# Supplementary material for: Genome-Wide Identification of Histone Modifications Involved in Placental Development in Pigs
Source: Front Genet. 2019 Mar 29;10:277. doi: 10.3389/fgene.2019.00277 (PMC6449610; doi:10.3389/fgene.2019.00277)
Supplement: Supplementary file 2 [file Table_2.XLS]

## Sheet: Sheet1
Supplementary Table 2. RNA-seq differential expression results, day 50 vs day 95.
	baseMean	log2FoldChange	Standard Error of the log2 Fold Change	pvalue	padj
ENSSSCG00000010184	655.949	3.62214	0.221396	3.66e-60	2.61e-56
ENSSSCG00000015332	679.323	3.43258	0.249066	3.28e-43	1.56e-39
ENSSSCG00000035525	462.55	3.23819	0.23568	5.87e-43	2.09e-39
ENSSSCG00000025836	391.122	2.00107	0.155243	5.13e-38	1.46e-34
ENSSSCG00000029323	362.251	2.03798	0.158722	9.79e-38	2.33e-34
ENSSSCG00000001499	1212.72	1.26624	0.100219	1.36e-36	2.77e-33
ENSSSCG00000004497	1792.87	-1.54945	0.123658	5.11e-36	8.1e-33
ENSSSCG00000033262	1627.77	2.56281	0.204495	4.96e-36	8.1e-33
ENSSSCG00000002314	263.58	3.00443	0.246472	3.52e-34	5.03e-31
ENSSSCG00000004165	356.085	2.9398	0.242526	8.12e-34	1.05e-30
ENSSSCG00000029438	966.972	-1.23242	0.10209	1.49e-33	1.77e-30
ENSSSCG00000001453	645.311	3.43353	0.288318	1.06e-32	1.17e-29
ENSSSCG00000012257	743.532	1.70254	0.145082	8.43e-32	8.59e-29
ENSSSCG00000004012	630.158	2.84181	0.246086	7.55e-31	6.95e-28
ENSSSCG00000004948	622.347	0.896748	0.0776717	7.79e-31	6.95e-28
ENSSSCG00000011299	1019.32	2.50178	0.218322	2.12e-30	1.78e-27
ENSSSCG00000003781	1572.78	-1.44276	0.126323	3.28e-30	2.6e-27
ENSSSCG00000003654	3186.92	0.862939	0.0758029	5.03e-30	3.77e-27
ENSSSCG00000011129	3728	2.24528	0.197773	7.18e-30	5.12e-27
ENSSSCG00000001469	182.297	2.14927	0.190078	1.21e-29	8.2e-27
ENSSSCG00000015815	1803.88	1.20806	0.107054	1.56e-29	1.01e-26
ENSSSCG00000039013	2765.34	1.97662	0.175601	2.16e-29	1.34e-26
ENSSSCG00000001398	644.048	1.31216	0.117635	6.81e-29	4.05e-26
ENSSSCG00000003113	57.221	3.69665	0.331825	7.98e-29	4.55e-26
ENSSSCG00000032778	166.97	1.82165	0.16363	8.69e-29	4.77e-26
ENSSSCG00000004101	350.416	2.01806	0.182076	1.51e-28	7.96e-26
ENSSSCG00000024938	4475.26	1.22828	0.112228	7.06e-28	3.6e-25
ENSSSCG00000022200	415.952	-1.77779	0.162579	7.85e-28	3.86e-25
ENSSSCG00000000657	351.025	2.16439	0.198117	8.78e-28	4.08e-25
ENSSSCG00000026951	205.981	1.776	0.16258	8.87e-28	4.08e-25
ENSSSCG00000024591	1234.16	2.08166	0.19081	1.04e-27	4.62e-25
ENSSSCG00000010893	892.999	3.32724	0.305805	1.43e-27	6.19e-25
ENSSSCG00000010816	287.684	1.67127	0.154313	2.47e-27	1.04e-24
ENSSSCG00000021906	634.354	2.27545	0.211037	4.18e-27	1.7e-24
ENSSSCG00000022128	636.97	1.08522	0.10112	7.21e-27	2.86e-24
ENSSSCG00000033532	113.008	3.74328	0.34919	8.21e-27	3.17e-24
ENSSSCG00000001456	425.116	2.73571	0.255723	1.04e-26	3.91e-24
ENSSSCG00000001457	241.969	2.88445	0.271517	2.32e-26	8.48e-24
ENSSSCG00000016009	1053.87	2.29544	0.217248	4.29e-26	1.53e-23
ENSSSCG00000001977	296.493	1.22844	0.116344	4.63e-26	1.61e-23
ENSSSCG00000036612	458.756	2.4891	0.236046	5.36e-26	1.82e-23
ENSSSCG00000008340	3484.34	1.36222	0.129645	7.99e-26	2.65e-23
ENSSSCG00000033258	915.194	1.85627	0.177023	1e-25	3.25e-23
ENSSSCG00000000297	159.697	1.74151	0.167103	1.97e-25	6.25e-23
ENSSSCG00000034879	237.129	1.13105	0.108575	2.07e-25	6.42e-23
ENSSSCG00000004789	3148.48	1.36816	0.131897	3.29e-25	9.99e-23
ENSSSCG00000008396	299.025	1.75958	0.170028	4.24e-25	1.26e-22
ENSSSCG00000010872	1388.63	1.70907	0.165768	6.35e-25	1.85e-22
ENSSSCG00000039514	2067.68	1.32588	0.129427	1.26e-24	3.58e-22
ENSSSCG00000032423	275.351	1.86142	0.181785	1.32e-24	3.68e-22
ENSSSCG00000011020	2710.08	1.58989	0.15571	1.78e-24	4.88e-22
ENSSSCG00000010799	521.408	-0.896805	0.08824	2.89e-24	7.79e-22
ENSSSCG00000030560	670.768	1.54894	0.152459	3e-24	7.93e-22
ENSSSCG00000034442	1168.44	-1.74639	0.172179	3.57e-24	9.25e-22
ENSSSCG00000037264	1557.92	1.01908	0.101014	6.21e-24	1.58e-21
ENSSSCG00000006479	56.895	-2.82502	0.280437	7.23e-24	1.81e-21
ENSSSCG00000003655	384.634	1.25693	0.125616	1.43e-23	3.53e-21
ENSSSCG00000026718	1468.44	-1.93512	0.194343	2.34e-23	5.67e-21
ENSSSCG00000008873	826.061	1.8598	0.18697	2.6e-23	6.18e-21
ENSSSCG00000007200	293.066	0.944325	0.0952996	3.8e-23	8.9e-21
ENSSSCG00000027820	175.254	1.94715	0.196617	4.03e-23	9.27e-21
ENSSSCG00000008309	4631.93	-2.34923	0.237954	5.47e-23	1.24e-20
ENSSSCG00000001455	202.835	2.33371	0.236544	5.85e-23	1.3e-20
ENSSSCG00000011389	1314.23	-0.691449	0.0702221	7.09e-23	1.56e-20
ENSSSCG00000016068	292.854	1.32561	0.134923	8.79e-23	1.9e-20
ENSSSCG00000013100	449.396	1.98423	0.202057	9.22e-23	1.96e-20
ENSSSCG00000010734	6499.26	-1.88774	0.192321	9.65e-23	2.02e-20
ENSSSCG00000005625	3042.04	2.28017	0.232444	1.02e-22	2.12e-20
ENSSSCG00000014430	705.091	1.36931	0.139771	1.16e-22	2.37e-20
ENSSSCG00000009784	997.366	-1.81718	0.186312	1.78e-22	3.58e-20
ENSSSCG00000032374	699.825	1.76453	0.181035	1.9e-22	3.77e-20
ENSSSCG00000001470	117.296	2.21219	0.227411	2.3e-22	4.49e-20
ENSSSCG00000023004	40.8644	2.63543	0.271488	2.81e-22	5.41e-20
ENSSSCG00000033760	2899.86	2.06103	0.212604	3.19e-22	6.07e-20
ENSSSCG00000002263	113.374	2.57287	0.26603	3.99e-22	7.49e-20
ENSSSCG00000032474	223.709	2.18423	0.22634	4.91e-22	9.09e-20
ENSSSCG00000017894	555.389	2.04566	0.212775	6.97e-22	1.27e-19
ENSSSCG00000000363	3831.33	-2.85663	0.298122	9.51e-22	1.72e-19
ENSSSCG00000028931	35.1412	2.72155	0.284097	9.74e-22	1.74e-19
ENSSSCG00000015324	2420.87	1.78621	0.186943	1.24e-21	2.18e-19
ENSSSCG00000002841	1093.28	0.702927	0.0735822	1.26e-21	2.19e-19
ENSSSCG00000005167	29.3946	4.06642	0.426885	1.64e-21	2.78e-19
ENSSSCG00000034763	55.7156	2.52521	0.265061	1.62e-21	2.78e-19
ENSSSCG00000011295	938.385	1.06139	0.111695	2.05e-21	3.44e-19
ENSSSCG00000003690	120.428	2.16335	0.228858	3.3e-21	5.45e-19
ENSSSCG00000007133	3506.64	-1.87691	0.198571	3.32e-21	5.45e-19
ENSSSCG00000000519	1263.98	-1.46936	0.155506	3.42e-21	5.55e-19
ENSSSCG00000036403	28.2576	4.8192	0.510137	3.49e-21	5.6e-19
ENSSSCG00000038774	1021.66	-1.98013	0.20995	4.05e-21	6.41e-19
ENSSSCG00000000645	2497.47	1.02309	0.108787	5.22e-21	8.19e-19
ENSSSCG00000031118	1016.14	1.44012	0.15328	5.7e-21	8.85e-19
ENSSSCG00000000076	333.411	1.511	0.160912	5.99e-21	9.19e-19
ENSSSCG00000021536	205.239	-2.6625	0.283896	6.7e-21	1.02e-18
ENSSSCG00000008289	1066.05	-1.43344	0.153195	8.2e-21	1.22e-18
ENSSSCG00000040188	402.588	1.54362	0.164959	8.16e-21	1.22e-18
ENSSSCG00000010483	42.3699	2.39349	0.256097	9.1e-21	1.34e-18
ENSSSCG00000003451	148.802	2.40743	0.259154	1.55e-20	2.26e-18
ENSSSCG00000000600	4981.72	-1.29788	0.139918	1.76e-20	2.54e-18
ENSSSCG00000010303	89.5231	-3.28224	0.353983	1.82e-20	2.6e-18
ENSSSCG00000012002	417.019	1.49275	0.161195	2.03e-20	2.87e-18
ENSSSCG00000004704	1863.64	-1.34879	0.145725	2.13e-20	2.98e-18
ENSSSCG00000004859	456.574	1.32439	0.143122	2.17e-20	3.01e-18
ENSSSCG00000011690	678.609	1.63734	0.177549	2.92e-20	4e-18
ENSSSCG00000013313	1374.46	-1.49771	0.162544	3.14e-20	4.26e-18
ENSSSCG00000014812	1525.8	1.69865	0.184699	3.69e-20	4.96e-18
ENSSSCG00000025326	1891.64	-1.21824	0.132913	4.92e-20	6.57e-18
ENSSSCG00000024973	126.35	1.70677	0.186518	5.66e-20	7.47e-18
ENSSSCG00000016074	464.408	1.70414	0.186341	5.95e-20	7.79e-18
ENSSSCG00000006495	1435.14	-2.08719	0.228294	6.1e-20	7.84e-18
ENSSSCG00000033787	1344.6	-1.20586	0.131893	6.09e-20	7.84e-18
ENSSSCG00000013418	1869.38	1.65566	0.181363	6.92e-20	8.81e-18
ENSSSCG00000012318	33257.8	-1.42665	0.15634	7.15e-20	9.03e-18
ENSSSCG00000010026	1168.64	1.35765	0.149695	1.2e-19	1.5e-17
ENSSSCG00000038475	304.172	-2.14486	0.236567	1.23e-19	1.52e-17
ENSSSCG00000022162	1084.26	-0.898933	0.099406	1.52e-19	1.87e-17
ENSSSCG00000022092	4752.75	-1.6893	0.186971	1.64e-19	2e-17
ENSSSCG00000000072	1794.14	-1.12166	0.124336	1.86e-19	2.25e-17
ENSSSCG00000005480	344.972	1.53837	0.17075	2.07e-19	2.48e-17
ENSSSCG00000005472	102.347	2.04344	0.227585	2.74e-19	3.25e-17
ENSSSCG00000011245	223.522	1.22287	0.136497	3.28e-19	3.87e-17
ENSSSCG00000000211	1730.31	-1.60971	0.179864	3.57e-19	4.17e-17
ENSSSCG00000014249	96.7065	1.64029	0.183453	3.85e-19	4.46e-17
ENSSSCG00000010862	1903.92	0.599314	0.0670596	4e-19	4.6e-17
ENSSSCG00000016810	744.704	1.19469	0.134029	4.94e-19	5.63e-17
ENSSSCG00000005487	295.408	1.50794	0.169208	5.02e-19	5.69e-17
ENSSSCG00000040663	8906.9	-1.09624	0.12331	6.1e-19	6.86e-17
ENSSSCG00000014818	1727.51	-0.956834	0.107846	7.17e-19	7.99e-17
ENSSSCG00000000136	368.197	1.57107	0.177741	9.65e-19	1.07e-16
ENSSSCG00000016599	234.336	-3.19857	0.362211	1.04e-18	1.14e-16
ENSSSCG00000003731	652.293	-0.840151	0.0955118	1.41e-18	1.54e-16
ENSSSCG00000009953	163.558	1.72661	0.196337	1.44e-18	1.56e-16
ENSSSCG00000000808	9578.33	-0.808026	0.0919119	1.48e-18	1.59e-16
ENSSSCG00000015617	128.722	2.07122	0.235971	1.67e-18	1.78e-16
ENSSSCG00000003738	1299.23	1.60843	0.183286	1.7e-18	1.8e-16
ENSSSCG00000025940	1630.69	-1.29667	0.148569	2.6e-18	2.73e-16
ENSSSCG00000005503	882.932	1.31036	0.150298	2.82e-18	2.94e-16
ENSSSCG00000040566	186.264	1.54353	0.177237	3.07e-18	3.17e-16
ENSSSCG00000007084	579.35	-1.23569	0.14237	3.98e-18	4.08e-16
ENSSSCG00000010600	261.454	1.23471	0.142477	4.47e-18	4.56e-16
ENSSSCG00000006199	498.687	1.55934	0.18018	4.96e-18	4.98e-16
ENSSSCG00000028814	1116.16	2.62852	0.303698	4.93e-18	4.98e-16
ENSSSCG00000001052	327.005	1.5881	0.183633	5.23e-18	5.22e-16
ENSSSCG00000027738	3578.52	-0.925141	0.107011	5.37e-18	5.32e-16
ENSSSCG00000010052	4266.75	-1.36514	0.158	5.62e-18	5.53e-16
ENSSSCG00000033506	450.841	-1.06847	0.124125	7.43e-18	7.27e-16
ENSSSCG00000030827	689.112	1.28305	0.1491	7.61e-18	7.39e-16
ENSSSCG00000004371	5774.31	-1.70789	0.198948	9.12e-18	8.79e-16
ENSSSCG00000017624	315.782	1.29041	0.150541	1.02e-17	9.76e-16
ENSSSCG00000035224	381.097	1.24197	0.144903	1.03e-17	9.76e-16
ENSSSCG00000000263	1249.08	1.59947	0.18691	1.15e-17	1.09e-15
ENSSSCG00000003762	951.43	1.82065	0.212916	1.22e-17	1.15e-15
ENSSSCG00000034948	99.7715	1.50949	0.176824	1.38e-17	1.29e-15
ENSSSCG00000036956	291.769	1.39795	0.163978	1.53e-17	1.41e-15
ENSSSCG00000029097	550.748	-0.649154	0.0762432	1.68e-17	1.54e-15
ENSSSCG00000021041	470.213	-2.38308	0.280011	1.73e-17	1.58e-15
ENSSSCG00000023001	320.467	1.09317	0.128528	1.81e-17	1.65e-15
ENSSSCG00000000233	1662.55	-1.44073	0.169521	1.92e-17	1.73e-15
ENSSSCG00000032686	26.9683	4.18031	0.492025	1.96e-17	1.75e-15
ENSSSCG00000039854	2109.86	-1.57874	0.185807	1.95e-17	1.75e-15
ENSSSCG00000023743	251.007	-2.06708	0.243576	2.13e-17	1.89e-15
ENSSSCG00000031465	224.664	-1.46056	0.172241	2.26e-17	1.99e-15
ENSSSCG00000000910	290.209	0.829865	0.0979326	2.37e-17	2.08e-15
ENSSSCG00000011765	521.065	-1.20713	0.142532	2.47e-17	2.15e-15
ENSSSCG00000032031	3298.01	-0.471611	0.0557124	2.56e-17	2.21e-15
ENSSSCG00000023243	254.167	1.26715	0.149772	2.66e-17	2.29e-15
ENSSSCG00000011025	698.443	1.36574	0.161681	2.98e-17	2.55e-15
ENSSSCG00000031831	1187.11	1.67637	0.198899	3.51e-17	2.98e-15
ENSSSCG00000035000	50.7027	4.31867	0.512683	3.65e-17	3.08e-15
ENSSSCG00000040593	779.078	-1.02353	0.121612	3.88e-17	3.26e-15
ENSSSCG00000014287	610.665	-0.803333	0.0954736	3.96e-17	3.3e-15
ENSSSCG00000017607	800.738	1.51669	0.180529	4.41e-17	3.66e-15
ENSSSCG00000011643	1360.08	1.06173	0.126489	4.71e-17	3.88e-15
ENSSSCG00000004666	257.524	2.04981	0.24449	5.11e-17	4.19e-15
ENSSSCG00000014575	34.6166	2.9866	0.356889	5.84e-17	4.75e-15
ENSSSCG00000039413	494.351	7.05496	0.843096	5.86e-17	4.75e-15
ENSSSCG00000031819	828.149	1.51179	0.180829	6.26e-17	5.04e-15
ENSSSCG00000004412	1157.93	-1.33087	0.159217	6.33e-17	5.08e-15
ENSSSCG00000008467	6291.44	-1.11978	0.13422	7.25e-17	5.78e-15
ENSSSCG00000009138	45.8016	2.71814	0.325934	7.46e-17	5.91e-15
ENSSSCG00000003061	439.636	-1.33779	0.160491	7.71e-17	6.08e-15
ENSSSCG00000022464	1103.29	0.649564	0.0779413	7.81e-17	6.13e-15
ENSSSCG00000015299	9309.49	-2.47889	0.298028	8.97e-17	7e-15
ENSSSCG00000000528	2056.64	-1.48154	0.178224	9.35e-17	7.25e-15
ENSSSCG00000024813	976.882	0.899321	0.108196	9.41e-17	7.26e-15
ENSSSCG00000012985	911.019	1.56533	0.18835	9.51e-17	7.3e-15
ENSSSCG00000007700	571.033	1.20086	0.144547	9.76e-17	7.4e-15
ENSSSCG00000016279	729.511	-0.925604	0.111409	9.72e-17	7.4e-15
ENSSSCG00000026473	38.2086	3.31189	0.398805	1e-16	7.56e-15
ENSSSCG00000012844	661.732	-0.849485	0.102511	1.16e-16	8.74e-15
ENSSSCG00000009705	3079.42	-1.3066	0.157783	1.22e-16	9.12e-15
ENSSSCG00000013114	327.094	1.60152	0.193509	1.27e-16	9.45e-15
ENSSSCG00000007901	150.08	1.94508	0.235271	1.37e-16	1.01e-14
ENSSSCG00000011616	4224.35	-0.466303	0.0564005	1.37e-16	1.01e-14
ENSSSCG00000010552	50.1117	-2.97711	0.360137	1.38e-16	1.01e-14
ENSSSCG00000010494	976.528	1.23958	0.149992	1.41e-16	1.02e-14
ENSSSCG00000001422	228.454	-2.12333	0.257118	1.48e-16	1.07e-14
ENSSSCG00000031721	92.8955	-2.5937	0.314166	1.51e-16	1.09e-14
ENSSSCG00000000281	214.266	-2.10058	0.254557	1.56e-16	1.11e-14
ENSSSCG00000025704	1182.62	-1.70614	0.206753	1.56e-16	1.11e-14
ENSSSCG00000011496	594.219	1.71773	0.208343	1.66e-16	1.18e-14
ENSSSCG00000015545	64204.8	-1.31016	0.159185	1.87e-16	1.32e-14
ENSSSCG00000016233	3879.98	1.27165	0.154517	1.87e-16	1.32e-14
ENSSSCG00000012631	314.384	1.54841	0.188211	1.92e-16	1.34e-14
ENSSSCG00000007097	1946.39	-0.745731	0.090685	1.98e-16	1.38e-14
ENSSSCG00000002872	1306.74	0.927906	0.113012	2.2e-16	1.52e-14
ENSSSCG00000018050	274.384	1.57929	0.192381	2.23e-16	1.53e-14
ENSSSCG00000027161	773.206	-1.39085	0.169678	2.46e-16	1.69e-14
ENSSSCG00000036428	176.098	-1.44086	0.175847	2.53e-16	1.72e-14
ENSSSCG00000037016	678.456	0.919445	0.112212	2.53e-16	1.72e-14
ENSSSCG00000031970	68.2152	1.73527	0.211802	2.55e-16	1.72e-14
ENSSSCG00000003854	784.927	-1.10271	0.134662	2.64e-16	1.77e-14
ENSSSCG00000004894	1238.66	-1.08126	0.132047	2.65e-16	1.77e-14
ENSSSCG00000013086	7145.7	-1.31769	0.16112	2.88e-16	1.92e-14
ENSSSCG00000036026	4467.79	-1.77259	0.216798	2.93e-16	1.94e-14
ENSSSCG00000027404	3235.05	-1.49428	0.182848	3.03e-16	2e-14
ENSSSCG00000038633	1768	2.52065	0.308501	3.07e-16	2.02e-14
ENSSSCG00000022975	612.025	-1.31624	0.161244	3.27e-16	2.14e-14
ENSSSCG00000040735	128.482	1.16924	0.143269	3.32e-16	2.16e-14
ENSSSCG00000006889	1924.23	1.18563	0.145287	3.33e-16	2.16e-14
ENSSSCG00000009083	810.22	1.86191	0.228251	3.43e-16	2.21e-14
ENSSSCG00000004039	1058.71	1.46116	0.179478	3.91e-16	2.52e-14
ENSSSCG00000027454	1758.52	-1.99733	0.245501	4.1e-16	2.62e-14
ENSSSCG00000006475	261.857	-1.38704	0.170516	4.14e-16	2.64e-14
ENSSSCG00000004358	1179.06	-0.710037	0.0873637	4.39e-16	2.78e-14
ENSSSCG00000000549	1561.08	1.06839	0.131538	4.57e-16	2.89e-14
ENSSSCG00000034692	1035.72	1.31427	0.161991	4.93e-16	3.1e-14
ENSSSCG00000023264	14967.2	-1.90289	0.235001	5.62e-16	3.51e-14
ENSSSCG00000003344	373.962	1.44151	0.178214	6.03e-16	3.76e-14
ENSSSCG00000009357	360.665	1.56175	0.19317	6.22e-16	3.86e-14
ENSSSCG00000003729	795.031	1.25464	0.155221	6.32e-16	3.89e-14
ENSSSCG00000027790	197.956	1.23271	0.1525	6.3e-16	3.89e-14
ENSSSCG00000002436	2951.95	-1.13262	0.140332	6.97e-16	4.27e-14
ENSSSCG00000036537	794.002	0.879827	0.109087	7.3e-16	4.45e-14
ENSSSCG00000031144	454.667	2.11013	0.261749	7.53e-16	4.57e-14
ENSSSCG00000014431	243.988	1.50678	0.186988	7.75e-16	4.68e-14
ENSSSCG00000001463	89.2899	1.44982	0.180007	8e-16	4.81e-14
ENSSSCG00000017593	1109.07	-1.16307	0.144506	8.37e-16	5.02e-14
ENSSSCG00000025593	360.491	1.37735	0.171393	9.27e-16	5.53e-14
ENSSSCG00000010620	2156.84	-0.708223	0.0881997	9.77e-16	5.81e-14
ENSSSCG00000002818	3271.91	-1.4683	0.182885	9.86e-16	5.81e-14
ENSSSCG00000016658	1545.34	-1.60061	0.199363	9.86e-16	5.81e-14
ENSSSCG00000016602	178.128	-1.79225	0.223477	1.06e-15	6.19e-14
ENSSSCG00000031866	6187.04	1.84721	0.230322	1.06e-15	6.19e-14
ENSSSCG00000027190	856.01	-0.619048	0.0772696	1.13e-15	6.6e-14
ENSSSCG00000006023	971.909	-1.44004	0.179855	1.18e-15	6.83e-14
ENSSSCG00000001341	4074.67	1.22904	0.153581	1.22e-15	7.04e-14
ENSSSCG00000006360	1219.38	-0.707984	0.0885861	1.33e-15	7.64e-14
ENSSSCG00000035446	7683.73	1.25165	0.156748	1.4e-15	8.03e-14
ENSSSCG00000035686	5878.34	-1.28734	0.161223	1.41e-15	8.03e-14
ENSSSCG00000038417	2464.81	-1.19387	0.149526	1.41e-15	8.03e-14
ENSSSCG00000000531	171.534	1.54782	0.193999	1.48e-15	8.39e-14
ENSSSCG00000012824	102.818	1.58918	0.199241	1.51e-15	8.51e-14
ENSSSCG00000009240	17.4643	3.57845	0.449278	1.65e-15	9.27e-14
ENSSSCG00000032782	1505.38	-1.15833	0.145433	1.66e-15	9.27e-14
ENSSSCG00000000144	2137.33	-0.886888	0.11137	1.67e-15	9.33e-14
ENSSSCG00000003199	4991.43	-0.621634	0.0780657	1.68e-15	9.33e-14
ENSSSCG00000000024	711.271	-1.47131	0.184804	1.7e-15	9.36e-14
ENSSSCG00000005375	591.872	-1.59355	0.200147	1.69e-15	9.36e-14
ENSSSCG00000003147	150.086	1.93492	0.243168	1.76e-15	9.64e-14
ENSSSCG00000014304	3132.21	-0.857043	0.10771	1.76e-15	9.64e-14
ENSSSCG00000010330	2158.58	-1.87647	0.236099	1.9e-15	1.03e-13
ENSSSCG00000003374	809.915	-2.69635	0.339705	2.07e-15	1.12e-13
ENSSSCG00000006582	8096.37	-1.06931	0.13497	2.33e-15	1.26e-13
ENSSSCG00000000217	870.719	-1.13498	0.143417	2.5e-15	1.34e-13
ENSSSCG00000039080	462.006	1.38063	0.174517	2.55e-15	1.37e-13
ENSSSCG00000023186	42590.3	-1.97749	0.250198	2.71e-15	1.45e-13
ENSSSCG00000039523	1613.2	-1.01799	0.128822	2.74e-15	1.46e-13
ENSSSCG00000003833	945.115	-1.4386	0.182107	2.8e-15	1.48e-13
ENSSSCG00000011208	129.028	3.04438	0.385606	2.9e-15	1.53e-13
ENSSSCG00000002277	241.536	2.23528	0.283168	2.93e-15	1.54e-13
ENSSSCG00000008491	3012.62	-1.70099	0.215579	3.01e-15	1.58e-13
ENSSSCG00000009612	159.093	1.4899	0.188857	3.05e-15	1.59e-13
ENSSSCG00000010331	7117.26	-0.877776	0.111281	3.07e-15	1.6e-13
ENSSSCG00000004522	4232.67	-1.38979	0.176294	3.19e-15	1.65e-13
ENSSSCG00000016743	7484.16	-0.887178	0.112595	3.29e-15	1.7e-13
ENSSSCG00000000515	707.687	1.97899	0.25131	3.42e-15	1.76e-13
ENSSSCG00000007932	1611.41	-1.49047	0.189479	3.66e-15	1.88e-13
ENSSSCG00000002374	3901.43	-0.823403	0.104737	3.79e-15	1.94e-13
ENSSSCG00000016502	264.65	1.00478	0.127826	3.83e-15	1.95e-13
ENSSSCG00000015379	20.8433	2.79326	0.355727	4.09e-15	2.08e-13
ENSSSCG00000032381	14047.6	-1.33888	0.170711	4.4e-15	2.23e-13
ENSSSCG00000024392	319.559	2.07024	0.264284	4.75e-15	2.39e-13
ENSSSCG00000015100	340.08	2.95307	0.37759	5.25e-15	2.64e-13
ENSSSCG00000021220	9713.56	-1.27855	0.163659	5.62e-15	2.81e-13
ENSSSCG00000005036	43.528	2.81313	0.36086	6.41e-15	3.2e-13
ENSSSCG00000035675	282.467	1.43861	0.184665	6.68e-15	3.31e-13
ENSSSCG00000038522	185.825	1.67815	0.215414	6.68e-15	3.31e-13
ENSSSCG00000014579	4331.49	-0.97203	0.124804	6.78e-15	3.35e-13
ENSSSCG00000016379	11382.2	-0.396087	0.0508894	7.07e-15	3.47e-13
ENSSSCG00000037565	171.822	-2.3477	0.301654	7.1e-15	3.47e-13
ENSSSCG00000039412	37.3278	2.79213	0.358752	7.09e-15	3.47e-13
ENSSSCG00000027659	4861.33	-1.45019	0.186485	7.46e-15	3.63e-13
ENSSSCG00000005688	7342.59	-1.47737	0.190031	7.58e-15	3.68e-13
ENSSSCG00000011916	9306.21	-1.36557	0.175703	7.72e-15	3.74e-13
ENSSSCG00000011226	6094.07	1.52224	0.195911	7.84e-15	3.77e-13
ENSSSCG00000013509	580.711	-1.38491	0.178238	7.85e-15	3.77e-13
ENSSSCG00000023584	739.193	-1.65169	0.212632	7.99e-15	3.82e-13
ENSSSCG00000028048	430.037	1.55568	0.200716	9.14e-15	4.36e-13
ENSSSCG00000021573	34.8276	3.05229	0.393971	9.37e-15	4.44e-13
ENSSSCG00000026636	707.679	0.882935	0.113964	9.37e-15	4.44e-13
ENSSSCG00000027430	32678.2	-1.79173	0.231448	9.83e-15	4.65e-13
ENSSSCG00000040439	6581.85	-1.03759	0.134057	9.95e-15	4.69e-13
ENSSSCG00000023014	113.895	2.79259	0.360851	1e-14	4.69e-13
ENSSSCG00000023873	2542.42	-1.25808	0.162561	1e-14	4.69e-13
ENSSSCG00000012376	178.185	3.3363	0.431657	1.08e-14	5.05e-13
ENSSSCG00000009111	1175.77	1.18418	0.153239	1.1e-14	5.09e-13
ENSSSCG00000001619	928.689	-0.751423	0.0972476	1.1e-14	5.1e-13
ENSSSCG00000010591	1562.4	8.8358	1.14429	1.15e-14	5.3e-13
ENSSSCG00000011361	5461.77	-2.42058	0.313724	1.2e-14	5.54e-13
ENSSSCG00000004751	3063.91	-0.853702	0.110706	1.24e-14	5.71e-13
ENSSSCG00000016971	1168	-1.40682	0.182511	1.28e-14	5.84e-13
ENSSSCG00000001986	3657.63	-1.0186	0.132157	1.28e-14	5.85e-13
ENSSSCG00000000273	6566.71	-1.16913	0.151711	1.3e-14	5.89e-13
ENSSSCG00000015203	730.447	1.5155	0.196678	1.3e-14	5.9e-13
ENSSSCG00000022318	901.279	1.24649	0.161772	1.31e-14	5.9e-13
ENSSSCG00000003434	3418.55	-0.776933	0.100999	1.44e-14	6.5e-13
ENSSSCG00000012309	301.055	1.62374	0.211173	1.48e-14	6.65e-13
ENSSSCG00000027157	7311.16	1.02416	0.133241	1.51e-14	6.76e-13
ENSSSCG00000031905	434.712	1.38472	0.180347	1.61e-14	7.2e-13
ENSSSCG00000015023	1180.29	-1.09305	0.142561	1.76e-14	7.81e-13
ENSSSCG00000004758	520.81	-1.89795	0.247687	1.82e-14	8.07e-13
ENSSSCG00000012624	1116.99	-1.80533	0.23569	1.86e-14	8.23e-13
ENSSSCG00000036742	90.0233	1.77397	0.231649	1.89e-14	8.32e-13
ENSSSCG00000009106	1641.35	1.24671	0.162822	1.9e-14	8.36e-13
ENSSSCG00000028606	2459.35	-0.975462	0.127425	1.93e-14	8.45e-13
ENSSSCG00000013598	396.7	1.59202	0.208104	2.01e-14	8.76e-13
ENSSSCG00000036049	48346.5	1.60522	0.209896	2.05e-14	8.9e-13
ENSSSCG00000016653	2550.96	-1.05865	0.138516	2.13e-14	9.22e-13
ENSSSCG00000036360	1627.81	-1.34602	0.176277	2.24e-14	9.7e-13
ENSSSCG00000015616	7329.76	-1.88668	0.247232	2.33e-14	1e-12
ENSSSCG00000025266	100.283	-1.85308	0.24312	2.5e-14	1.07e-12
ENSSSCG00000025629	560.918	1.85902	0.244131	2.64e-14	1.13e-12
ENSSSCG00000012828	644.09	1.37636	0.180807	2.69e-14	1.15e-12
ENSSSCG00000022345	664.308	1.01651	0.13366	2.85e-14	1.21e-12
ENSSSCG00000024933	240.258	1.19124	0.156637	2.85e-14	1.21e-12
ENSSSCG00000016725	2914.02	0.799924	0.105247	2.95e-14	1.25e-12
ENSSSCG00000021866	1447.57	-1.0154	0.133674	3.05e-14	1.29e-12
ENSSSCG00000009283	2053.03	-0.751457	0.0991115	3.4e-14	1.43e-12
ENSSSCG00000009300	134.649	2.09112	0.275941	3.51e-14	1.47e-12
ENSSSCG00000016991	609.924	1.19583	0.158007	3.78e-14	1.58e-12
ENSSSCG00000010034	758.041	-1.08954	0.144032	3.89e-14	1.62e-12
ENSSSCG00000011961	3863.88	-0.940368	0.12438	4.02e-14	1.67e-12
ENSSSCG00000017201	493.431	0.579591	0.0766699	4.04e-14	1.68e-12
ENSSSCG00000011250	3471.15	-1.22951	0.162704	4.13e-14	1.71e-12
ENSSSCG00000025881	4987.62	-1.44115	0.190984	4.49e-14	1.85e-12
ENSSSCG00000027882	7406.02	-1.44622	0.191679	4.52e-14	1.86e-12
ENSSSCG00000024669	460.269	1.39903	0.185662	4.87e-14	2e-12
ENSSSCG00000008553	774.495	-0.741902	0.0985199	5.06e-14	2.07e-12
ENSSSCG00000028908	742.351	0.958339	0.127309	5.17e-14	2.11e-12
ENSSSCG00000009370	227.209	1.00836	0.133978	5.22e-14	2.12e-12
ENSSSCG00000000232	1532.81	1.45106	0.193051	5.63e-14	2.28e-12
ENSSSCG00000003766	825.724	0.772194	0.102842	5.98e-14	2.42e-12
ENSSSCG00000016841	6128.86	-1.29824	0.173141	6.47e-14	2.61e-12
ENSSSCG00000035430	1152.95	0.830523	0.110785	6.54e-14	2.63e-12
ENSSSCG00000012855	97.681	3.2674	0.436019	6.7e-14	2.68e-12
ENSSSCG00000004172	12165.2	-1.6449	0.219619	6.9e-14	2.76e-12
ENSSSCG00000000665	3228.62	-1.21197	0.162183	7.85e-14	3.13e-12
ENSSSCG00000016199	1584.36	1.59471	0.213443	7.94e-14	3.15e-12
ENSSSCG00000037775	780.201	1.62287	0.217446	8.44e-14	3.34e-12
ENSSSCG00000010592	668.713	2.21557	0.296978	8.63e-14	3.41e-12
ENSSSCG00000025092	3606.68	-0.884926	0.118757	9.22e-14	3.64e-12
ENSSSCG00000038706	1522.94	2.06697	0.277443	9.33e-14	3.67e-12
ENSSSCG00000038453	601.095	1.15096	0.154536	9.49e-14	3.72e-12
ENSSSCG00000009626	898.446	1.04833	0.140908	1.01e-13	3.94e-12
ENSSSCG00000036830	17.1402	3.06935	0.41268	1.03e-13	4e-12
ENSSSCG00000027205	1511.34	-1.41287	0.190081	1.06e-13	4.12e-12
ENSSSCG00000039166	212.08	0.934166	0.125678	1.06e-13	4.12e-12
ENSSSCG00000006179	3238.41	-1.34564	0.181052	1.07e-13	4.13e-12
ENSSSCG00000015022	218.926	2.66006	0.357957	1.08e-13	4.15e-12
ENSSSCG00000031541	10914.4	-1.10403	0.148675	1.12e-13	4.31e-12
ENSSSCG00000027372	242.25	1.48327	0.199846	1.15e-13	4.42e-12
ENSSSCG00000006808	22.8091	3.55167	0.478728	1.18e-13	4.51e-12
ENSSSCG00000013664	125.26	1.1095	0.149609	1.21e-13	4.59e-12
ENSSSCG00000015298	6339	-1.31851	0.177785	1.2e-13	4.59e-12
ENSSSCG00000039327	336.832	-1.23706	0.166814	1.21e-13	4.59e-12
ENSSSCG00000040608	122617	-1.4427	0.194596	1.23e-13	4.64e-12
ENSSSCG00000029313	617.858	0.617627	0.083326	1.24e-13	4.69e-12
ENSSSCG00000025856	396.121	1.25673	0.1698	1.35e-13	5.08e-12
ENSSSCG00000033327	865.163	1.38353	0.186991	1.37e-13	5.15e-12
ENSSSCG00000012060	148.168	1.68361	0.227574	1.38e-13	5.18e-12
ENSSSCG00000010311	1473.97	-0.652445	0.0881975	1.39e-13	5.18e-12
ENSSSCG00000035355	490.125	1.41314	0.191123	1.43e-13	5.31e-12
ENSSSCG00000036326	1214.36	0.595918	0.0807001	1.53e-13	5.69e-12
ENSSSCG00000030843	50.8125	1.87736	0.254344	1.57e-13	5.81e-12
ENSSSCG00000032405	20.8607	4.28252	0.580206	1.57e-13	5.81e-12
ENSSSCG00000027121	14652.8	-1.25237	0.169774	1.62e-13	5.98e-12
ENSSSCG00000004962	265.793	1.36046	0.184455	1.64e-13	6.02e-12
ENSSSCG00000031666	225.283	1.15534	0.156844	1.76e-13	6.44e-12
ENSSSCG00000015281	927.033	-1.23462	0.167742	1.84e-13	6.7e-12
ENSSSCG00000026042	22.6	3.20639	0.435622	1.83e-13	6.7e-12
ENSSSCG00000009528	4748.58	-0.820612	0.111536	1.88e-13	6.81e-12
ENSSSCG00000028740	195.894	1.14694	0.155883	1.87e-13	6.81e-12
ENSSSCG00000025194	325.7	0.949658	0.129251	2.02e-13	7.32e-12
ENSSSCG00000023391	4151.55	-1.38363	0.188331	2.03e-13	7.33e-12
ENSSSCG00000013901	6507.64	-1.71983	0.234117	2.04e-13	7.36e-12
ENSSSCG00000029837	1071.18	-1.62306	0.221002	2.07e-13	7.45e-12
ENSSSCG00000027778	1432.62	0.640552	0.0872687	2.14e-13	7.66e-12
ENSSSCG00000039998	290.245	1.73669	0.23678	2.22e-13	7.95e-12
ENSSSCG00000013736	5258.45	-1.01623	0.138591	2.26e-13	8.05e-12
ENSSSCG00000038958	117.586	1.34342	0.183319	2.33e-13	8.29e-12
ENSSSCG00000022208	1028.91	1.46584	0.200412	2.59e-13	9.19e-12
ENSSSCG00000005272	204.519	-1.07145	0.146591	2.69e-13	9.52e-12
ENSSSCG00000016322	494.442	1.47773	0.202229	2.73e-13	9.63e-12
ENSSSCG00000024881	579.634	0.827375	0.113296	2.82e-13	9.93e-12
ENSSSCG00000033456	1436.26	-1.71737	0.23534	2.93e-13	1.03e-11
ENSSSCG00000040925	357.297	-2.75638	0.377756	2.95e-13	1.03e-11
ENSSSCG00000011619	374.484	0.711802	0.097593	3.02e-13	1.05e-11
ENSSSCG00000025281	4462.87	-1.03229	0.141535	3.02e-13	1.05e-11
ENSSSCG00000015581	350.879	-1.10105	0.151025	3.09e-13	1.07e-11
ENSSSCG00000000779	332.75	-2.51877	0.345513	3.1e-13	1.08e-11
ENSSSCG00000006296	1160.28	1.68126	0.230725	3.17e-13	1.1e-11
ENSSSCG00000035762	4564.74	-1.22447	0.168075	3.21e-13	1.11e-11
ENSSSCG00000036381	446.706	1.03859	0.142584	3.24e-13	1.12e-11
ENSSSCG00000040060	1538.87	-1.05972	0.145529	3.29e-13	1.13e-11
ENSSSCG00000040942	876.364	-1.09805	0.150786	3.29e-13	1.13e-11
ENSSSCG00000007864	22046.7	-1.34755	0.185126	3.36e-13	1.15e-11
ENSSSCG00000039290	11307.1	-0.890781	0.122387	3.38e-13	1.15e-11
ENSSSCG00000022303	682.584	-0.987451	0.13575	3.49e-13	1.19e-11
ENSSSCG00000015412	67.4971	1.5458	0.212579	3.55e-13	1.21e-11
ENSSSCG00000007526	47.8353	2.72431	0.374952	3.71e-13	1.26e-11
ENSSSCG00000036352	1546.9	-1.40668	0.193674	3.78e-13	1.28e-11
ENSSSCG00000009649	184.738	2.06235	0.284026	3.84e-13	1.29e-11
ENSSSCG00000015322	1514.32	1.42286	0.196018	3.91e-13	1.31e-11
ENSSSCG00000015214	5047.34	-0.859594	0.118448	3.95e-13	1.33e-11
ENSSSCG00000004506	392.739	0.781387	0.107691	3.99e-13	1.34e-11
ENSSSCG00000019663	16.8595	3.71831	0.512529	4.02e-13	1.34e-11
ENSSSCG00000031898	1842.41	-1.42401	0.196316	4.06e-13	1.35e-11
ENSSSCG00000011717	76.8245	-1.67752	0.231453	4.24e-13	1.41e-11
ENSSSCG00000009684	503.703	-0.831734	0.11482	4.36e-13	1.45e-11
ENSSSCG00000009100	154.837	-1.22274	0.168811	4.38e-13	1.45e-11
ENSSSCG00000025345	119.756	2.07188	0.286104	4.43e-13	1.46e-11
ENSSSCG00000027860	187.097	1.96447	0.271272	4.43e-13	1.46e-11
ENSSSCG00000000649	528.429	1.417	0.19571	4.48e-13	1.47e-11
ENSSSCG00000010551	1018.46	-1.45427	0.201002	4.65e-13	1.53e-11
ENSSSCG00000033518	3791.03	-0.989507	0.136782	4.68e-13	1.53e-11
ENSSSCG00000029998	392.815	1.3865	0.191803	4.87e-13	1.59e-11
ENSSSCG00000013043	280.5	-1.18112	0.163489	5.03e-13	1.64e-11
ENSSSCG00000037449	1934.16	1.44036	0.199438	5.12e-13	1.66e-11
ENSSSCG00000009237	1928.62	5.35853	0.742046	5.15e-13	1.67e-11
ENSSSCG00000024312	605.734	2.01142	0.278621	5.23e-13	1.69e-11
ENSSSCG00000017920	3381.81	-1.34333	0.186292	5.56e-13	1.79e-11
ENSSSCG00000011680	2702.57	-1.35819	0.188412	5.65e-13	1.82e-11
ENSSSCG00000001869	600.61	1.10335	0.153075	5.68e-13	1.83e-11
ENSSSCG00000014567	386.124	1.08593	0.150671	5.71e-13	1.83e-11
ENSSSCG00000038732	189.967	-1.04767	0.145387	5.76e-13	1.84e-11
ENSSSCG00000025806	625.528	0.874943	0.121452	5.85e-13	1.87e-11
ENSSSCG00000023987	118177	-1.63823	0.227438	5.89e-13	1.88e-11
ENSSSCG00000034812	130.645	1.99603	0.27731	6.12e-13	1.94e-11
ENSSSCG00000021581	263.474	-1.1237	0.156252	6.4e-13	2.03e-11
ENSSSCG00000026404	185.92	1.41909	0.197346	6.44e-13	2.04e-11
ENSSSCG00000014081	1352.62	-1.14275	0.159002	6.62e-13	2.09e-11
ENSSSCG00000015559	223.336	1.64891	0.229446	6.65e-13	2.09e-11
ENSSSCG00000032711	1654.55	-0.484407	0.0674231	6.74e-13	2.12e-11
ENSSSCG00000011390	2425.42	0.396072	0.0551407	6.82e-13	2.14e-11
ENSSSCG00000008753	714.897	0.890304	0.124159	7.46e-13	2.34e-11
ENSSSCG00000006827	1227.39	-0.937401	0.13075	7.53e-13	2.35e-11
ENSSSCG00000027677	172.631	1.21254	0.169126	7.53e-13	2.35e-11
ENSSSCG00000015129	3576.92	0.653564	0.0911681	7.57e-13	2.35e-11
ENSSSCG00000011621	7410.73	-0.831935	0.116086	7.69e-13	2.39e-11
ENSSSCG00000008368	2452.74	-0.71082	0.0992387	7.91e-13	2.45e-11
ENSSSCG00000009308	593.849	-0.805736	0.112699	8.71e-13	2.69e-11
ENSSSCG00000031904	1221.34	-4.08605	0.57158	8.76e-13	2.7e-11
ENSSSCG00000010329	735.228	0.775751	0.108537	8.85e-13	2.72e-11
ENSSSCG00000032556	17204.6	-0.964869	0.135119	9.27e-13	2.84e-11
ENSSSCG00000037918	101.803	3.32498	0.465612	9.26e-13	2.84e-11
ENSSSCG00000023807	7645.84	-1.07439	0.150549	9.58e-13	2.93e-11
ENSSSCG00000030274	60.1475	1.73443	0.243085	9.67e-13	2.95e-11
ENSSSCG00000008645	2152.14	-0.850456	0.119228	9.82e-13	2.99e-11
ENSSSCG00000006873	3022.37	-1.43463	0.201172	9.94e-13	3.02e-11
ENSSSCG00000007278	892.191	-0.958082	0.134379	1.01e-12	3.05e-11
ENSSSCG00000028359	72.0433	2.1158	0.296969	1.04e-12	3.15e-11
ENSSSCG00000008971	3055.74	-0.61948	0.086973	1.06e-12	3.19e-11
ENSSSCG00000003183	566.6	0.628501	0.0882565	1.07e-12	3.21e-11
ENSSSCG00000030183	1432.27	-0.559419	0.0785558	1.07e-12	3.21e-11
ENSSSCG00000040337	536.955	-1.2491	0.175421	1.07e-12	3.22e-11
ENSSSCG00000002847	3637.63	-1.51757	0.213211	1.1e-12	3.28e-11
ENSSSCG00000012149	11000	-1.04414	0.146836	1.15e-12	3.44e-11
ENSSSCG00000023527	217.926	1.5381	0.216362	1.17e-12	3.48e-11
ENSSSCG00000017448	9407.36	-1.36875	0.192645	1.2e-12	3.58e-11
ENSSSCG00000011710	1986.88	-0.584602	0.0822889	1.21e-12	3.58e-11
ENSSSCG00000022963	399.124	0.771964	0.108662	1.21e-12	3.58e-11
ENSSSCG00000008624	147.944	1.24338	0.175083	1.23e-12	3.64e-11
ENSSSCG00000009114	6204.2	-1.40629	0.198112	1.26e-12	3.72e-11
ENSSSCG00000016273	38.773	2.27411	0.320385	1.27e-12	3.72e-11
ENSSSCG00000032269	10353.1	-1.11051	0.156505	1.29e-12	3.77e-11
ENSSSCG00000038126	203.627	1.39396	0.196453	1.29e-12	3.77e-11
ENSSSCG00000033337	11701.2	-1.68277	0.237222	1.31e-12	3.82e-11
ENSSSCG00000008344	416.829	1.47771	0.208378	1.33e-12	3.87e-11
ENSSSCG00000007240	790.539	-2.03324	0.286773	1.34e-12	3.9e-11
ENSSSCG00000013731	13351.4	-1.4096	0.199056	1.43e-12	4.15e-11
ENSSSCG00000030113	16.6162	2.87995	0.407183	1.52e-12	4.4e-11
ENSSSCG00000017918	703.856	1.1564	0.16353	1.53e-12	4.44e-11
ENSSSCG00000013550	569.062	-0.745122	0.105438	1.58e-12	4.58e-11
ENSSSCG00000025316	2122.67	-0.971563	0.137498	1.59e-12	4.6e-11
ENSSSCG00000004479	256.698	0.963763	0.136417	1.61e-12	4.63e-11
ENSSSCG00000022874	1122	-0.567602	0.0803682	1.64e-12	4.69e-11
ENSSSCG00000034090	1911.96	-0.612802	0.0867722	1.64e-12	4.7e-11
ENSSSCG00000029239	150.526	-2.21522	0.313956	1.72e-12	4.91e-11
ENSSSCG00000035867	101.54	1.63925	0.23238	1.74e-12	4.95e-11
ENSSSCG00000039012	866.912	-0.618525	0.0876908	1.75e-12	4.97e-11
ENSSSCG00000017146	696.992	1.12	0.158897	1.81e-12	5.14e-11
ENSSSCG00000010962	352.567	1.05764	0.150066	1.82e-12	5.16e-11
ENSSSCG00000016866	87.3734	1.64345	0.233218	1.83e-12	5.18e-11
ENSSSCG00000011864	1569.58	-1.14603	0.162698	1.87e-12	5.28e-11
ENSSSCG00000007567	184.273	1.53547	0.218032	1.89e-12	5.33e-11
ENSSSCG00000037642	3382.23	-0.729065	0.103554	1.92e-12	5.39e-11
ENSSSCG00000015270	13469.6	1.64668	0.233958	1.95e-12	5.46e-11
ENSSSCG00000039408	348.911	1.53054	0.217519	1.97e-12	5.53e-11
ENSSSCG00000033146	2117.57	1.39287	0.197967	1.98e-12	5.54e-11
ENSSSCG00000015568	811.9	0.589581	0.0838763	2.08e-12	5.8e-11
ENSSSCG00000033720	4938.27	1.26957	0.180673	2.11e-12	5.88e-11
ENSSSCG00000025034	3291.18	1.23918	0.176383	2.13e-12	5.93e-11
ENSSSCG00000027859	1037.98	1.01169	0.144064	2.18e-12	6.05e-11
ENSSSCG00000004452	351.339	1.8559	0.264401	2.23e-12	6.18e-11
ENSSSCG00000030165	839.867	-1.40375	0.200018	2.25e-12	6.22e-11
ENSSSCG00000010649	38.9569	2.2213	0.316793	2.35e-12	6.49e-11
ENSSSCG00000004394	397.145	-0.600485	0.0857081	2.45e-12	6.75e-11
ENSSSCG00000038948	1472.89	0.715331	0.102108	2.46e-12	6.76e-11
ENSSSCG00000006219	697.715	-0.854066	0.121939	2.49e-12	6.82e-11
ENSSSCG00000033144	4422.94	-0.601786	0.0859372	2.51e-12	6.88e-11
ENSSSCG00000027565	605.801	1.38609	0.197996	2.55e-12	6.97e-11
ENSSSCG00000009213	106.288	-2.06661	0.295383	2.63e-12	7.17e-11
ENSSSCG00000000478	95.4646	1.26688	0.181135	2.67e-12	7.27e-11
ENSSSCG00000013401	1200.34	1.70708	0.244176	2.73e-12	7.41e-11
ENSSSCG00000029756	1530.59	-1.33613	0.191222	2.8e-12	7.6e-11
ENSSSCG00000008498	1500.51	-0.645885	0.0924438	2.81e-12	7.61e-11
ENSSSCG00000016851	357.111	1.42262	0.203668	2.85e-12	7.7e-11
ENSSSCG00000004454	5761.94	-1.58432	0.226838	2.86e-12	7.71e-11
ENSSSCG00000031262	12668.3	1.03466	0.148142	2.86e-12	7.71e-11
ENSSSCG00000000647	42.6013	2.39039	0.342316	2.89e-12	7.76e-11
ENSSSCG00000010201	539.54	-1.08644	0.15569	2.99e-12	8.02e-11
ENSSSCG00000002457	942.378	-0.790882	0.113354	3.01e-12	8.07e-11
ENSSSCG00000035847	189.296	1.85883	0.266546	3.09e-12	8.24e-11
ENSSSCG00000014994	1361.32	1.40214	0.201081	3.1e-12	8.27e-11
ENSSSCG00000010735	651.102	-1.26617	0.181619	3.13e-12	8.34e-11
ENSSSCG00000040890	808.295	-0.842086	0.120796	3.14e-12	8.35e-11
ENSSSCG00000035073	34666.5	-1.89152	0.271551	3.27e-12	8.67e-11
ENSSSCG00000017927	599.557	1.28017	0.183818	3.3e-12	8.74e-11
ENSSSCG00000012424	2032.14	-0.964768	0.138602	3.39e-12	8.95e-11
ENSSSCG00000032156	276.682	1.22115	0.175484	3.43e-12	9.05e-11
ENSSSCG00000009668	501.05	2.53564	0.36462	3.55e-12	9.33e-11
ENSSSCG00000021880	1625.28	1.36455	0.196397	3.71e-12	9.74e-11
ENSSSCG00000000870	3554.46	-0.643746	0.0926677	3.74e-12	9.8e-11
ENSSSCG00000035595	236.624	1.38964	0.200047	3.74e-12	9.8e-11
ENSSSCG00000035883	836.82	-1.55537	0.224138	3.94e-12	1.03e-10
ENSSSCG00000015375	172.787	1.45298	0.209518	4.07e-12	1.06e-10
ENSSSCG00000001008	1183.8	-1.05287	0.151852	4.1e-12	1.07e-10
ENSSSCG00000025133	455.353	1.40308	0.202436	4.18e-12	1.09e-10
ENSSSCG00000012911	82.8693	1.61979	0.233744	4.22e-12	1.09e-10
ENSSSCG00000021118	3873.61	-0.547377	0.0790076	4.26e-12	1.1e-10
ENSSSCG00000003369	2477.62	-0.703742	0.101599	4.31e-12	1.11e-10
ENSSSCG00000037608	70.3732	1.20198	0.173525	4.3e-12	1.11e-10
ENSSSCG00000014349	118.566	1.86873	0.2698	4.32e-12	1.11e-10
ENSSSCG00000000951	1625.8	-1.43886	0.20799	4.58e-12	1.18e-10
ENSSSCG00000014310	162.891	2.75338	0.398015	4.59e-12	1.18e-10
ENSSSCG00000017177	354.453	1.40725	0.203426	4.59e-12	1.18e-10
ENSSSCG00000016056	1924.34	0.920802	0.133139	4.64e-12	1.19e-10
ENSSSCG00000007477	418.964	1.8144	0.262472	4.75e-12	1.21e-10
ENSSSCG00000002143	1049.75	-1.1153	0.161633	5.19e-12	1.32e-10
ENSSSCG00000005232	1584.1	0.522357	0.0756972	5.18e-12	1.32e-10
ENSSSCG00000031789	370.83	1.37448	0.199192	5.19e-12	1.32e-10
ENSSSCG00000003105	7030.9	-1.01079	0.146527	5.26e-12	1.33e-10
ENSSSCG00000003458	12026.5	-0.823007	0.119341	5.34e-12	1.35e-10
ENSSSCG00000017956	647.889	1.42225	0.206284	5.4e-12	1.36e-10
ENSSSCG00000009788	1669.54	-0.794354	0.115231	5.44e-12	1.37e-10
ENSSSCG00000029392	783.373	-0.891389	0.129317	5.46e-12	1.37e-10
ENSSSCG00000039573	2065.66	1.28642	0.186658	5.51e-12	1.38e-10
ENSSSCG00000000401	210.366	-1.74583	0.253486	5.69e-12	1.43e-10
ENSSSCG00000028905	3778.73	-1.17932	0.171258	5.73e-12	1.43e-10
ENSSSCG00000014280	2068.37	-0.802805	0.116605	5.79e-12	1.45e-10
ENSSSCG00000014399	187.086	1.39904	0.203287	5.9e-12	1.47e-10
ENSSSCG00000031649	20950.4	-1.317	0.191375	5.91e-12	1.47e-10
ENSSSCG00000017892	160.18	-2.00722	0.291695	5.93e-12	1.47e-10
ENSSSCG00000012059	674.543	0.769244	0.111886	6.19e-12	1.54e-10
ENSSSCG00000011366	3313.75	-1.26548	0.184311	6.6e-12	1.63e-10
ENSSSCG00000016443	117.704	1.88222	0.274138	6.61e-12	1.63e-10
ENSSSCG00000016679	433.647	-1.46027	0.213177	7.38e-12	1.82e-10
ENSSSCG00000032916	1545.01	-1.20701	0.176222	7.42e-12	1.83e-10
ENSSSCG00000006338	827.651	1.01593	0.148369	7.52e-12	1.85e-10
ENSSSCG00000000767	7594.6	-1.16126	0.169729	7.82e-12	1.92e-10
ENSSSCG00000028923	1185.85	-1.4857	0.217159	7.83e-12	1.92e-10
ENSSSCG00000007748	454.466	-1.30233	0.190506	8.13e-12	1.99e-10
ENSSSCG00000004279	557.644	1.12309	0.164343	8.27e-12	2.02e-10
ENSSSCG00000005994	692.486	-1.15133	0.168725	8.87e-12	2.16e-10
ENSSSCG00000013642	433.576	1.19035	0.17444	8.86e-12	2.16e-10
ENSSSCG00000002495	471.353	1.07642	0.157821	9.07e-12	2.21e-10
ENSSSCG00000010315	952.821	-1.23191	0.180672	9.2e-12	2.23e-10
ENSSSCG00000000896	2195.91	-1.21673	0.178559	9.48e-12	2.3e-10
ENSSSCG00000013742	553.299	2.20657	0.323831	9.49e-12	2.3e-10
ENSSSCG00000033089	159.749	1.52368	0.223634	9.54e-12	2.3e-10
ENSSSCG00000000462	423.945	-1.3323	0.195606	9.68e-12	2.33e-10
ENSSSCG00000001867	51.0733	2.59446	0.381063	9.86e-12	2.37e-10
ENSSSCG00000008509	654.287	1.21293	0.178245	1.01e-11	2.43e-10
ENSSSCG00000008190	245.706	0.910185	0.133795	1.03e-11	2.46e-10
ENSSSCG00000021874	201.223	0.893455	0.131348	1.03e-11	2.46e-10
ENSSSCG00000024065	79.457	1.55185	0.228139	1.03e-11	2.46e-10
ENSSSCG00000010009	109.753	-2.60343	0.382896	1.05e-11	2.51e-10
ENSSSCG00000016817	1443.26	-0.583889	0.0858803	1.05e-11	2.51e-10
ENSSSCG00000026605	186090	-1.34597	0.197974	1.06e-11	2.51e-10
ENSSSCG00000017604	373.261	1.69432	0.249225	1.06e-11	2.51e-10
ENSSSCG00000016974	542.483	-1.82644	0.268832	1.09e-11	2.59e-10
ENSSSCG00000008038	2649.18	1.1469	0.168823	1.09e-11	2.59e-10
ENSSSCG00000011158	44.2296	3.16893	0.466492	1.1e-11	2.59e-10
ENSSSCG00000006816	3016.55	-0.411147	0.060553	1.12e-11	2.65e-10
ENSSSCG00000036812	3629.96	0.503934	0.0742649	1.16e-11	2.72e-10
ENSSSCG00000012970	16.6848	3.17205	0.467567	1.17e-11	2.74e-10
ENSSSCG00000008207	540.106	0.677851	0.0999309	1.18e-11	2.76e-10
ENSSSCG00000013351	2051.11	-1.11073	0.163756	1.18e-11	2.76e-10
ENSSSCG00000008973	683.849	1.19074	0.175671	1.22e-11	2.84e-10
ENSSSCG00000011274	23477.3	-0.701393	0.103525	1.24e-11	2.9e-10
ENSSSCG00000015582	188.384	1.05815	0.156242	1.27e-11	2.95e-10
ENSSSCG00000028197	4746.74	-0.736042	0.108702	1.28e-11	2.97e-10
ENSSSCG00000016545	1898.42	-0.943415	0.139347	1.29e-11	2.99e-10
ENSSSCG00000022804	549.126	1.43353	0.211758	1.29e-11	3e-10
ENSSSCG00000014286	87.0921	-1.99627	0.295202	1.36e-11	3.14e-10
ENSSSCG00000004679	674.287	-2.21661	0.327856	1.37e-11	3.17e-10
ENSSSCG00000030209	325.5	1.33355	0.197254	1.37e-11	3.17e-10
ENSSSCG00000027472	7874.63	-1.39773	0.206926	1.43e-11	3.3e-10
ENSSSCG00000012818	162.778	1.53927	0.227912	1.44e-11	3.31e-10
ENSSSCG00000024761	3279.94	-0.682435	0.101064	1.45e-11	3.34e-10
ENSSSCG00000038534	1956.7	-0.796667	0.117987	1.46e-11	3.34e-10
ENSSSCG00000001595	389.929	1.26195	0.186954	1.48e-11	3.38e-10
ENSSSCG00000015085	264.015	1.65893	0.245877	1.51e-11	3.45e-10
ENSSSCG00000007185	42.257	2.17748	0.323096	1.59e-11	3.63e-10
ENSSSCG00000025182	809.969	0.699086	0.103748	1.6e-11	3.65e-10
ENSSSCG00000015237	1055.03	1.33058	0.197563	1.64e-11	3.73e-10
ENSSSCG00000038135	59.5351	-2.10022	0.311909	1.66e-11	3.77e-10
ENSSSCG00000012375	531.507	-1.11329	0.165449	1.71e-11	3.88e-10
ENSSSCG00000017707	3429.75	-0.699141	0.103914	1.72e-11	3.89e-10
ENSSSCG00000008844	4191	1.62429	0.241581	1.77e-11	4.01e-10
ENSSSCG00000020846	1273.16	1.51753	0.225949	1.86e-11	4.21e-10
ENSSSCG00000010683	622.581	0.74081	0.110305	1.87e-11	4.21e-10
ENSSSCG00000015793	1166.9	-0.848196	0.126345	1.9e-11	4.28e-10
ENSSSCG00000022512	9.58862	6.96684	1.03865	1.98e-11	4.44e-10
ENSSSCG00000030123	1504.85	0.701794	0.10463	1.98e-11	4.44e-10
ENSSSCG00000004626	4537.34	-0.56957	0.0849554	2.02e-11	4.53e-10
ENSSSCG00000012089	192.131	1.36111	0.203097	2.06e-11	4.61e-10
ENSSSCG00000023627	2773.74	-0.947103	0.141418	2.12e-11	4.74e-10
ENSSSCG00000027348	1218.63	1.10015	0.164278	2.13e-11	4.74e-10
ENSSSCG00000031271	1096.43	-0.726532	0.108486	2.13e-11	4.74e-10
ENSSSCG00000016703	432.759	1.6589	0.247743	2.14e-11	4.76e-10
ENSSSCG00000011598	465.995	1.30243	0.194586	2.18e-11	4.84e-10
ENSSSCG00000013091	83061.7	-1.52889	0.228501	2.22e-11	4.91e-10
ENSSSCG00000013506	196.086	-1.17232	0.175207	2.22e-11	4.91e-10
ENSSSCG00000006888	405.946	-1.21037	0.180977	2.26e-11	4.99e-10
ENSSSCG00000031640	12614.6	1.40153	0.209555	2.26e-11	4.99e-10
ENSSSCG00000014168	391.4	-0.948837	0.141889	2.28e-11	5.01e-10
ENSSSCG00000014149	1239.29	1.1428	0.17092	2.29e-11	5.04e-10
ENSSSCG00000006875	99.2571	-1.89225	0.283033	2.3e-11	5.04e-10
ENSSSCG00000011229	7048.9	-0.979747	0.146547	2.3e-11	5.04e-10
ENSSSCG00000016267	27674.2	-1.27056	0.190147	2.36e-11	5.16e-10
ENSSSCG00000032842	1633.51	-0.644093	0.0964004	2.37e-11	5.17e-10
ENSSSCG00000005191	1273.48	1.12444	0.168348	2.4e-11	5.24e-10
ENSSSCG00000033175	943.222	0.891322	0.133568	2.5e-11	5.45e-10
ENSSSCG00000007572	267.261	1.43741	0.215459	2.53e-11	5.51e-10
ENSSSCG00000034262	95.4773	1.15425	0.173101	2.59e-11	5.63e-10
ENSSSCG00000029257	2542.17	-0.969763	0.145444	2.6e-11	5.64e-10
ENSSSCG00000004092	218.83	1.32268	0.198411	2.62e-11	5.68e-10
ENSSSCG00000004971	1794.49	-0.516884	0.0775576	2.66e-11	5.74e-10
ENSSSCG00000008646	755.543	1.23318	0.185047	2.66e-11	5.75e-10
ENSSSCG00000031889	531.374	1.44191	0.216378	2.67e-11	5.75e-10
ENSSSCG00000022004	370.761	1.11525	0.167372	2.68e-11	5.76e-10
ENSSSCG00000003590	885.061	-1.18439	0.177819	2.73e-11	5.86e-10
ENSSSCG00000009554	1049.96	-1.40726	0.211328	2.75e-11	5.91e-10
ENSSSCG00000036488	1577.62	0.858807	0.128988	2.77e-11	5.94e-10
ENSSSCG00000039194	1638.36	1.0263	0.154267	2.88e-11	6.15e-10
ENSSSCG00000014391	1195.04	1.35164	0.203323	2.98e-11	6.36e-10
ENSSSCG00000029708	681.828	-0.618809	0.093167	3.1e-11	6.6e-10
ENSSSCG00000008034	631.761	-1.55547	0.234208	3.11e-11	6.62e-10
ENSSSCG00000016689	91.7104	1.67452	0.252248	3.17e-11	6.74e-10
ENSSSCG00000001927	56820.1	-1.36746	0.206025	3.19e-11	6.78e-10
ENSSSCG00000031110	67.3598	1.6612	0.25067	3.42e-11	7.26e-10
ENSSSCG00000008617	337.698	1.47168	0.222129	3.46e-11	7.33e-10
ENSSSCG00000038560	37.709	-2.48595	0.375446	3.56e-11	7.53e-10
ENSSSCG00000001621	363.555	1.27616	0.192766	3.59e-11	7.57e-10
ENSSSCG00000009833	582.257	1.12742	0.170389	3.67e-11	7.74e-10
ENSSSCG00000009967	1848.59	-0.647494	0.0979114	3.76e-11	7.92e-10
ENSSSCG00000026984	95.851	1.84573	0.279275	3.87e-11	8.13e-10
ENSSSCG00000030608	2965.82	-0.554045	0.0839427	4.1e-11	8.61e-10
ENSSSCG00000029698	1028.95	-0.500577	0.0758467	4.12e-11	8.62e-10
ENSSSCG00000016618	265.754	1.28706	0.195305	4.4e-11	9.2e-10
ENSSSCG00000023762	100.804	1.72211	0.261588	4.6e-11	9.61e-10
ENSSSCG00000016113	3258.98	0.610311	0.0927673	4.74e-11	9.88e-10
ENSSSCG00000029855	1425.31	1.04039	0.158158	4.76e-11	9.92e-10
ENSSSCG00000027466	2913.31	1.26205	0.19188	4.79e-11	9.97e-10
ENSSSCG00000003470	179.249	-1.70423	0.259191	4.86e-11	1.01e-09
ENSSSCG00000015083	2094.85	1.10746	0.16843	4.86e-11	1.01e-09
ENSSSCG00000007147	1474.55	0.93852	0.142776	4.92e-11	1.02e-09
ENSSSCG00000009245	75.0978	1.5219	0.231592	4.98e-11	1.03e-09
ENSSSCG00000015888	1384.67	0.758893	0.115487	4.99e-11	1.03e-09
ENSSSCG00000036314	318.274	1.11696	0.170043	5.08e-11	1.05e-09
ENSSSCG00000028886	5408.78	-0.599002	0.091272	5.28e-11	1.09e-09
ENSSSCG00000023526	292.175	1.6725	0.25487	5.3e-11	1.09e-09
ENSSSCG00000008164	3715.86	0.568673	0.0866748	5.34e-11	1.1e-09
ENSSSCG00000002893	52.1606	2.00431	0.3058	5.59e-11	1.15e-09
ENSSSCG00000035736	688.762	1.76175	0.269023	5.8e-11	1.19e-09
ENSSSCG00000017750	205.547	1.34886	0.206005	5.84e-11	1.19e-09
ENSSSCG00000025500	132.418	1.54341	0.235726	5.85e-11	1.19e-09
ENSSSCG00000027381	1906.61	-0.561878	0.0858245	5.88e-11	1.2e-09
ENSSSCG00000000736	429.398	1.1931	0.182308	5.97e-11	1.22e-09
ENSSSCG00000032081	4312.65	-1.11988	0.171133	5.99e-11	1.22e-09
ENSSSCG00000007951	1747.79	0.528601	0.0807866	6.02e-11	1.22e-09
ENSSSCG00000008346	399.665	1.09675	0.167706	6.16e-11	1.25e-09
ENSSSCG00000006970	1775.15	0.660568	0.101073	6.34e-11	1.28e-09
ENSSSCG00000040682	1437.53	0.685777	0.104973	6.45e-11	1.3e-09
ENSSSCG00000028662	169.928	1.00482	0.153872	6.57e-11	1.33e-09
ENSSSCG00000023630	4141.18	-1.44142	0.22077	6.62e-11	1.33e-09
ENSSSCG00000016628	1326.87	1.46563	0.224503	6.65e-11	1.34e-09
ENSSSCG00000007732	4585.18	-0.872464	0.133672	6.71e-11	1.35e-09
ENSSSCG00000027812	1349.21	0.552142	0.0846444	6.89e-11	1.38e-09
ENSSSCG00000012768	69.9913	1.46394	0.224586	7.11e-11	1.42e-09
ENSSSCG00000031518	2975.09	-1.5282	0.234589	7.3e-11	1.46e-09
ENSSSCG00000010065	47.3855	-3.56384	0.547166	7.35e-11	1.47e-09
ENSSSCG00000016237	191.607	1.22447	0.188015	7.39e-11	1.47e-09
ENSSSCG00000006063	19694.5	-0.545637	0.0837959	7.44e-11	1.48e-09
ENSSSCG00000012323	1025.81	0.981121	0.150682	7.46e-11	1.48e-09
ENSSSCG00000038598	150.795	1.15244	0.177094	7.64e-11	1.52e-09
ENSSSCG00000017219	383.266	1.10357	0.169618	7.71e-11	1.53e-09
ENSSSCG00000020906	752.813	2.12884	0.327304	7.81e-11	1.55e-09
ENSSSCG00000036898	3359.77	-0.805195	0.123816	7.87e-11	1.56e-09
ENSSSCG00000036201	3100.17	1.73504	0.266871	7.96e-11	1.57e-09
ENSSSCG00000006173	38.0235	2.27488	0.349965	8.02e-11	1.58e-09
ENSSSCG00000000453	466.732	-1.6479	0.25355	8.07e-11	1.59e-09
ENSSSCG00000032658	674.432	-0.846536	0.130288	8.17e-11	1.61e-09
ENSSSCG00000009434	1286.08	0.795178	0.122403	8.23e-11	1.62e-09
ENSSSCG00000036575	211.677	1.59255	0.245158	8.25e-11	1.62e-09
ENSSSCG00000015711	15.179	2.83176	0.435995	8.31e-11	1.63e-09
ENSSSCG00000010861	657.011	0.939486	0.144799	8.69e-11	1.7e-09
ENSSSCG00000015390	485.328	-1.45687	0.224603	8.79e-11	1.72e-09
ENSSSCG00000014363	76.5227	2.15081	0.331738	8.96e-11	1.75e-09
ENSSSCG00000014965	986.314	0.937018	0.144527	8.97e-11	1.75e-09
ENSSSCG00000009405	3112.49	-1.05485	0.162751	9.09e-11	1.77e-09
ENSSSCG00000040524	8783.41	-2.48444	0.38359	9.37e-11	1.82e-09
ENSSSCG00000012270	5941.51	-0.470781	0.072696	9.42e-11	1.83e-09
ENSSSCG00000004700	38522.2	-1.26205	0.194935	9.53e-11	1.84e-09
ENSSSCG00000004791	2890.79	-0.915827	0.141462	9.54e-11	1.84e-09
ENSSSCG00000010650	449.166	0.731002	0.112908	9.52e-11	1.84e-09
ENSSSCG00000002697	596.662	-1.03954	0.160593	9.6e-11	1.85e-09
ENSSSCG00000002377	782.627	-0.667349	0.10315	9.82e-11	1.89e-09
ENSSSCG00000008638	5590.55	0.628371	0.097131	9.84e-11	1.89e-09
ENSSSCG00000017052	532.072	1.22938	0.190023	9.82e-11	1.89e-09
ENSSSCG00000038643	590.216	0.708928	0.109581	9.84e-11	1.89e-09
ENSSSCG00000006719	15089.3	-1.38259	0.213843	1.01e-10	1.94e-09
ENSSSCG00000008978	35.2075	3.37425	0.521926	1.01e-10	1.94e-09
ENSSSCG00000011501	3266.01	-0.676574	0.10466	1.02e-10	1.94e-09
ENSSSCG00000033191	120.213	1.79647	0.277905	1.02e-10	1.94e-09
ENSSSCG00000040348	106.346	1.55021	0.239856	1.03e-10	1.96e-09
ENSSSCG00000032659	50.9662	-3.26151	0.504665	1.03e-10	1.96e-09
ENSSSCG00000001971	4392.35	-0.71128	0.110143	1.06e-10	2.02e-09
ENSSSCG00000011350	667.795	-0.780859	0.120933	1.07e-10	2.03e-09
ENSSSCG00000012886	2725.32	-0.521997	0.0808818	1.09e-10	2.07e-09
ENSSSCG00000012166	12273.3	-1.34668	0.208747	1.11e-10	2.1e-09
ENSSSCG00000001439	117.272	1.40818	0.218376	1.13e-10	2.14e-09
ENSSSCG00000037206	22.4868	-2.98677	0.463372	1.15e-10	2.17e-09
ENSSSCG00000007243	554.01	-0.551514	0.0855667	1.15e-10	2.18e-09
ENSSSCG00000040732	613.464	0.574894	0.0892038	1.16e-10	2.18e-09
ENSSSCG00000002849	225.14	-1.03373	0.160407	1.16e-10	2.18e-09
ENSSSCG00000004017	19.3342	3.17116	0.492166	1.17e-10	2.2e-09
ENSSSCG00000013227	594.567	-0.599104	0.0930375	1.2e-10	2.25e-09
ENSSSCG00000033120	3381.31	1.07818	0.167436	1.2e-10	2.25e-09
ENSSSCG00000037101	42.1419	1.518	0.235743	1.2e-10	2.25e-09
ENSSSCG00000023297	531.472	-0.828805	0.128782	1.23e-10	2.3e-09
ENSSSCG00000009676	1755.45	0.852284	0.132455	1.24e-10	2.31e-09
ENSSSCG00000034722	674.455	1.7521	0.272311	1.24e-10	2.32e-09
ENSSSCG00000010133	376.602	1.17611	0.182881	1.27e-10	2.36e-09
ENSSSCG00000004029	3015.92	0.590611	0.0918455	1.27e-10	2.37e-09
ENSSSCG00000036286	3602.16	-1.11063	0.172809	1.3e-10	2.42e-09
ENSSSCG00000031925	833.721	1.47823	0.230022	1.31e-10	2.42e-09
ENSSSCG00000033606	145.194	-1.91191	0.297691	1.34e-10	2.48e-09
ENSSSCG00000014088	6806.11	-0.793762	0.123626	1.36e-10	2.51e-09
ENSSSCG00000026602	80.1326	1.24061	0.193241	1.36e-10	2.52e-09
ENSSSCG00000011090	3168.34	-1.13464	0.176749	1.37e-10	2.52e-09
ENSSSCG00000004932	205.6	-1.08924	0.169889	1.44e-10	2.66e-09
ENSSSCG00000039186	608.366	-0.932415	0.145449	1.45e-10	2.67e-09
ENSSSCG00000011895	520.325	1.91838	0.299442	1.49e-10	2.74e-09
ENSSSCG00000029160	866.357	-0.706224	0.110256	1.5e-10	2.76e-09
ENSSSCG00000017608	509.003	0.783122	0.122287	1.51e-10	2.78e-09
ENSSSCG00000004952	1099.85	0.97045	0.151571	1.53e-10	2.8e-09
ENSSSCG00000017682	310.309	-1.30366	0.20371	1.56e-10	2.85e-09
ENSSSCG00000013061	924.149	0.823204	0.128657	1.57e-10	2.87e-09
ENSSSCG00000003908	31757.8	-1.33597	0.208807	1.57e-10	2.87e-09
ENSSSCG00000013073	1151.31	2.33041	0.364351	1.59e-10	2.91e-09
ENSSSCG00000014277	384.456	1.06133	0.165948	1.6e-10	2.91e-09
ENSSSCG00000004486	1014.12	-0.987571	0.154503	1.64e-10	2.97e-09
ENSSSCG00000004535	1644.71	1.07609	0.168344	1.63e-10	2.97e-09
ENSSSCG00000022486	629.02	0.927171	0.145052	1.64e-10	2.97e-09
ENSSSCG00000035170	697.532	1.29754	0.203035	1.65e-10	2.99e-09
ENSSSCG00000029753	27.1575	3.28066	0.513438	1.66e-10	3.01e-09
ENSSSCG00000006790	1601.52	-0.75194	0.117707	1.68e-10	3.03e-09
ENSSSCG00000016836	318.207	0.671616	0.105178	1.71e-10	3.08e-09
ENSSSCG00000023419	553.269	0.929793	0.145611	1.71e-10	3.08e-09
ENSSSCG00000025286	95.6765	1.44117	0.225759	1.73e-10	3.11e-09
ENSSSCG00000035209	2518.26	-0.709402	0.111127	1.73e-10	3.11e-09
ENSSSCG00000032693	963.596	0.865447	0.135679	1.79e-10	3.21e-09
ENSSSCG00000009348	295.31	1.34772	0.211419	1.83e-10	3.29e-09
ENSSSCG00000009422	3647.2	0.554615	0.0870432	1.87e-10	3.35e-09
ENSSSCG00000008349	236.726	1.05793	0.166133	1.92e-10	3.42e-09
ENSSSCG00000016635	1239.26	1.30758	0.205441	1.96e-10	3.49e-09
ENSSSCG00000012448	882.004	1.35232	0.212498	1.97e-10	3.51e-09
ENSSSCG00000022777	1493.23	-0.731675	0.115004	1.99e-10	3.54e-09
ENSSSCG00000010703	1042.71	0.962495	0.151501	2.11e-10	3.75e-09
ENSSSCG00000012832	2629.46	1.08843	0.171332	2.11e-10	3.76e-09
ENSSSCG00000007264	318.031	-0.79669	0.125418	2.12e-10	3.76e-09
ENSSSCG00000024344	297.146	1.49582	0.235473	2.12e-10	3.76e-09
ENSSSCG00000007606	5090.14	-0.94143	0.148246	2.15e-10	3.8e-09
ENSSSCG00000013514	152.554	1.94424	0.306334	2.2e-10	3.89e-09
ENSSSCG00000027550	2328.95	-0.557727	0.0878811	2.2e-10	3.89e-09
ENSSSCG00000028758	877.095	-2.0996	0.330859	2.21e-10	3.9e-09
ENSSSCG00000011356	5038.15	-1.03582	0.163281	2.24e-10	3.95e-09
ENSSSCG00000015035	364.781	-1.28104	0.202096	2.32e-10	4.07e-09
ENSSSCG00000003812	1743.24	-0.821347	0.129734	2.44e-10	4.27e-09
ENSSSCG00000010306	1956.01	-0.48067	0.0759214	2.43e-10	4.27e-09
ENSSSCG00000006162	222.406	0.773555	0.122246	2.49e-10	4.36e-09
ENSSSCG00000024463	1933.17	-0.882563	0.139499	2.51e-10	4.39e-09
ENSSSCG00000017991	61.7486	1.33052	0.210447	2.58e-10	4.5e-09
ENSSSCG00000022309	1192.9	1.33004	0.210504	2.64e-10	4.62e-09
ENSSSCG00000032687	386.387	1.15151	0.182446	2.76e-10	4.82e-09
ENSSSCG00000014047	99.9257	1.52328	0.241433	2.8e-10	4.88e-09
ENSSSCG00000038026	1040.46	0.705708	0.111933	2.89e-10	5.02e-09
ENSSSCG00000015524	1029.56	-0.696904	0.11054	2.89e-10	5.02e-09
ENSSSCG00000010211	2568.67	-0.716147	0.113617	2.92e-10	5.06e-09
ENSSSCG00000009023	182.411	1.28843	0.204657	3.06e-10	5.31e-09
ENSSSCG00000011639	1488.66	-0.740914	0.117728	3.11e-10	5.38e-09
ENSSSCG00000032367	972.859	0.528264	0.0839554	3.13e-10	5.41e-09
ENSSSCG00000002718	38.306	-3.23033	0.51348	3.15e-10	5.45e-09
ENSSSCG00000002389	893.691	1.01041	0.160629	3.17e-10	5.46e-09
ENSSSCG00000004551	1635.43	0.67503	0.107332	3.19e-10	5.5e-09
ENSSSCG00000000087	1165.08	-0.647211	0.102938	3.23e-10	5.56e-09
ENSSSCG00000011463	182.404	1.74711	0.277985	3.28e-10	5.64e-09
ENSSSCG00000012030	5678.17	-1.34	0.213318	3.35e-10	5.75e-09
ENSSSCG00000038945	237.835	-1.06241	0.169171	3.38e-10	5.8e-09
ENSSSCG00000025260	524.774	0.8127	0.129428	3.4e-10	5.83e-09
ENSSSCG00000025838	2687.48	-1.15152	0.183427	3.43e-10	5.87e-09
ENSSSCG00000032446	255.276	-1.26613	0.201709	3.45e-10	5.9e-09
ENSSSCG00000035724	60659.1	-3.23057	0.514814	3.49e-10	5.96e-09
ENSSSCG00000009638	672.162	1.19825	0.19101	3.54e-10	6.03e-09
ENSSSCG00000003231	338.755	1.23367	0.19668	3.55e-10	6.05e-09
ENSSSCG00000035211	866.256	-0.858134	0.136824	3.57e-10	6.07e-09
ENSSSCG00000011884	763.585	1.22429	0.195216	3.58e-10	6.08e-09
ENSSSCG00000036946	98.5104	-1.32178	0.210771	3.58e-10	6.08e-09
ENSSSCG00000026943	92.0788	1.70482	0.271933	3.63e-10	6.15e-09
ENSSSCG00000002134	29.5977	2.22305	0.354623	3.64e-10	6.16e-09
ENSSSCG00000000216	616.139	-2.54329	0.40587	3.7e-10	6.25e-09
ENSSSCG00000016401	311.44	1.97396	0.315093	3.74e-10	6.31e-09
ENSSSCG00000000847	907.338	-0.866247	0.138385	3.86e-10	6.51e-09
ENSSSCG00000003461	3190.52	-0.697058	0.111376	3.88e-10	6.54e-09
ENSSSCG00000033512	2756.73	1.66046	0.265396	3.94e-10	6.62e-09
ENSSSCG00000006995	15268.5	-1.01991	0.163101	4.02e-10	6.76e-09
ENSSSCG00000005243	1655.04	1.05818	0.169253	4.05e-10	6.8e-09
ENSSSCG00000015796	45.9291	2.55817	0.409229	4.07e-10	6.83e-09
ENSSSCG00000036438	2439.55	-1.65256	0.264362	4.08e-10	6.83e-09
ENSSSCG00000006357	360.959	1.29195	0.20671	4.1e-10	6.86e-09
ENSSSCG00000040157	4955.56	-0.509108	0.0814942	4.18e-10	6.98e-09
ENSSSCG00000016859	716.592	1.92745	0.308849	4.35e-10	7.27e-09
ENSSSCG00000005364	423.176	0.622746	0.0998199	4.41e-10	7.34e-09
ENSSSCG00000023273	1753.87	-0.76996	0.123412	4.4e-10	7.34e-09
ENSSSCG00000029371	315.549	1.69206	0.27122	4.41e-10	7.34e-09
ENSSSCG00000040275	5130.17	-1.34186	0.215184	4.49e-10	7.46e-09
ENSSSCG00000015743	985.805	-1.26513	0.202907	4.52e-10	7.49e-09
ENSSSCG00000017389	1539.07	1.3428	0.215502	4.63e-10	7.68e-09
ENSSSCG00000006917	358.29	1.64749	0.264611	4.78e-10	7.92e-09
ENSSSCG00000030567	4992.79	-0.913796	0.146823	4.85e-10	8.02e-09
ENSSSCG00000005828	2184.44	1.12757	0.181363	5.06e-10	8.35e-09
ENSSSCG00000037865	576.744	1.12041	0.18021	5.06e-10	8.35e-09
ENSSSCG00000033918	177.666	1.35347	0.217759	5.12e-10	8.43e-09
ENSSSCG00000026653	11.9759	3.22229	0.518634	5.2e-10	8.55e-09
ENSSSCG00000039057	51.0133	2.73814	0.440806	5.24e-10	8.62e-09
ENSSSCG00000021871	162.931	-1.07895	0.173738	5.29e-10	8.69e-09
ENSSSCG00000023585	1473.98	-1.23437	0.198781	5.31e-10	8.71e-09
ENSSSCG00000035020	26.3153	4.2095	0.677913	5.32e-10	8.71e-09
ENSSSCG00000012652	132.312	1.3364	0.215296	5.39e-10	8.82e-09
ENSSSCG00000014670	653.207	1.20356	0.194072	5.59e-10	9.13e-09
ENSSSCG00000008228	16.8972	3.11548	0.502463	5.63e-10	9.19e-09
ENSSSCG00000017614	197.981	1.17532	0.189603	5.69e-10	9.27e-09
ENSSSCG00000034976	22.8652	-3.08169	0.497239	5.73e-10	9.34e-09
ENSSSCG00000009215	1361.76	-1.53004	0.246917	5.77e-10	9.39e-09
ENSSSCG00000013909	14.1283	2.64072	0.426295	5.84e-10	9.5e-09
ENSSSCG00000032552	435.03	1.05961	0.171109	5.92e-10	9.61e-09
ENSSSCG00000002440	208.535	1.24394	0.200918	5.97e-10	9.68e-09
ENSSSCG00000003366	27.54	2.80808	0.453798	6.09e-10	9.87e-09
ENSSSCG00000013102	266.429	1.44735	0.234012	6.21e-10	1.01e-08
ENSSSCG00000003608	9.98201	3.86087	0.624345	6.26e-10	1.01e-08
ENSSSCG00000009888	3518.83	-0.954044	0.15433	6.34e-10	1.02e-08
ENSSSCG00000035684	13204	-0.797554	0.129029	6.36e-10	1.03e-08
ENSSSCG00000004550	1888.77	0.533088	0.0862469	6.37e-10	1.03e-08
ENSSSCG00000027417	489.332	1.0715	0.17344	6.5e-10	1.05e-08
ENSSSCG00000016600	1105.18	-1.31401	0.212771	6.59e-10	1.06e-08
ENSSSCG00000001814	15021.5	-0.918011	0.148669	6.62e-10	1.06e-08
ENSSSCG00000026724	51843.5	-1.27607	0.206696	6.67e-10	1.07e-08
ENSSSCG00000006107	1161.24	-0.778631	0.126145	6.72e-10	1.08e-08
ENSSSCG00000001863	103.362	1.40757	0.228087	6.78e-10	1.08e-08
ENSSSCG00000036589	159.454	-2.79025	0.452147	6.78e-10	1.08e-08
ENSSSCG00000011430	1276.49	0.602532	0.0976478	6.81e-10	1.09e-08
ENSSSCG00000037463	1451.12	-1.03225	0.16741	7e-10	1.12e-08
ENSSSCG00000004199	2434.96	1.02805	0.1668	7.12e-10	1.13e-08
ENSSSCG00000004390	1062.36	0.930144	0.150983	7.25e-10	1.15e-08
ENSSSCG00000008336	6013.28	-0.972096	0.157804	7.27e-10	1.15e-08
ENSSSCG00000033849	171.165	1.72005	0.279259	7.3e-10	1.16e-08
ENSSSCG00000006452	198.157	1.16186	0.188673	7.36e-10	1.17e-08
ENSSSCG00000020754	520.648	-0.759545	0.123408	7.52e-10	1.19e-08
ENSSSCG00000024578	1698	1.17412	0.190763	7.52e-10	1.19e-08
ENSSSCG00000008449	2207.06	-1.16153	0.188732	7.54e-10	1.19e-08
ENSSSCG00000004979	644.365	0.665107	0.108081	7.57e-10	1.19e-08
ENSSSCG00000027745	279.302	1.51985	0.247031	7.63e-10	1.2e-08
ENSSSCG00000033018	34268.2	-1.38185	0.224658	7.71e-10	1.21e-08
ENSSSCG00000003524	2969.05	1.60445	0.260856	7.71e-10	1.21e-08
ENSSSCG00000007085	14869.5	-1.09504	0.17806	7.76e-10	1.22e-08
ENSSSCG00000009256	1950.5	1.11281	0.180951	7.76e-10	1.22e-08
ENSSSCG00000016590	9997.11	-0.92617	0.150731	8.02e-10	1.25e-08
ENSSSCG00000017135	51.9828	-1.84298	0.299939	8.02e-10	1.25e-08
ENSSSCG00000038856	910.216	0.760111	0.123705	8.02e-10	1.25e-08
ENSSSCG00000003513	2090.46	1.28097	0.2085	8.06e-10	1.26e-08
ENSSSCG00000016441	767.398	-0.526089	0.0856537	8.15e-10	1.27e-08
ENSSSCG00000012623	8453.42	-1.07262	0.1747	8.26e-10	1.29e-08
ENSSSCG00000014565	326.613	1.03958	0.169351	8.32e-10	1.3e-08
ENSSSCG00000016270	277.575	-2.33163	0.379845	8.34e-10	1.3e-08
ENSSSCG00000034260	78.5583	-3.93251	0.640673	8.35e-10	1.3e-08
ENSSSCG00000022592	208.25	-1.92404	0.313495	8.39e-10	1.3e-08
ENSSSCG00000017199	288.954	1.30026	0.211887	8.43e-10	1.31e-08
ENSSSCG00000028019	2655.47	-0.600226	0.0978275	8.49e-10	1.31e-08
ENSSSCG00000015105	1152.71	-0.676994	0.110399	8.66e-10	1.34e-08
ENSSSCG00000021005	5206.86	-0.695004	0.113363	8.74e-10	1.35e-08
ENSSSCG00000036911	31.5665	1.96518	0.320597	8.8e-10	1.36e-08
ENSSSCG00000011813	1345.32	1.1538	0.188243	8.83e-10	1.36e-08
ENSSSCG00000013888	228.489	1.39295	0.227281	8.86e-10	1.36e-08
ENSSSCG00000008239	1101.56	-0.943325	0.153988	9.01e-10	1.39e-08
ENSSSCG00000027119	175.2	-0.847428	0.138368	9.1e-10	1.4e-08
ENSSSCG00000026152	595.618	0.659449	0.107691	9.15e-10	1.41e-08
ENSSSCG00000006059	430.934	1.09538	0.178927	9.24e-10	1.42e-08
ENSSSCG00000010485	368.16	0.861339	0.140724	9.31e-10	1.43e-08
ENSSSCG00000009222	2648.14	1.8719	0.305944	9.45e-10	1.45e-08
ENSSSCG00000017569	23.6391	2.01633	0.329557	9.46e-10	1.45e-08
ENSSSCG00000016535	10304.8	0.860008	0.140572	9.48e-10	1.45e-08
ENSSSCG00000015403	185.741	1.52291	0.249105	9.75e-10	1.49e-08
ENSSSCG00000013408	326.071	1.1092	0.181483	9.85e-10	1.5e-08
ENSSSCG00000040267	466.493	1.02797	0.168207	9.88e-10	1.5e-08
ENSSSCG00000025486	8230.35	-0.85286	0.139569	9.92e-10	1.51e-08
ENSSSCG00000036063	415.761	1.30982	0.214372	9.96e-10	1.51e-08
ENSSSCG00000000142	1131.22	-1.12273	0.183839	1.01e-09	1.54e-08
ENSSSCG00000011198	447.566	1.46854	0.240508	1.02e-09	1.55e-08
ENSSSCG00000029460	242.343	0.97326	0.159407	1.02e-09	1.55e-08
ENSSSCG00000000045	1069.5	-0.684426	0.112122	1.03e-09	1.56e-08
ENSSSCG00000015556	1888.31	-1.16996	0.191669	1.03e-09	1.56e-08
ENSSSCG00000013919	1094.5	1.08768	0.178197	1.04e-09	1.56e-08
ENSSSCG00000004624	1732.14	-0.647848	0.106219	1.07e-09	1.6e-08
ENSSSCG00000007980	684.572	-0.99709	0.163478	1.07e-09	1.6e-08
ENSSSCG00000026140	407.377	1.20638	0.197787	1.06e-09	1.6e-08
ENSSSCG00000012686	6127.03	-0.852158	0.139723	1.07e-09	1.61e-08
ENSSSCG00000035420	503.54	1.21784	0.199758	1.08e-09	1.63e-08
ENSSSCG00000007067	2978.02	1.14717	0.188193	1.09e-09	1.63e-08
ENSSSCG00000037140	132.94	4.73434	0.776894	1.1e-09	1.65e-08
ENSSSCG00000030801	20.6915	2.30523	0.37842	1.12e-09	1.67e-08
ENSSSCG00000004680	106.604	-2.77192	0.455581	1.17e-09	1.75e-08
ENSSSCG00000010283	1440.79	1.62951	0.267869	1.18e-09	1.76e-08
ENSSSCG00000033926	460.288	-0.810768	0.133277	1.18e-09	1.76e-08
ENSSSCG00000009519	300.802	1.25365	0.20609	1.18e-09	1.76e-08
ENSSSCG00000035432	664.945	0.98734	0.162357	1.19e-09	1.78e-08
ENSSSCG00000037019	575.488	-2.09484	0.344618	1.21e-09	1.8e-08
ENSSSCG00000002243	874.962	0.670633	0.110408	1.25e-09	1.85e-08
ENSSSCG00000016686	301.625	-1.10296	0.181602	1.25e-09	1.86e-08
ENSSSCG00000008021	225.363	1.46118	0.240611	1.26e-09	1.86e-08
ENSSSCG00000021698	752.059	0.61951	0.102013	1.26e-09	1.86e-08
ENSSSCG00000010603	181.04	1.19925	0.197519	1.27e-09	1.87e-08
ENSSSCG00000040579	15.0265	3.96999	0.654077	1.28e-09	1.9e-08
ENSSSCG00000001391	198.622	0.737497	0.121521	1.29e-09	1.9e-08
ENSSSCG00000026068	1120.49	-1.02688	0.169255	1.3e-09	1.92e-08
ENSSSCG00000003505	7983.25	-0.813323	0.134102	1.32e-09	1.94e-08
ENSSSCG00000030269	2013.02	-1.12434	0.185387	1.32e-09	1.94e-08
ENSSSCG00000008691	540.837	1.02329	0.168799	1.34e-09	1.98e-08
ENSSSCG00000001436	1788.82	-0.782468	0.129134	1.37e-09	2.01e-08
ENSSSCG00000007926	87.2968	2.51837	0.415645	1.37e-09	2.01e-08
ENSSSCG00000013016	505.62	0.674363	0.11134	1.39e-09	2.03e-08
ENSSSCG00000031648	18.5706	2.94617	0.486422	1.39e-09	2.03e-08
ENSSSCG00000025770	385.661	1.31851	0.217732	1.4e-09	2.05e-08
ENSSSCG00000017522	916.903	-1.35608	0.224006	1.42e-09	2.07e-08
ENSSSCG00000027196	244.156	1.21125	0.200368	1.49e-09	2.18e-08
ENSSSCG00000010822	1118.27	-0.85013	0.140637	1.5e-09	2.18e-08
ENSSSCG00000028004	1962.61	1.16275	0.192359	1.5e-09	2.18e-08
ENSSSCG00000024750	345.434	0.894256	0.147972	1.51e-09	2.2e-08
ENSSSCG00000031769	9400.32	-0.678588	0.112319	1.53e-09	2.22e-08
ENSSSCG00000023028	699.1	1.46078	0.241985	1.57e-09	2.29e-08
ENSSSCG00000013406	1141.51	-0.648803	0.107503	1.59e-09	2.3e-08
ENSSSCG00000040578	1017.86	1.01375	0.167992	1.59e-09	2.31e-08
ENSSSCG00000037413	414.647	-0.600771	0.0996201	1.63e-09	2.37e-08
ENSSSCG00000005641	421.067	1.41043	0.234123	1.7e-09	2.46e-08
ENSSSCG00000011213	4735.45	-0.456093	0.0757286	1.71e-09	2.48e-08
ENSSSCG00000033623	362.753	1.42187	0.236088	1.72e-09	2.48e-08
ENSSSCG00000000504	2015.88	1.51783	0.252081	1.73e-09	2.5e-08
ENSSSCG00000009148	605.914	1.23409	0.204982	1.74e-09	2.51e-08
ENSSSCG00000014184	1658.29	1.65578	0.275096	1.76e-09	2.53e-08
ENSSSCG00000031112	4524.36	-3.58068	0.59503	1.77e-09	2.55e-08
ENSSSCG00000037466	117.072	1.22049	0.202858	1.78e-09	2.56e-08
ENSSSCG00000039577	510.412	-0.567139	0.0942834	1.8e-09	2.58e-08
ENSSSCG00000005717	1843.2	-0.735441	0.122274	1.8e-09	2.58e-08
ENSSSCG00000004499	14907.5	-0.953051	0.158461	1.81e-09	2.59e-08
ENSSSCG00000013074	514.043	1.14644	0.190623	1.81e-09	2.59e-08
ENSSSCG00000027660	870.369	1.02324	0.170151	1.81e-09	2.59e-08
ENSSSCG00000023229	165.711	1.29789	0.215917	1.84e-09	2.63e-08
ENSSSCG00000005997	1345.6	1.47161	0.244848	1.85e-09	2.64e-08
ENSSSCG00000008208	2175.09	-0.947517	0.157752	1.9e-09	2.7e-08
ENSSSCG00000015755	2469.62	-1.01027	0.168251	1.92e-09	2.73e-08
ENSSSCG00000039119	3945.01	-0.51915	0.0864915	1.95e-09	2.77e-08
ENSSSCG00000000571	1085.16	1.22399	0.203989	1.97e-09	2.8e-08
ENSSSCG00000004912	2424.22	-1.10086	0.183535	2e-09	2.83e-08
ENSSSCG00000006830	2225.88	-0.890772	0.148502	1.99e-09	2.83e-08
ENSSSCG00000029509	311.384	-0.783551	0.130632	2e-09	2.83e-08
ENSSSCG00000007001	18.4182	2.56406	0.427579	2.01e-09	2.85e-08
ENSSSCG00000007522	231090	-1.54552	0.257789	2.03e-09	2.87e-08
ENSSSCG00000008316	2856.2	-0.536091	0.0894226	2.03e-09	2.87e-08
ENSSSCG00000001049	347.786	0.804231	0.134171	2.05e-09	2.89e-08
ENSSSCG00000011056	610.167	1.00465	0.16771	2.09e-09	2.95e-08
ENSSSCG00000035196	304.36	0.71972	0.120181	2.12e-09	2.98e-08
ENSSSCG00000024621	455.402	0.73246	0.122357	2.15e-09	3.02e-08
ENSSSCG00000009018	2802.37	-0.809211	0.135262	2.2e-09	3.09e-08
ENSSSCG00000002919	419.478	1.34248	0.224419	2.2e-09	3.1e-08
ENSSSCG00000017385	2182.78	-0.491041	0.0821053	2.22e-09	3.12e-08
ENSSSCG00000004896	462.195	0.798088	0.133453	2.23e-09	3.12e-08
ENSSSCG00000008387	1030.8	-0.45872	0.0767155	2.24e-09	3.13e-08
ENSSSCG00000008765	315.911	1.29107	0.21597	2.26e-09	3.16e-08
ENSSSCG00000040513	3012.81	-0.897107	0.150074	2.26e-09	3.16e-08
ENSSSCG00000025854	1454.59	-0.931668	0.155885	2.28e-09	3.18e-08
ENSSSCG00000004284	83.4536	-3.82857	0.640781	2.3e-09	3.2e-08
ENSSSCG00000006502	2607.09	0.594873	0.0995668	2.31e-09	3.2e-08
ENSSSCG00000007355	4466.8	-0.518718	0.0868137	2.3e-09	3.2e-08
ENSSSCG00000015814	585.111	0.845795	0.141561	2.3e-09	3.2e-08
ENSSSCG00000033945	30.3768	2.5719	0.430449	2.3e-09	3.2e-08
ENSSSCG00000036831	53.5214	-1.88062	0.314817	2.32e-09	3.22e-08
ENSSSCG00000006024	1212.37	-0.795552	0.133184	2.32e-09	3.22e-08
ENSSSCG00000006533	1763.96	-1.04061	0.174205	2.32e-09	3.22e-08
ENSSSCG00000023595	1991.06	-1.30031	0.217698	2.33e-09	3.22e-08
ENSSSCG00000003584	111.627	1.36697	0.228938	2.36e-09	3.26e-08
ENSSSCG00000032674	70.2849	-1.29584	0.217041	2.37e-09	3.27e-08
ENSSSCG00000005959	1080.06	-0.506968	0.0849338	2.39e-09	3.29e-08
ENSSSCG00000001546	652.392	-0.690372	0.115675	2.4e-09	3.31e-08
ENSSSCG00000009852	223.613	1.17434	0.196826	2.43e-09	3.34e-08
ENSSSCG00000004071	71.4044	1.21882	0.204338	2.45e-09	3.37e-08
ENSSSCG00000030217	98.8012	1.56624	0.262616	2.46e-09	3.38e-08
ENSSSCG00000008737	473.157	1.33611	0.224048	2.47e-09	3.39e-08
ENSSSCG00000012982	710.85	0.74426	0.124822	2.48e-09	3.41e-08
ENSSSCG00000010304	174.596	-1.90384	0.319349	2.5e-09	3.42e-08
ENSSSCG00000016782	1037.11	1.10466	0.185295	2.5e-09	3.42e-08
ENSSSCG00000008397	564.613	1.88014	0.315415	2.51e-09	3.43e-08
ENSSSCG00000034119	64.0892	-2.90815	0.487948	2.52e-09	3.45e-08
ENSSSCG00000010755	72.3629	1.29724	0.217676	2.53e-09	3.45e-08
ENSSSCG00000010854	1429.49	-0.802427	0.134647	2.53e-09	3.45e-08
ENSSSCG00000030461	2878.5	-2.09821	0.35216	2.55e-09	3.48e-08
ENSSSCG00000016111	2277.91	1.05577	0.177356	2.63e-09	3.59e-08
ENSSSCG00000026478	95.2668	1.50922	0.253561	2.65e-09	3.6e-08
ENSSSCG00000011467	698.372	0.473887	0.0796688	2.71e-09	3.68e-08
ENSSSCG00000002855	274.379	-1.14652	0.192819	2.75e-09	3.72e-08
ENSSSCG00000004653	7620.31	-0.769263	0.129369	2.74e-09	3.72e-08
ENSSSCG00000012836	2873.61	0.635745	0.10692	2.75e-09	3.72e-08
ENSSSCG00000003376	400.256	0.937247	0.157744	2.82e-09	3.82e-08
ENSSSCG00000024000	152.79	1.47169	0.247712	2.83e-09	3.83e-08
ENSSSCG00000037263	875.579	0.617837	0.104	2.84e-09	3.83e-08
ENSSSCG00000010723	840.2	-0.740467	0.124667	2.86e-09	3.86e-08
ENSSSCG00000005383	777.581	-0.741803	0.124912	2.87e-09	3.88e-08
ENSSSCG00000016284	1272.47	-3.46892	0.584452	2.93e-09	3.95e-08
ENSSSCG00000034012	1471.29	-0.87843	0.147998	2.93e-09	3.95e-08
ENSSSCG00000005983	719.568	-0.843671	0.14216	2.94e-09	3.96e-08
ENSSSCG00000002669	479.725	1.57661	0.265781	2.99e-09	4.02e-08
ENSSSCG00000007324	336.14	0.999439	0.168496	3e-09	4.03e-08
ENSSSCG00000017159	159.88	0.941047	0.158788	3.1e-09	4.15e-08
ENSSSCG00000009553	1305.23	-0.475416	0.0802919	3.2e-09	4.28e-08
ENSSSCG00000004132	2239.5	0.891135	0.150566	3.25e-09	4.34e-08
ENSSSCG00000005022	947.807	0.761061	0.12859	3.25e-09	4.34e-08
ENSSSCG00000021075	159.251	1.72728	0.292086	3.35e-09	4.47e-08
ENSSSCG00000030156	299.204	1.02717	0.173829	3.44e-09	4.59e-08
ENSSSCG00000017508	148.832	1.72138	0.291495	3.52e-09	4.69e-08
ENSSSCG00000003616	57.034	2.65802	0.450173	3.54e-09	4.71e-08
ENSSSCG00000015963	741.977	-0.58326	0.09881	3.57e-09	4.75e-08
ENSSSCG00000021712	309.648	1.08407	0.183655	3.57e-09	4.75e-08
ENSSSCG00000010802	1577.47	-0.625251	0.105947	3.6e-09	4.78e-08
ENSSSCG00000028694	9728.41	-1.03533	0.175447	3.61e-09	4.79e-08
ENSSSCG00000002805	438.223	0.542011	0.0918768	3.65e-09	4.84e-08
ENSSSCG00000012978	363.339	-0.668405	0.113335	3.69e-09	4.89e-08
ENSSSCG00000040786	14152.4	0.717997	0.121746	3.69e-09	4.89e-08
ENSSSCG00000036822	28.9005	1.76781	0.299779	3.7e-09	4.89e-08
ENSSSCG00000031881	4152.39	-0.528758	0.0897084	3.77e-09	4.97e-08
ENSSSCG00000010456	465.832	-1.29576	0.219877	3.79e-09	5e-08
ENSSSCG00000025138	274.637	1.265	0.214703	3.82e-09	5.03e-08
ENSSSCG00000028372	195.232	-0.772704	0.131149	3.82e-09	5.03e-08
ENSSSCG00000028010	1327.94	-1.32574	0.225025	3.83e-09	5.04e-08
ENSSSCG00000028943	957.284	-0.798265	0.135531	3.86e-09	5.08e-08
ENSSSCG00000017236	29.6304	2.27159	0.385817	3.92e-09	5.14e-08
ENSSSCG00000040546	836.821	0.48921	0.0831206	3.97e-09	5.21e-08
ENSSSCG00000016855	110.312	1.68399	0.286289	4.05e-09	5.31e-08
ENSSSCG00000021203	2352.5	-0.824245	0.140166	4.09e-09	5.36e-08
ENSSSCG00000031741	620.783	-1.08223	0.184054	4.1e-09	5.37e-08
ENSSSCG00000011550	519.387	-0.92629	0.157556	4.12e-09	5.39e-08
ENSSSCG00000006054	2009.69	-0.931138	0.158426	4.17e-09	5.44e-08
ENSSSCG00000032452	1970.25	-0.717878	0.122153	4.18e-09	5.46e-08
ENSSSCG00000003788	723.994	-0.72474	0.123326	4.19e-09	5.46e-08
ENSSSCG00000016857	11174.7	0.983339	0.167414	4.26e-09	5.55e-08
ENSSSCG00000002450	24.6453	2.34298	0.398999	4.3e-09	5.6e-08
ENSSSCG00000014909	3422.75	-1.02222	0.174138	4.35e-09	5.66e-08
ENSSSCG00000036768	473.009	-0.611918	0.104308	4.45e-09	5.78e-08
ENSSSCG00000022080	11491.4	-0.599112	0.102132	4.46e-09	5.79e-08
ENSSSCG00000038188	42.9132	-2.69687	0.459859	4.5e-09	5.84e-08
ENSSSCG00000022178	1209.49	0.342724	0.0584565	4.55e-09	5.89e-08
ENSSSCG00000005901	722.013	0.683034	0.116514	4.57e-09	5.91e-08
ENSSSCG00000035715	893.269	-1.39025	0.237171	4.58e-09	5.92e-08
ENSSSCG00000016104	7318.65	-1.03462	0.176646	4.71e-09	6.09e-08
ENSSSCG00000038918	2403.38	0.684504	0.116877	4.72e-09	6.1e-08
ENSSSCG00000025049	2847.38	1.10263	0.188282	4.73e-09	6.11e-08
ENSSSCG00000014441	2801.22	1.35839	0.231966	4.74e-09	6.11e-08
ENSSSCG00000007146	96.3586	1.96387	0.335532	4.83e-09	6.21e-08
ENSSSCG00000013048	467.556	0.598164	0.102194	4.82e-09	6.21e-08
ENSSSCG00000038320	3746.58	-1.18307	0.202131	4.83e-09	6.21e-08
ENSSSCG00000004547	411.978	1.31875	0.225364	4.87e-09	6.25e-08
ENSSSCG00000014568	589.044	1.02151	0.174574	4.87e-09	6.25e-08
ENSSSCG00000024623	752.695	0.712908	0.121848	4.89e-09	6.27e-08
ENSSSCG00000014627	1212.56	-0.668345	0.114237	4.9e-09	6.28e-08
ENSSSCG00000022705	511.547	-1.2752	0.217993	4.92e-09	6.3e-08
ENSSSCG00000017473	904.658	-0.893386	0.152734	4.94e-09	6.31e-08
ENSSSCG00000004291	206.161	1.48622	0.2541	4.95e-09	6.32e-08
ENSSSCG00000001750	5986.81	-1.23255	0.210742	4.96e-09	6.33e-08
ENSSSCG00000001536	192.939	1.58288	0.270695	4.99e-09	6.36e-08
ENSSSCG00000026110	982.227	0.60738	0.103937	5.1e-09	6.5e-08
ENSSSCG00000014305	3320.13	-0.685447	0.117324	5.15e-09	6.55e-08
ENSSSCG00000038359	9951.66	-0.665802	0.11399	5.19e-09	6.6e-08
ENSSSCG00000025834	55.6172	2.03117	0.347762	5.2e-09	6.61e-08
ENSSSCG00000003132	3472.83	-0.573707	0.0982348	5.22e-09	6.62e-08
ENSSSCG00000005982	2354.27	-1.11968	0.191769	5.26e-09	6.67e-08
ENSSSCG00000010258	1207.82	-1.0753	0.184313	5.41e-09	6.85e-08
ENSSSCG00000012253	632.628	0.890804	0.152784	5.53e-09	7e-08
ENSSSCG00000032213	6289.24	-0.984043	0.168945	5.72e-09	7.24e-08
ENSSSCG00000016976	460.032	0.748325	0.128497	5.76e-09	7.27e-08
ENSSSCG00000016450	403.579	1.33205	0.22882	5.84e-09	7.37e-08
ENSSSCG00000032015	3393.69	-1.07185	0.184191	5.91e-09	7.46e-08
ENSSSCG00000007878	902.827	-0.705375	0.121307	6.07e-09	7.64e-08
ENSSSCG00000040421	4559.16	-0.704742	0.121198	6.07e-09	7.64e-08
ENSSSCG00000010607	81.214	2.71971	0.468084	6.24e-09	7.85e-08
ENSSSCG00000005467	1494.28	-0.975518	0.167925	6.28e-09	7.88e-08
ENSSSCG00000011538	378.524	1.17647	0.202518	6.28e-09	7.88e-08
ENSSSCG00000017279	477.282	-0.931628	0.160392	6.31e-09	7.91e-08
ENSSSCG00000017552	58.735	1.55477	0.267816	6.42e-09	8.05e-08
ENSSSCG00000016127	2392.67	-0.654414	0.112741	6.45e-09	8.08e-08
ENSSSCG00000022246	1123.36	1.37361	0.236665	6.47e-09	8.1e-08
ENSSSCG00000031716	17.847	3.14602	0.542244	6.56e-09	8.2e-08
ENSSSCG00000034891	941.146	1.28369	0.221347	6.65e-09	8.31e-08
ENSSSCG00000029388	657.1	1.26394	0.218	6.72e-09	8.38e-08
ENSSSCG00000007806	857.014	-0.455989	0.0786585	6.75e-09	8.42e-08
ENSSSCG00000007744	79.6462	1.50885	0.260292	6.76e-09	8.43e-08
ENSSSCG00000013721	1609.7	-0.779344	0.134456	6.78e-09	8.44e-08
ENSSSCG00000004755	415.564	1.33502	0.23044	6.9e-09	8.58e-08
ENSSSCG00000026729	311.517	1.16891	0.201901	7.06e-09	8.77e-08
ENSSSCG00000023868	324.325	1.2148	0.209956	7.21e-09	8.95e-08
ENSSSCG00000012902	1169.37	-0.843605	0.145813	7.23e-09	8.97e-08
ENSSSCG00000000807	90.5123	-1.49122	0.257793	7.27e-09	9.01e-08
ENSSSCG00000025618	1046.1	-1.22876	0.212435	7.29e-09	9.02e-08
ENSSSCG00000007739	5597.08	-0.941833	0.162869	7.35e-09	9.09e-08
ENSSSCG00000021576	166.527	1.51845	0.262576	7.34e-09	9.09e-08
ENSSSCG00000008858	2318.83	-0.67987	0.117588	7.39e-09	9.13e-08
ENSSSCG00000001565	429.536	-1.01398	0.175474	7.53e-09	9.29e-08
ENSSSCG00000006088	2758.46	1.06078	0.183568	7.53e-09	9.29e-08
ENSSSCG00000012791	1061.84	-0.427373	0.0739863	7.63e-09	9.4e-08
ENSSSCG00000000405	15959.2	-0.827728	0.143333	7.7e-09	9.48e-08
ENSSSCG00000018058	736.865	0.909315	0.157472	7.72e-09	9.5e-08
ENSSSCG00000008162	227.841	1.37251	0.237699	7.73e-09	9.5e-08
ENSSSCG00000028549	206.264	1.45333	0.251701	7.74e-09	9.5e-08
ENSSSCG00000036618	590.244	1.1735	0.203284	7.8e-09	9.57e-08
ENSSSCG00000029151	819.878	1.06401	0.184448	7.99e-09	9.8e-08
ENSSSCG00000013932	185.911	-1.13262	0.196389	8.06e-09	9.87e-08
ENSSSCG00000025651	1289.52	-0.807188	0.139975	8.09e-09	9.89e-08
ENSSSCG00000000743	2901.88	-0.741774	0.128651	8.13e-09	9.94e-08
ENSSSCG00000009622	1166.1	-0.589676	0.102307	8.22e-09	1e-07
ENSSSCG00000040607	2259.9	1.32388	0.229718	8.26e-09	1.01e-07
ENSSSCG00000013779	2295.46	0.504867	0.0876147	8.3e-09	1.01e-07
ENSSSCG00000031326	10.5165	6.60032	1.14551	8.32e-09	1.01e-07
ENSSSCG00000029519	1933.55	-0.973416	0.168957	8.35e-09	1.02e-07
ENSSSCG00000009850	1258.7	-0.722034	0.125387	8.49e-09	1.03e-07
ENSSSCG00000009053	113.552	-1.40457	0.243962	8.55e-09	1.04e-07
ENSSSCG00000023666	213124	-1.16838	0.202992	8.62e-09	1.05e-07
ENSSSCG00000001725	1539.93	1.25634	0.218318	8.68e-09	1.05e-07
ENSSSCG00000040631	614.936	-1.11721	0.194168	8.72e-09	1.06e-07
ENSSSCG00000025447	4255.78	-0.966629	0.16803	8.78e-09	1.06e-07
ENSSSCG00000007272	4082.16	-0.637813	0.110921	8.92e-09	1.08e-07
ENSSSCG00000020808	2519.82	-0.429981	0.0747856	8.95e-09	1.08e-07
ENSSSCG00000017511	48.3242	2.0764	0.361164	8.97e-09	1.08e-07
ENSSSCG00000017926	431.907	-1.38663	0.241211	9e-09	1.09e-07
ENSSSCG00000011572	2637.82	-0.551534	0.0959498	9.02e-09	1.09e-07
ENSSSCG00000003035	1570.74	-0.467893	0.0814206	9.1e-09	1.1e-07
ENSSSCG00000038911	785.32	1.1293	0.196582	9.21e-09	1.11e-07
ENSSSCG00000033636	557.561	-1.08867	0.189534	9.25e-09	1.11e-07
ENSSSCG00000023296	181.014	-0.678052	0.11806	9.29e-09	1.12e-07
ENSSSCG00000038619	354.646	-0.66804	0.116349	9.37e-09	1.13e-07
ENSSSCG00000040286	692.608	0.593369	0.103347	9.38e-09	1.13e-07
ENSSSCG00000004369	134.235	1.50479	0.262107	9.4e-09	1.13e-07
ENSSSCG00000006979	87.8564	1.60731	0.280042	9.49e-09	1.14e-07
ENSSSCG00000008913	20344.5	0.756691	0.13189	9.62e-09	1.15e-07
ENSSSCG00000010092	3387.94	-0.448675	0.0782062	9.63e-09	1.15e-07
ENSSSCG00000013547	1255.4	-1.45315	0.253389	9.76e-09	1.17e-07
ENSSSCG00000027017	1330.05	0.607623	0.105952	9.76e-09	1.17e-07
ENSSSCG00000021997	391.863	1.58773	0.276956	9.88e-09	1.18e-07
ENSSSCG00000036027	560.688	0.772734	0.134806	9.91e-09	1.18e-07
ENSSSCG00000027361	591.332	-1.15348	0.201293	1e-08	1.19e-07
ENSSSCG00000033443	108.556	-1.03655	0.180894	1e-08	1.19e-07
ENSSSCG00000002670	1333.76	-0.478421	0.0835008	1.01e-08	1.2e-07
ENSSSCG00000000234	234.944	1.02507	0.178987	1.02e-08	1.21e-07
ENSSSCG00000029849	1200.98	1.17044	0.204376	1.02e-08	1.21e-07
ENSSSCG00000020967	94.4535	2.19896	0.384222	1.05e-08	1.24e-07
ENSSSCG00000012076	235.833	1.63947	0.286496	1.05e-08	1.24e-07
ENSSSCG00000016758	361.182	1.05285	0.183998	1.05e-08	1.25e-07
ENSSSCG00000002350	680.125	0.637811	0.111501	1.06e-08	1.26e-07
ENSSSCG00000006053	56.7897	-2.08008	0.363669	1.07e-08	1.26e-07
ENSSSCG00000034407	883.071	-0.664256	0.116175	1.08e-08	1.28e-07
ENSSSCG00000014410	162.287	-1.10754	0.193708	1.08e-08	1.28e-07
ENSSSCG00000016601	584.932	-3.24071	0.567029	1.1e-08	1.29e-07
ENSSSCG00000016900	76.6179	1.95257	0.341808	1.11e-08	1.31e-07
ENSSSCG00000040373	1356.81	-0.666235	0.116667	1.13e-08	1.33e-07
ENSSSCG00000017723	194.983	1.31333	0.230004	1.13e-08	1.33e-07
ENSSSCG00000035996	15.8956	3.39375	0.594484	1.14e-08	1.34e-07
ENSSSCG00000033001	68.6975	1.31804	0.230927	1.15e-08	1.35e-07
ENSSSCG00000004703	3544.46	-1.35927	0.238193	1.15e-08	1.35e-07
ENSSSCG00000031791	9844.02	-0.663792	0.116324	1.15e-08	1.35e-07
ENSSSCG00000003395	245.515	1.01119	0.177271	1.17e-08	1.37e-07
ENSSSCG00000008376	569.005	-0.647116	0.113447	1.17e-08	1.37e-07
ENSSSCG00000014876	662.23	1.01372	0.177773	1.18e-08	1.38e-07
ENSSSCG00000011579	1468.43	-1.12659	0.197601	1.19e-08	1.39e-07
ENSSSCG00000009879	933.642	0.742669	0.130284	1.2e-08	1.4e-07
ENSSSCG00000028623	808.799	1.3362	0.234418	1.2e-08	1.4e-07
ENSSSCG00000007239	404.025	1.25694	0.220574	1.21e-08	1.41e-07
ENSSSCG00000014835	552.643	-0.444564	0.0780151	1.21e-08	1.41e-07
ENSSSCG00000035554	45.0376	2.45001	0.429953	1.21e-08	1.41e-07
ENSSSCG00000036639	1697.64	0.97288	0.170777	1.22e-08	1.42e-07
ENSSSCG00000016738	4089.75	-0.587379	0.103115	1.22e-08	1.42e-07
ENSSSCG00000010640	97.1	1.01893	0.178893	1.23e-08	1.43e-07
ENSSSCG00000016018	255.194	1.48365	0.260492	1.23e-08	1.43e-07
ENSSSCG00000000295	497.665	1.0643	0.186903	1.24e-08	1.44e-07
ENSSSCG00000034689	210.467	1.92292	0.337714	1.24e-08	1.44e-07
ENSSSCG00000040535	195.574	1.63287	0.286863	1.25e-08	1.45e-07
ENSSSCG00000007501	307.974	-2.40791	0.423033	1.26e-08	1.45e-07
ENSSSCG00000025672	3010.91	-0.985543	0.173259	1.28e-08	1.48e-07
ENSSSCG00000035524	153.243	-2.77823	0.488422	1.28e-08	1.48e-07
ENSSSCG00000023215	66.0794	2.16479	0.380617	1.29e-08	1.49e-07
ENSSSCG00000025203	703.504	-0.570125	0.100238	1.29e-08	1.49e-07
ENSSSCG00000013470	925.215	-0.683967	0.120271	1.29e-08	1.49e-07
ENSSSCG00000013553	367.81	1.21792	0.214188	1.3e-08	1.49e-07
ENSSSCG00000017728	434.852	1.29082	0.227099	1.32e-08	1.51e-07
ENSSSCG00000012292	34.2452	1.6431	0.289196	1.33e-08	1.53e-07
ENSSSCG00000007625	6337.46	-0.78319	0.13787	1.34e-08	1.54e-07
ENSSSCG00000024480	96.8559	1.35506	0.238565	1.35e-08	1.54e-07
ENSSSCG00000023267	18.871	3.67557	0.647194	1.35e-08	1.55e-07
ENSSSCG00000017643	367.894	1.31479	0.231651	1.38e-08	1.58e-07
ENSSSCG00000003885	3415.87	-0.909548	0.160279	1.39e-08	1.59e-07
ENSSSCG00000035335	712.271	-2.02887	0.357754	1.42e-08	1.62e-07
ENSSSCG00000017277	8439.65	1.30293	0.22987	1.44e-08	1.65e-07
ENSSSCG00000010452	180.099	1.57796	0.278546	1.47e-08	1.68e-07
ENSSSCG00000012838	946.374	1.13481	0.200326	1.47e-08	1.68e-07
ENSSSCG00000032591	30.932	2.98298	0.526607	1.47e-08	1.68e-07
ENSSSCG00000034802	58.8295	1.79502	0.317068	1.5e-08	1.71e-07
ENSSSCG00000009400	925.47	0.791108	0.139807	1.53e-08	1.74e-07
ENSSSCG00000034835	993.505	-0.35837	0.0633324	1.53e-08	1.74e-07
ENSSSCG00000013772	84.3109	-1.21054	0.21394	1.53e-08	1.74e-07
ENSSSCG00000000180	1309.46	-0.972033	0.171806	1.53e-08	1.74e-07
ENSSSCG00000000683	95.2151	-1.1057	0.195432	1.53e-08	1.74e-07
ENSSSCG00000014598	2541.78	-1.00907	0.178378	1.54e-08	1.75e-07
ENSSSCG00000002776	5608.98	-0.762881	0.134866	1.54e-08	1.75e-07
ENSSSCG00000039962	5376.53	-1.03913	0.183742	1.56e-08	1.76e-07
ENSSSCG00000023298	1707.55	-0.92914	0.164329	1.57e-08	1.77e-07
ENSSSCG00000024736	7070.58	-1.06457	0.188336	1.58e-08	1.79e-07
ENSSSCG00000011075	1077.73	0.960239	0.169883	1.58e-08	1.79e-07
ENSSSCG00000007039	1069.32	1.09376	0.193561	1.6e-08	1.8e-07
ENSSSCG00000032763	602.212	-0.737605	0.130562	1.61e-08	1.81e-07
ENSSSCG00000010471	350.577	-0.882449	0.156254	1.63e-08	1.83e-07
ENSSSCG00000036747	235.445	1.40447	0.248731	1.64e-08	1.84e-07
ENSSSCG00000001076	481.854	0.754893	0.133703	1.64e-08	1.85e-07
ENSSSCG00000039841	111.876	-1.88046	0.333089	1.65e-08	1.85e-07
ENSSSCG00000007252	576.628	-0.651757	0.115454	1.65e-08	1.85e-07
ENSSSCG00000017578	986.597	-1.10102	0.195048	1.65e-08	1.85e-07
ENSSSCG00000018023	335.246	-0.872895	0.154721	1.68e-08	1.89e-07
ENSSSCG00000027272	401.288	1.32682	0.235219	1.69e-08	1.89e-07
ENSSSCG00000039684	705.979	-0.72043	0.127716	1.69e-08	1.89e-07
ENSSSCG00000040678	255.679	-0.977473	0.173283	1.69e-08	1.89e-07
ENSSSCG00000009217	913.753	0.833645	0.147813	1.7e-08	1.9e-07
ENSSSCG00000034493	345.771	1.08549	0.19251	1.71e-08	1.91e-07
ENSSSCG00000015537	396.97	0.767468	0.136118	1.72e-08	1.92e-07
ENSSSCG00000015350	121.366	1.05953	0.18797	1.73e-08	1.93e-07
ENSSSCG00000027130	718.552	-0.708991	0.125778	1.73e-08	1.93e-07
ENSSSCG00000000038	1963.51	0.797449	0.141503	1.74e-08	1.94e-07
ENSSSCG00000007381	8798.23	-0.465424	0.0825969	1.75e-08	1.95e-07
ENSSSCG00000006200	130.043	-1.86851	0.331606	1.75e-08	1.95e-07
ENSSSCG00000009872	2491.85	1.45181	0.257752	1.78e-08	1.97e-07
ENSSSCG00000012126	1345.7	0.850791	0.151046	1.77e-08	1.97e-07
ENSSSCG00000006051	1706.4	1.29365	0.229684	1.78e-08	1.97e-07
ENSSSCG00000016497	665.653	1.03323	0.183443	1.78e-08	1.97e-07
ENSSSCG00000015334	2366.88	1.10131	0.19556	1.79e-08	1.98e-07
ENSSSCG00000033909	508.494	1.36559	0.242508	1.79e-08	1.98e-07
ENSSSCG00000008635	748.018	-0.624884	0.110984	1.8e-08	1.99e-07
ENSSSCG00000026701	268.9	-1.08864	0.193373	1.8e-08	1.99e-07
ENSSSCG00000014038	941.71	1.11604	0.198301	1.82e-08	2.01e-07
ENSSSCG00000001478	47.275	2.54458	0.452187	1.83e-08	2.02e-07
ENSSSCG00000004572	55.6613	1.41748	0.251914	1.84e-08	2.02e-07
ENSSSCG00000002552	110.153	1.96017	0.34843	1.85e-08	2.03e-07
ENSSSCG00000013670	869.566	-0.75631	0.134483	1.87e-08	2.05e-07
ENSSSCG00000017237	31.8346	2.29485	0.408152	1.88e-08	2.07e-07
ENSSSCG00000005437	535.432	1.07951	0.192012	1.89e-08	2.07e-07
ENSSSCG00000011309	168.641	-0.866592	0.154151	1.89e-08	2.07e-07
ENSSSCG00000011641	11231.9	-0.965815	0.171802	1.89e-08	2.07e-07
ENSSSCG00000015277	237.891	1.22051	0.217109	1.89e-08	2.07e-07
ENSSSCG00000007559	348.76	0.789534	0.140543	1.93e-08	2.12e-07
ENSSSCG00000015211	211.642	1.26595	0.225362	1.94e-08	2.12e-07
ENSSSCG00000000021	375.704	-0.780362	0.138932	1.94e-08	2.13e-07
ENSSSCG00000027826	1094.35	1.33801	0.238253	1.96e-08	2.14e-07
ENSSSCG00000001085	387.611	-1.50899	0.268813	1.98e-08	2.16e-07
ENSSSCG00000039953	1201.17	0.466189	0.0830493	1.98e-08	2.16e-07
ENSSSCG00000011179	1721.5	-0.761813	0.135785	2.02e-08	2.2e-07
ENSSSCG00000016830	241.213	-1.54525	0.275458	2.03e-08	2.2e-07
ENSSSCG00000017605	731.684	0.997304	0.17778	2.03e-08	2.2e-07
ENSSSCG00000040388	504.735	1.18023	0.210384	2.02e-08	2.2e-07
ENSSSCG00000022173	706.697	0.467788	0.0833912	2.03e-08	2.2e-07
ENSSSCG00000015227	4360.59	-0.45572	0.0812641	2.05e-08	2.22e-07
ENSSSCG00000014296	4132.07	-0.683571	0.121918	2.06e-08	2.24e-07
ENSSSCG00000033792	1171.11	-0.464506	0.0828761	2.08e-08	2.26e-07
ENSSSCG00000016258	541.692	-2.10925	0.376402	2.1e-08	2.27e-07
ENSSSCG00000031715	414.97	1.16662	0.208222	2.11e-08	2.28e-07
ENSSSCG00000034980	226.747	1.2465	0.222613	2.15e-08	2.33e-07
ENSSSCG00000000981	1560.32	-1.04276	0.186301	2.18e-08	2.35e-07
ENSSSCG00000017943	715.02	1.07571	0.192346	2.24e-08	2.42e-07
ENSSSCG00000024696	690.282	0.574807	0.10279	2.24e-08	2.42e-07
ENSSSCG00000030831	299.404	0.980096	0.1753	2.26e-08	2.44e-07
ENSSSCG00000003521	1372.61	-1.05574	0.188843	2.26e-08	2.44e-07
ENSSSCG00000006418	98.3406	2.38526	0.426661	2.26e-08	2.44e-07
ENSSSCG00000021873	498.229	-1.8459	0.330196	2.27e-08	2.44e-07
ENSSSCG00000001252	12.4114	4.51603	0.80815	2.3e-08	2.47e-07
ENSSSCG00000035619	1764.63	-0.842762	0.150842	2.31e-08	2.48e-07
ENSSSCG00000002329	191.61	-0.996006	0.178327	2.33e-08	2.5e-07
ENSSSCG00000001572	250.599	1.32552	0.237348	2.34e-08	2.51e-07
ENSSSCG00000007544	1425.4	0.487785	0.0873716	2.37e-08	2.53e-07
ENSSSCG00000017783	2442.19	1.61951	0.290079	2.36e-08	2.53e-07
ENSSSCG00000017419	1832.91	-0.46115	0.0826055	2.37e-08	2.54e-07
ENSSSCG00000009903	570.266	-0.57144	0.10239	2.39e-08	2.56e-07
ENSSSCG00000009567	431.891	1.2455	0.223232	2.41e-08	2.58e-07
ENSSSCG00000009209	4787.57	-1.16439	0.208818	2.46e-08	2.63e-07
ENSSSCG00000035859	1272.36	0.72471	0.12997	2.46e-08	2.63e-07
ENSSSCG00000013897	112.601	-0.934531	0.167606	2.46e-08	2.63e-07
ENSSSCG00000009072	4948.97	-0.821701	0.147425	2.49e-08	2.66e-07
ENSSSCG00000013079	157.99	1.19781	0.214956	2.51e-08	2.68e-07
ENSSSCG00000004324	442.934	-0.835933	0.150021	2.52e-08	2.68e-07
ENSSSCG00000014369	736.799	1.31871	0.236663	2.52e-08	2.68e-07
ENSSSCG00000025901	489.051	-1.164	0.208921	2.53e-08	2.68e-07
ENSSSCG00000036190	251.255	0.915745	0.164397	2.54e-08	2.7e-07
ENSSSCG00000038439	844.532	1.80017	0.323197	2.55e-08	2.7e-07
ENSSSCG00000037184	126.975	1.50892	0.270989	2.57e-08	2.73e-07
ENSSSCG00000038868	4547.29	-0.710312	0.127587	2.59e-08	2.74e-07
ENSSSCG00000032617	45.0741	-3.54786	0.637384	2.6e-08	2.75e-07
ENSSSCG00000001958	761.596	-0.515957	0.0927083	2.62e-08	2.77e-07
ENSSSCG00000002050	1922.95	-0.732732	0.131721	2.66e-08	2.81e-07
ENSSSCG00000011176	109.788	-1.37259	0.246777	2.67e-08	2.82e-07
ENSSSCG00000028336	2272.98	-0.510287	0.0917602	2.68e-08	2.83e-07
ENSSSCG00000005203	851.149	2.10222	0.378054	2.69e-08	2.83e-07
ENSSSCG00000039074	123.995	1.07187	0.192775	2.69e-08	2.84e-07
ENSSSCG00000009505	1217.77	0.664605	0.119542	2.7e-08	2.84e-07
ENSSSCG00000014316	1480.56	1.44149	0.25928	2.7e-08	2.84e-07
ENSSSCG00000004963	2927.03	-0.478018	0.0859884	2.71e-08	2.85e-07
ENSSSCG00000025097	45.0606	1.50817	0.271302	2.71e-08	2.85e-07
ENSSSCG00000014633	1018.42	1.0034	0.180546	2.74e-08	2.87e-07
ENSSSCG00000017191	2281.96	-0.447694	0.080567	2.75e-08	2.88e-07
ENSSSCG00000028627	28.6758	4.87577	0.877621	2.77e-08	2.9e-07
ENSSSCG00000017668	1784.93	-0.416181	0.0749137	2.77e-08	2.9e-07
ENSSSCG00000007703	20.3792	-2.65651	0.478259	2.78e-08	2.91e-07
ENSSSCG00000011239	621.068	0.757435	0.136375	2.79e-08	2.92e-07
ENSSSCG00000038055	192.073	1.12444	0.202462	2.79e-08	2.92e-07
ENSSSCG00000001419	210.462	-1.05859	0.19075	2.86e-08	2.99e-07
ENSSSCG00000025830	2069.98	-1.02367	0.184525	2.9e-08	3.02e-07
ENSSSCG00000016175	193.515	-1.60214	0.288817	2.9e-08	3.03e-07
ENSSSCG00000024149	4933.8	-0.943282	0.17008	2.92e-08	3.04e-07
ENSSSCG00000036317	7501.43	-0.733547	0.132333	2.97e-08	3.09e-07
ENSSSCG00000029967	474.382	-0.704186	0.127072	3e-08	3.12e-07
ENSSSCG00000010024	972.86	-0.526825	0.0950726	3e-08	3.12e-07
ENSSSCG00000037646	252.097	0.855435	0.154414	3.03e-08	3.15e-07
ENSSSCG00000037539	744.426	-1.18808	0.214774	3.17e-08	3.29e-07
ENSSSCG00000003384	1485.68	-0.617614	0.111653	3.17e-08	3.29e-07
ENSSSCG00000016519	892.078	-4.02561	0.728146	3.23e-08	3.35e-07
ENSSSCG00000036322	489.447	0.923672	0.167083	3.23e-08	3.35e-07
ENSSSCG00000001840	651.883	0.849102	0.153628	3.26e-08	3.37e-07
ENSSSCG00000005308	485.43	1.02681	0.185805	3.27e-08	3.38e-07
ENSSSCG00000013119	1709.26	-0.728523	0.131826	3.27e-08	3.38e-07
ENSSSCG00000036474	29.9596	-2.0394	0.369058	3.28e-08	3.39e-07
ENSSSCG00000007795	1944.72	-0.756936	0.136985	3.28e-08	3.39e-07
ENSSSCG00000005277	207.272	1.20515	0.218105	3.28e-08	3.39e-07
ENSSSCG00000010214	242.209	-1.02683	0.185848	3.29e-08	3.39e-07
ENSSSCG00000032265	2903	0.670208	0.121426	3.4e-08	3.5e-07
ENSSSCG00000035153	170.999	1.11331	0.201705	3.4e-08	3.5e-07
ENSSSCG00000008168	970.359	0.699302	0.126731	3.43e-08	3.53e-07
ENSSSCG00000006810	104.912	-2.36597	0.428827	3.44e-08	3.54e-07
ENSSSCG00000003861	103.468	-0.999935	0.181255	3.45e-08	3.55e-07
ENSSSCG00000004629	377.906	-1.31845	0.238988	3.45e-08	3.55e-07
ENSSSCG00000002792	92.458	1.82807	0.331377	3.46e-08	3.55e-07
ENSSSCG00000032644	262.533	1.32443	0.240095	3.46e-08	3.55e-07
ENSSSCG00000000563	55.4704	1.47206	0.266873	3.47e-08	3.55e-07
ENSSSCG00000033442	132.436	-0.856334	0.155308	3.51e-08	3.59e-07
ENSSSCG00000011048	281.293	-0.710188	0.128839	3.54e-08	3.62e-07
ENSSSCG00000032721	69.0647	1.72319	0.312636	3.55e-08	3.63e-07
ENSSSCG00000008056	10801.5	-0.731995	0.132852	3.59e-08	3.67e-07
ENSSSCG00000028338	695.413	1.39212	0.252812	3.66e-08	3.73e-07
ENSSSCG00000000668	18.8949	-4.73891	0.86073	3.68e-08	3.75e-07
ENSSSCG00000024152	506.687	0.79487	0.144407	3.7e-08	3.78e-07
ENSSSCG00000029082	2303.18	0.676552	0.122929	3.72e-08	3.79e-07
ENSSSCG00000008586	83.162	-1.29444	0.235207	3.72e-08	3.79e-07
ENSSSCG00000034539	24.4979	5.23849	0.951982	3.74e-08	3.8e-07
ENSSSCG00000040435	1405.94	0.623862	0.113382	3.75e-08	3.81e-07
ENSSSCG00000012003	26.3786	1.83265	0.333094	3.76e-08	3.82e-07
ENSSSCG00000000137	366.643	1.24751	0.226776	3.78e-08	3.83e-07
ENSSSCG00000040047	23.2347	2.03096	0.369192	3.77e-08	3.83e-07
ENSSSCG00000012859	1162.76	-0.858762	0.156149	3.81e-08	3.86e-07
ENSSSCG00000038543	137.22	-1.07904	0.196274	3.85e-08	3.9e-07
ENSSSCG00000002734	826.283	-0.922926	0.167884	3.85e-08	3.9e-07
ENSSSCG00000012153	79.5466	1.14405	0.208224	3.92e-08	3.97e-07
ENSSSCG00000029886	3874.44	1.39706	0.254292	3.93e-08	3.97e-07
ENSSSCG00000024810	231.158	0.846905	0.154232	3.99e-08	4.03e-07
ENSSSCG00000008510	5181.63	1.12695	0.2053	4.04e-08	4.07e-07
ENSSSCG00000011610	546.721	1.22718	0.223656	4.09e-08	4.12e-07
ENSSSCG00000026617	3165.8	-0.555063	0.10117	4.1e-08	4.13e-07
ENSSSCG00000014326	379.569	-1.06962	0.195118	4.21e-08	4.24e-07
ENSSSCG00000009169	195.093	-1.23624	0.225521	4.21e-08	4.24e-07
ENSSSCG00000031897	35.9111	1.43256	0.261384	4.24e-08	4.26e-07
ENSSSCG00000003672	10457.5	-0.604501	0.110313	4.26e-08	4.27e-07
ENSSSCG00000011443	6530.9	1.31749	0.24042	4.25e-08	4.27e-07
ENSSSCG00000025323	3074.49	-0.419549	0.0766418	4.4e-08	4.41e-07
ENSSSCG00000012135	280.743	-2.56718	0.468993	4.4e-08	4.42e-07
ENSSSCG00000004293	1765.92	-0.385357	0.0704582	4.52e-08	4.53e-07
ENSSSCG00000030460	1513.5	-0.743563	0.135979	4.55e-08	4.55e-07
ENSSSCG00000006489	399.609	-0.963665	0.17635	4.64e-08	4.64e-07
ENSSSCG00000008123	511.646	0.801431	0.146667	4.65e-08	4.65e-07
ENSSSCG00000006620	314.043	0.857034	0.156931	4.73e-08	4.72e-07
ENSSSCG00000024759	307.752	1.31775	0.241295	4.73e-08	4.72e-07
ENSSSCG00000005768	3022.04	-0.835701	0.153148	4.85e-08	4.83e-07
ENSSSCG00000017330	144.148	1.18474	0.217111	4.85e-08	4.83e-07
ENSSSCG00000031288	2303.8	-0.572509	0.104989	4.95e-08	4.93e-07
ENSSSCG00000008692	3259.05	0.596578	0.109474	5.05e-08	5.03e-07
ENSSSCG00000010451	54.7405	1.71032	0.313866	5.06e-08	5.03e-07
ENSSSCG00000017756	617.211	-0.46659	0.0856608	5.12e-08	5.09e-07
ENSSSCG00000028517	4161.86	-1.12065	0.205746	5.13e-08	5.1e-07
ENSSSCG00000013411	720.299	-0.884144	0.162378	5.18e-08	5.14e-07
ENSSSCG00000035059	143.236	-0.87609	0.160897	5.18e-08	5.14e-07
ENSSSCG00000013891	1474.87	-0.543338	0.0997991	5.2e-08	5.16e-07
ENSSSCG00000032115	909.161	-1.24974	0.229648	5.27e-08	5.22e-07
ENSSSCG00000010613	226.613	1.04296	0.191685	5.3e-08	5.25e-07
ENSSSCG00000005427	550.253	-0.697863	0.128275	5.32e-08	5.26e-07
ENSSSCG00000007730	15.9757	2.36556	0.434841	5.33e-08	5.27e-07
ENSSSCG00000013226	1049.38	-1.05869	0.194636	5.35e-08	5.28e-07
ENSSSCG00000000577	29.5592	-2.83225	0.520789	5.38e-08	5.31e-07
ENSSSCG00000001022	4222.24	-0.571929	0.105179	5.4e-08	5.33e-07
ENSSSCG00000027467	320.423	1.53256	0.281943	5.46e-08	5.38e-07
ENSSSCG00000007143	2301.54	-0.871886	0.16045	5.51e-08	5.43e-07
ENSSSCG00000011038	4005.94	1.17654	0.216577	5.56e-08	5.47e-07
ENSSSCG00000001787	70.1661	1.35663	0.249856	5.65e-08	5.55e-07
ENSSSCG00000017316	890.519	-0.585654	0.10786	5.64e-08	5.55e-07
ENSSSCG00000014820	1103.43	1.07573	0.198216	5.73e-08	5.63e-07
ENSSSCG00000027854	168.062	-1.97291	0.363531	5.73e-08	5.63e-07
ENSSSCG00000020675	82.5725	-1.53632	0.283139	5.76e-08	5.65e-07
ENSSSCG00000005481	530.406	1.04558	0.192718	5.78e-08	5.67e-07
ENSSSCG00000011128	110.054	1.57685	0.290665	5.8e-08	5.68e-07
ENSSSCG00000004446	1756.56	-0.729629	0.134524	5.84e-08	5.71e-07
ENSSSCG00000002042	2199	-0.495501	0.0913698	5.86e-08	5.73e-07
ENSSSCG00000011440	1647.78	1.40527	0.259238	5.94e-08	5.8e-07
ENSSSCG00000016949	1014.97	-0.591044	0.109035	5.94e-08	5.8e-07
ENSSSCG00000017355	533588	-1.17667	0.217181	6.03e-08	5.89e-07
ENSSSCG00000036724	429.535	1.06449	0.196608	6.15e-08	6.01e-07
ENSSSCG00000005511	170.327	1.60175	0.295866	6.17e-08	6.02e-07
ENSSSCG00000010798	2297.55	-0.501179	0.0925856	6.19e-08	6.04e-07
ENSSSCG00000004027	118.207	1.01258	0.187128	6.26e-08	6.09e-07
ENSSSCG00000016067	1350.64	-0.734434	0.135723	6.26e-08	6.09e-07
ENSSSCG00000040945	1366.74	-0.700579	0.129473	6.27e-08	6.1e-07
ENSSSCG00000024232	663.078	-0.645483	0.119296	6.28e-08	6.1e-07
ENSSSCG00000000837	158.316	0.791974	0.146388	6.3e-08	6.12e-07
ENSSSCG00000037439	1008.31	-0.645426	0.119323	6.34e-08	6.15e-07
ENSSSCG00000007167	2670.48	-0.632663	0.11698	6.36e-08	6.17e-07
ENSSSCG00000016887	4368.06	-1.26421	0.233796	6.4e-08	6.2e-07
ENSSSCG00000017046	251.184	1.14193	0.21118	6.4e-08	6.2e-07
ENSSSCG00000004917	182.421	0.953944	0.176475	6.46e-08	6.25e-07
ENSSSCG00000014156	3217.95	0.89521	0.16569	6.56e-08	6.34e-07
ENSSSCG00000005207	3343.41	-1.05453	0.195186	6.56e-08	6.35e-07
ENSSSCG00000038763	572.471	0.753381	0.139492	6.63e-08	6.4e-07
ENSSSCG00000040332	1576.07	1.05437	0.195218	6.63e-08	6.4e-07
ENSSSCG00000013715	484.353	-0.643262	0.119107	6.64e-08	6.4e-07
ENSSSCG00000040260	84.1263	-2.00691	0.371753	6.72e-08	6.48e-07
ENSSSCG00000036096	14.4282	2.85693	0.529221	6.73e-08	6.48e-07
ENSSSCG00000031380	3072.65	-1.02118	0.189264	6.83e-08	6.58e-07
ENSSSCG00000028600	3556.38	-0.725767	0.134528	6.86e-08	6.6e-07
ENSSSCG00000009517	2199.75	-0.927579	0.17194	6.86e-08	6.6e-07
ENSSSCG00000004283	26097.5	-4.94331	0.916342	6.87e-08	6.6e-07
ENSSSCG00000032067	3326.38	-0.810948	0.150348	6.9e-08	6.62e-07
ENSSSCG00000011828	569.973	0.976231	0.181046	6.96e-08	6.68e-07
ENSSSCG00000035696	364.839	-0.806232	0.149517	6.96e-08	6.68e-07
ENSSSCG00000027946	2393.23	0.516799	0.0958482	6.97e-08	6.68e-07
ENSSSCG00000017879	689.363	1.16902	0.216862	7.02e-08	6.72e-07
ENSSSCG00000003726	171.922	-1.19807	0.22228	7.05e-08	6.75e-07
ENSSSCG00000021487	417.713	1.11202	0.206359	7.1e-08	6.79e-07
ENSSSCG00000027967	117.313	1.40571	0.260875	7.11e-08	6.79e-07
ENSSSCG00000012409	11222.1	-0.83729	0.155432	7.17e-08	6.85e-07
ENSSSCG00000039761	221.917	-1.17968	0.219058	7.24e-08	6.91e-07
ENSSSCG00000000579	1499.82	-0.530326	0.0984827	7.25e-08	6.91e-07
ENSSSCG00000010826	116.636	1.27146	0.236124	7.26e-08	6.91e-07
ENSSSCG00000036975	135.189	-1.17609	0.218415	7.26e-08	6.91e-07
ENSSSCG00000024071	465.807	1.18936	0.220918	7.3e-08	6.95e-07
ENSSSCG00000037645	714.716	0.776488	0.144258	7.34e-08	6.98e-07
ENSSSCG00000006487	3940.19	-0.413566	0.0768556	7.4e-08	7.04e-07
ENSSSCG00000026412	377.002	1.05323	0.195775	7.46e-08	7.08e-07
ENSSSCG00000034937	3605.31	-0.912825	0.169685	7.47e-08	7.09e-07
ENSSSCG00000012241	300.443	0.813136	0.151206	7.55e-08	7.16e-07
ENSSSCG00000012150	731.964	-0.844501	0.157054	7.57e-08	7.17e-07
ENSSSCG00000029668	11.2638	2.59847	0.483235	7.56e-08	7.17e-07
ENSSSCG00000015302	62.5469	-2.01134	0.374067	7.58e-08	7.17e-07
ENSSSCG00000007527	1540.43	0.973928	0.181141	7.59e-08	7.18e-07
ENSSSCG00000009747	327.399	0.962614	0.179035	7.59e-08	7.18e-07
ENSSSCG00000023803	1204.62	0.838194	0.155954	7.67e-08	7.25e-07
ENSSSCG00000013392	3856.75	-0.517994	0.0963831	7.69e-08	7.26e-07
ENSSSCG00000038423	12887.5	-1.44317	0.268559	7.71e-08	7.28e-07
ENSSSCG00000002398	20.9749	-3.60155	0.670446	7.79e-08	7.35e-07
ENSSSCG00000023714	351.503	1.33625	0.248815	7.85e-08	7.4e-07
ENSSSCG00000023373	714.834	-0.429585	0.0800244	7.95e-08	7.49e-07
ENSSSCG00000004136	207.599	0.800797	0.149224	8.03e-08	7.55e-07
ENSSSCG00000017047	5422.2	-0.638328	0.118943	8.02e-08	7.55e-07
ENSSSCG00000029573	2220.15	-0.501101	0.0933799	8.04e-08	7.55e-07
ENSSSCG00000031167	212.202	-1.27201	0.237023	8.02e-08	7.55e-07
ENSSSCG00000035027	107.503	1.47048	0.274019	8.04e-08	7.55e-07
ENSSSCG00000005845	398.419	1.32441	0.246849	8.08e-08	7.58e-07
ENSSSCG00000039425	1639.85	-1.15489	0.2153	8.14e-08	7.63e-07
ENSSSCG00000031875	108.884	1.50389	0.280369	8.14e-08	7.63e-07
ENSSSCG00000008452	2120.04	-0.651805	0.121545	8.2e-08	7.67e-07
ENSSSCG00000012173	10843.5	-0.594793	0.110914	8.2e-08	7.67e-07
ENSSSCG00000035403	53.2183	1.78567	0.332995	8.21e-08	7.68e-07
ENSSSCG00000022994	429.992	-0.681197	0.127115	8.37e-08	7.82e-07
ENSSSCG00000038470	523.109	-0.899827	0.167938	8.41e-08	7.85e-07
ENSSSCG00000007228	4357.05	-0.684619	0.127803	8.47e-08	7.9e-07
ENSSSCG00000005300	9070.17	-0.650028	0.121443	8.67e-08	8.09e-07
ENSSSCG00000015823	4592.25	-0.71974	0.13456	8.85e-08	8.25e-07
ENSSSCG00000027098	584.947	0.882836	0.165142	9e-08	8.38e-07
ENSSSCG00000012399	27448.2	0.589025	0.110204	9.05e-08	8.42e-07
ENSSSCG00000010908	351.446	1.46691	0.274474	9.07e-08	8.44e-07
ENSSSCG00000022739	1940.61	-1.13175	0.211864	9.2e-08	8.55e-07
ENSSSCG00000040057	9.89647	2.95585	0.553404	9.23e-08	8.58e-07
ENSSSCG00000008508	1641.64	-0.4061	0.0760411	9.27e-08	8.6e-07
ENSSSCG00000021862	45.509	2.13028	0.398885	9.27e-08	8.6e-07
ENSSSCG00000016338	285.537	0.857625	0.160639	9.36e-08	8.67e-07
ENSSSCG00000028168	5130.24	-0.799944	0.149863	9.41e-08	8.72e-07
ENSSSCG00000010925	1426.29	0.579057	0.108493	9.44e-08	8.74e-07
ENSSSCG00000006263	2864.32	-0.887487	0.166334	9.52e-08	8.81e-07
ENSSSCG00000014128	50.6824	-2.03383	0.381398	9.68e-08	8.95e-07
ENSSSCG00000011449	652.918	-0.468124	0.0877896	9.7e-08	8.96e-07
ENSSSCG00000004065	1104.43	-0.851983	0.159783	9.71e-08	8.96e-07
ENSSSCG00000003407	60.1294	1.19224	0.223653	9.78e-08	9.03e-07
ENSSSCG00000005056	225.049	-1.06659	0.200101	9.81e-08	9.04e-07
ENSSSCG00000034923	1827.57	-0.625181	0.117289	9.81e-08	9.04e-07
ENSSSCG00000040687	42.2622	1.89935	0.356785	1.02e-07	9.38e-07
ENSSSCG00000017557	30.7033	2.11944	0.398158	1.02e-07	9.39e-07
ENSSSCG00000032833	435.121	1.03729	0.194901	1.03e-07	9.44e-07
ENSSSCG00000004830	225.795	-1.44439	0.271416	1.03e-07	9.45e-07
ENSSSCG00000002852	1067.32	-0.499999	0.0939741	1.03e-07	9.5e-07
ENSSSCG00000017615	268.603	1.15367	0.216872	1.04e-07	9.55e-07
ENSSSCG00000016634	3257.24	1.08082	0.203204	1.04e-07	9.57e-07
ENSSSCG00000036828	1990.41	-0.623468	0.117218	1.04e-07	9.57e-07
ENSSSCG00000016668	37.4913	3.0823	0.579529	1.05e-07	9.58e-07
ENSSSCG00000028741	59.2716	1.59417	0.299769	1.05e-07	9.61e-07
ENSSSCG00000032984	255.247	1.14666	0.215626	1.05e-07	9.61e-07
ENSSSCG00000003553	926.88	0.667108	0.125464	1.05e-07	9.64e-07
ENSSSCG00000023907	824.506	0.905201	0.170277	1.06e-07	9.69e-07
ENSSSCG00000027389	1002.74	0.34909	0.0656699	1.06e-07	9.7e-07
ENSSSCG00000007286	291.231	0.827627	0.155794	1.08e-07	9.88e-07
ENSSSCG00000029539	875.851	0.835819	0.157357	1.09e-07	9.91e-07
ENSSSCG00000018045	1674.07	0.682961	0.128586	1.09e-07	9.92e-07
ENSSSCG00000001892	4020.93	-0.604085	0.11376	1.1e-07	9.98e-07
ENSSSCG00000008230	253.145	1.15868	0.218219	1.1e-07	1e-06
ENSSSCG00000031498	1670.8	-0.508702	0.0958113	1.1e-07	1e-06
ENSSSCG00000013627	5172.49	-0.596667	0.112441	1.12e-07	1.02e-06
ENSSSCG00000035653	3681.76	-0.826079	0.155688	1.12e-07	1.02e-06
ENSSSCG00000038229	1692.5	-0.790194	0.148945	1.13e-07	1.02e-06
ENSSSCG00000004016	16.2219	2.46034	0.463787	1.13e-07	1.02e-06
ENSSSCG00000031487	492.158	1.34158	0.252936	1.13e-07	1.03e-06
ENSSSCG00000031698	885.62	-0.532087	0.100331	1.14e-07	1.03e-06
ENSSSCG00000011720	1195.1	0.575668	0.108595	1.15e-07	1.04e-06
ENSSSCG00000026744	3138.73	-0.273333	0.0515718	1.16e-07	1.05e-06
ENSSSCG00000005589	628.688	-0.94135	0.177622	1.16e-07	1.05e-06
ENSSSCG00000009709	230.772	1.63359	0.308266	1.16e-07	1.05e-06
ENSSSCG00000002635	256.194	-0.917402	0.173136	1.17e-07	1.05e-06
ENSSSCG00000014401	2971.19	0.886351	0.167276	1.17e-07	1.05e-06
ENSSSCG00000014972	563.916	1.13255	0.213731	1.16e-07	1.05e-06
ENSSSCG00000005441	659.037	-0.453933	0.0857309	1.19e-07	1.07e-06
ENSSSCG00000027030	130.987	1.24601	0.235321	1.19e-07	1.07e-06
ENSSSCG00000000437	79.3373	1.4435	0.272705	1.2e-07	1.08e-06
ENSSSCG00000028620	2265.31	-0.822293	0.155372	1.21e-07	1.09e-06
ENSSSCG00000035563	313.519	1.63143	0.308312	1.21e-07	1.09e-06
ENSSSCG00000021170	1448.86	-0.770044	0.145601	1.23e-07	1.11e-06
ENSSSCG00000010260	7910.07	-0.553368	0.104637	1.23e-07	1.11e-06
ENSSSCG00000003815	435.972	-0.594867	0.112499	1.24e-07	1.11e-06
ENSSSCG00000013101	89.4878	2.75885	0.521763	1.24e-07	1.11e-06
ENSSSCG00000013758	722.202	-0.589744	0.111535	1.24e-07	1.11e-06
ENSSSCG00000024520	15.7637	-3.02954	0.572972	1.24e-07	1.11e-06
ENSSSCG00000008881	1597.8	0.525677	0.0994273	1.24e-07	1.11e-06
ENSSSCG00000015405	2919.4	0.934413	0.176753	1.25e-07	1.12e-06
ENSSSCG00000011899	93.7877	1.41879	0.268407	1.25e-07	1.12e-06
ENSSSCG00000007585	39680.5	-0.425539	0.0805101	1.25e-07	1.12e-06
ENSSSCG00000003975	24.5241	2.04576	0.38707	1.26e-07	1.12e-06
ENSSSCG00000034568	2845.5	0.889946	0.168382	1.26e-07	1.12e-06
ENSSSCG00000025021	262.744	1.32341	0.250415	1.26e-07	1.12e-06
ENSSSCG00000011301	1877.03	-0.49679	0.0940299	1.27e-07	1.13e-06
ENSSSCG00000014292	3216.47	-0.465064	0.0880312	1.27e-07	1.13e-06
ENSSSCG00000010491	21.467	2.39409	0.453201	1.27e-07	1.13e-06
ENSSSCG00000001834	5298.09	1.1152	0.211119	1.28e-07	1.14e-06
ENSSSCG00000021206	493.863	-1.37865	0.260996	1.28e-07	1.14e-06
ENSSSCG00000000633	1432.73	1.28557	0.243399	1.28e-07	1.14e-06
ENSSSCG00000003104	3073.39	0.359975	0.0681562	1.28e-07	1.14e-06
ENSSSCG00000000607	22.5908	2.0256	0.383602	1.29e-07	1.14e-06
ENSSSCG00000027629	1835.97	-0.767126	0.145289	1.29e-07	1.15e-06
ENSSSCG00000026423	30.1727	-1.67778	0.317814	1.3e-07	1.15e-06
ENSSSCG00000007350	508.225	1.10736	0.209795	1.3e-07	1.16e-06
ENSSSCG00000011941	231.558	0.968547	0.183502	1.31e-07	1.16e-06
ENSSSCG00000023498	3283.69	1.25262	0.237357	1.31e-07	1.16e-06
ENSSSCG00000017230	676.947	-0.52066	0.09874	1.34e-07	1.19e-06
ENSSSCG00000021292	2686.59	-0.332003	0.0629851	1.36e-07	1.2e-06
ENSSSCG00000032134	926.07	-0.582826	0.110588	1.36e-07	1.2e-06
ENSSSCG00000034753	970.082	-0.83641	0.158732	1.37e-07	1.21e-06
ENSSSCG00000004656	1194.2	-0.592081	0.1124	1.38e-07	1.22e-06
ENSSSCG00000022048	6672.79	-0.756204	0.143556	1.38e-07	1.22e-06
ENSSSCG00000001695	5443.1	1.25787	0.238961	1.41e-07	1.24e-06
ENSSSCG00000039049	1088.27	-0.864005	0.164148	1.41e-07	1.24e-06
ENSSSCG00000014004	1041.98	-0.957726	0.181992	1.42e-07	1.25e-06
ENSSSCG00000039488	1280.9	1.37484	0.261252	1.42e-07	1.25e-06
ENSSSCG00000009851	7734.7	-0.929217	0.176587	1.42e-07	1.25e-06
ENSSSCG00000009246	939.271	-0.422554	0.0803051	1.43e-07	1.25e-06
ENSSSCG00000016151	82.3885	1.3882	0.263832	1.43e-07	1.25e-06
ENSSSCG00000012278	140.003	1.57542	0.299451	1.43e-07	1.26e-06
ENSSSCG00000014672	68.8446	1.56011	0.296633	1.45e-07	1.27e-06
ENSSSCG00000039541	2906.83	0.637494	0.121234	1.45e-07	1.27e-06
ENSSSCG00000032541	1136.79	-0.491604	0.093545	1.48e-07	1.29e-06
ENSSSCG00000024305	11.9836	3.48128	0.662641	1.49e-07	1.31e-06
ENSSSCG00000015110	705.153	-0.487666	0.0928312	1.49e-07	1.31e-06
ENSSSCG00000003863	1364.54	-0.582247	0.110851	1.5e-07	1.31e-06
ENSSSCG00000014073	92487.1	-1.13803	0.216712	1.51e-07	1.32e-06
ENSSSCG00000036735	177.635	-0.678272	0.129245	1.54e-07	1.34e-06
ENSSSCG00000021355	8745.78	-0.989515	0.18857	1.54e-07	1.35e-06
ENSSSCG00000028047	329.437	-1.0392	0.198043	1.54e-07	1.35e-06
ENSSSCG00000029411	1705.14	0.912449	0.17391	1.55e-07	1.35e-06
ENSSSCG00000036423	1285.33	0.719549	0.137141	1.55e-07	1.35e-06
ENSSSCG00000007056	242.885	1.17159	0.223333	1.55e-07	1.35e-06
ENSSSCG00000010855	411.845	-0.640048	0.122012	1.56e-07	1.35e-06
ENSSSCG00000012435	5635.31	-0.736271	0.140383	1.57e-07	1.36e-06
ENSSSCG00000012739	294.441	0.839933	0.160168	1.57e-07	1.36e-06
ENSSSCG00000038500	274.889	0.811877	0.154867	1.58e-07	1.38e-06
ENSSSCG00000038879	300.713	-0.698383	0.133223	1.59e-07	1.38e-06
ENSSSCG00000039487	859.315	0.962425	0.183593	1.59e-07	1.38e-06
ENSSSCG00000015781	36.924	1.94025	0.370169	1.59e-07	1.38e-06
ENSSSCG00000010569	3078.47	0.556341	0.106153	1.6e-07	1.38e-06
ENSSSCG00000022655	639.298	-0.8637	0.164796	1.6e-07	1.38e-06
ENSSSCG00000003429	939.653	1.31247	0.250479	1.61e-07	1.39e-06
ENSSSCG00000024126	3422.77	-0.511049	0.0975586	1.62e-07	1.4e-06
ENSSSCG00000033763	783.653	0.556147	0.106176	1.62e-07	1.4e-06
ENSSSCG00000027890	33.694	1.74548	0.333273	1.63e-07	1.41e-06
ENSSSCG00000013041	338.368	1.12647	0.215107	1.63e-07	1.41e-06
ENSSSCG00000006748	127.133	1.76296	0.336696	1.64e-07	1.42e-06
ENSSSCG00000010067	3573.4	-0.763553	0.145867	1.65e-07	1.43e-06
ENSSSCG00000015074	376.322	0.734821	0.140415	1.67e-07	1.44e-06
ENSSSCG00000013232	2399.55	-0.727739	0.139096	1.68e-07	1.44e-06
ENSSSCG00000035048	1329.98	-0.693769	0.132619	1.68e-07	1.45e-06
ENSSSCG00000026224	1348.91	0.737089	0.140935	1.7e-07	1.46e-06
ENSSSCG00000037582	226.476	1.10567	0.211409	1.7e-07	1.46e-06
ENSSSCG00000007738	1146.58	-0.777382	0.148729	1.72e-07	1.48e-06
ENSSSCG00000035472	593.987	-0.5049	0.0965991	1.73e-07	1.48e-06
ENSSSCG00000030228	98.8177	-1.76528	0.337842	1.74e-07	1.49e-06
ENSSSCG00000038509	1164.48	1.18788	0.227379	1.75e-07	1.5e-06
ENSSSCG00000006800	444.013	1.0988	0.210369	1.76e-07	1.51e-06
ENSSSCG00000002838	234.636	1.25087	0.239523	1.77e-07	1.51e-06
ENSSSCG00000035875	5937	-0.787094	0.150744	1.78e-07	1.52e-06
ENSSSCG00000013729	481.085	-0.435153	0.0834121	1.82e-07	1.56e-06
ENSSSCG00000026618	1547.84	1.32144	0.253301	1.82e-07	1.56e-06
ENSSSCG00000027198	643.488	0.917077	0.175867	1.84e-07	1.57e-06
ENSSSCG00000037324	567.599	0.803364	0.154062	1.84e-07	1.57e-06
ENSSSCG00000000002	103.313	-0.830397	0.159292	1.86e-07	1.59e-06
ENSSSCG00000012181	217.885	0.752919	0.144488	1.88e-07	1.6e-06
ENSSSCG00000040266	18.8854	2.08774	0.40067	1.88e-07	1.6e-06
ENSSSCG00000029201	611.26	0.538285	0.103324	1.89e-07	1.61e-06
ENSSSCG00000014307	3380.94	-0.523226	0.10056	1.96e-07	1.67e-06
ENSSSCG00000039148	22365.3	-0.781177	0.150144	1.96e-07	1.67e-06
ENSSSCG00000000576	7500.99	-0.89373	0.171786	1.97e-07	1.67e-06
ENSSSCG00000012974	15697.5	-0.713298	0.137114	1.97e-07	1.67e-06
ENSSSCG00000017187	11.8356	2.65182	0.509751	1.97e-07	1.67e-06
ENSSSCG00000025941	4088.63	-0.543162	0.104409	1.97e-07	1.67e-06
ENSSSCG00000001860	66.3721	1.33256	0.256211	1.98e-07	1.68e-06
ENSSSCG00000003973	280.571	-0.718866	0.138301	2.02e-07	1.71e-06
ENSSSCG00000009092	25.0184	1.79199	0.344757	2.02e-07	1.71e-06
ENSSSCG00000007235	541.597	-0.725834	0.139644	2.02e-07	1.71e-06
ENSSSCG00000009373	883.861	-0.889114	0.171129	2.04e-07	1.73e-06
ENSSSCG00000040183	502.039	0.897507	0.172757	2.04e-07	1.73e-06
ENSSSCG00000017421	6261.36	-0.849689	0.163571	2.05e-07	1.73e-06
ENSSSCG00000025179	1084.14	-0.615895	0.118569	2.05e-07	1.74e-06
ENSSSCG00000038073	38.1215	1.71532	0.330298	2.07e-07	1.74e-06
ENSSSCG00000032557	829.927	-0.991064	0.190882	2.08e-07	1.76e-06
ENSSSCG00000017333	224.472	1.13622	0.218888	2.09e-07	1.76e-06
ENSSSCG00000006940	551.28	1.10659	0.213233	2.11e-07	1.78e-06
ENSSSCG00000030130	1355.67	0.982783	0.189472	2.14e-07	1.8e-06
ENSSSCG00000024070	343.129	-0.604127	0.116499	2.15e-07	1.81e-06
ENSSSCG00000038973	768.434	0.370105	0.0713796	2.16e-07	1.82e-06
ENSSSCG00000004976	41.5287	-1.47045	0.283644	2.17e-07	1.82e-06
ENSSSCG00000011102	3103.3	0.932472	0.179883	2.17e-07	1.83e-06
ENSSSCG00000040863	1505.82	-0.591604	0.114124	2.17e-07	1.83e-06
ENSSSCG00000032242	2111.23	-0.728424	0.140532	2.18e-07	1.83e-06
ENSSSCG00000040036	122.752	1.17881	0.227551	2.21e-07	1.86e-06
ENSSSCG00000015519	268.136	1.08448	0.20938	2.23e-07	1.87e-06
ENSSSCG00000008434	717.765	-0.380403	0.0734473	2.23e-07	1.87e-06
ENSSSCG00000032019	303.927	1.28982	0.249111	2.25e-07	1.88e-06
ENSSSCG00000010651	703.5	1.25114	0.241662	2.25e-07	1.88e-06
ENSSSCG00000025208	118.627	1.39163	0.268805	2.25e-07	1.88e-06
ENSSSCG00000004121	989.904	0.671724	0.129764	2.26e-07	1.89e-06
ENSSSCG00000006663	1608.45	-0.473174	0.0914746	2.31e-07	1.93e-06
ENSSSCG00000025686	78.7338	1.57978	0.305485	2.32e-07	1.94e-06
ENSSSCG00000039407	9.90247	3.28948	0.636097	2.32e-07	1.94e-06
ENSSSCG00000002656	825.421	0.91868	0.177657	2.33e-07	1.94e-06
ENSSSCG00000029326	321.481	-0.997294	0.192898	2.34e-07	1.95e-06
ENSSSCG00000012247	10270.5	-0.946903	0.183173	2.35e-07	1.96e-06
ENSSSCG00000017515	618.127	1.02358	0.198029	2.36e-07	1.96e-06
ENSSSCG00000017896	32.9256	2.46873	0.477789	2.38e-07	1.98e-06
ENSSSCG00000010829	2188.84	-0.695973	0.134723	2.39e-07	1.99e-06
ENSSSCG00000037803	9215.75	0.74878	0.144975	2.41e-07	2e-06
ENSSSCG00000026922	920.094	-0.591596	0.11456	2.42e-07	2.01e-06
ENSSSCG00000003229	844.605	-0.725369	0.140489	2.43e-07	2.01e-06
ENSSSCG00000023975	670.418	1.61789	0.313348	2.43e-07	2.01e-06
ENSSSCG00000035836	1768.76	-1.12517	0.217921	2.43e-07	2.01e-06
ENSSSCG00000014119	3736.2	-0.685708	0.132831	2.44e-07	2.02e-06
ENSSSCG00000010647	816.388	0.869057	0.16839	2.46e-07	2.03e-06
ENSSSCG00000005446	961.455	-0.942719	0.182692	2.47e-07	2.04e-06
ENSSSCG00000012493	458.839	1.91135	0.370583	2.5e-07	2.07e-06
ENSSSCG00000001988	251.117	1.58854	0.308013	2.5e-07	2.07e-06
ENSSSCG00000008347	130.285	1.32954	0.257835	2.52e-07	2.08e-06
ENSSSCG00000000268	319.719	-0.643576	0.124896	2.56e-07	2.12e-06
ENSSSCG00000013094	15407.8	-0.683131	0.132639	2.6e-07	2.15e-06
ENSSSCG00000032467	8853.83	-0.697006	0.135337	2.6e-07	2.15e-06
ENSSSCG00000011885	12.0244	3.07489	0.597065	2.6e-07	2.15e-06
ENSSSCG00000007189	712.052	-1.22399	0.237702	2.61e-07	2.15e-06
ENSSSCG00000029754	8726.87	-1.27492	0.247673	2.64e-07	2.17e-06
ENSSSCG00000008877	2416.4	-0.741309	0.144017	2.64e-07	2.17e-06
ENSSSCG00000008486	9832.19	-1.06913	0.207737	2.65e-07	2.18e-06
ENSSSCG00000029260	107.666	1.75951	0.341889	2.65e-07	2.18e-06
ENSSSCG00000002774	1481.4	0.656013	0.127474	2.66e-07	2.18e-06
ENSSSCG00000003577	3563.26	0.373588	0.0725971	2.66e-07	2.18e-06
ENSSSCG00000035598	264.369	1.1052	0.214802	2.67e-07	2.19e-06
ENSSSCG00000022719	184.53	-0.889162	0.172865	2.69e-07	2.21e-06
ENSSSCG00000003400	309.399	-0.593448	0.115381	2.7e-07	2.21e-06
ENSSSCG00000008414	3612.72	-0.713389	0.138729	2.71e-07	2.22e-06
ENSSSCG00000033100	41.4367	2.53916	0.493849	2.72e-07	2.23e-06
ENSSSCG00000031744	112.134	1.23256	0.239741	2.73e-07	2.23e-06
ENSSSCG00000034551	30.843	2.15446	0.41907	2.73e-07	2.23e-06
ENSSSCG00000039264	1283.51	0.829717	0.16142	2.75e-07	2.24e-06
ENSSSCG00000003218	682.315	-1.46405	0.284896	2.76e-07	2.26e-06
ENSSSCG00000009413	242.109	-2.43413	0.473807	2.79e-07	2.27e-06
ENSSSCG00000015898	14.2727	-4.64795	0.904719	2.78e-07	2.27e-06
ENSSSCG00000038071	1162.9	1.30178	0.253419	2.79e-07	2.28e-06
ENSSSCG00000004582	720.924	0.941481	0.183317	2.81e-07	2.29e-06
ENSSSCG00000011933	466.842	0.71661	0.139533	2.81e-07	2.29e-06
ENSSSCG00000022361	145.137	1.13303	0.220661	2.83e-07	2.3e-06
ENSSSCG00000036943	115.73	-2.25135	0.43855	2.84e-07	2.31e-06
ENSSSCG00000039838	331.442	1.10662	0.215587	2.85e-07	2.32e-06
ENSSSCG00000007709	811.821	-0.530612	0.103418	2.89e-07	2.34e-06
ENSSSCG00000009327	12877.8	-0.551827	0.107593	2.92e-07	2.37e-06
ENSSSCG00000008265	244.409	0.971356	0.189512	2.97e-07	2.41e-06
ENSSSCG00000009229	343.661	0.997406	0.194633	2.98e-07	2.42e-06
ENSSSCG00000006193	6523.45	-0.731385	0.142744	2.99e-07	2.43e-06
ENSSSCG00000026349	1345.05	-1.16891	0.228132	2.99e-07	2.43e-06
ENSSSCG00000010576	1735.4	-0.397308	0.0775567	3.01e-07	2.44e-06
ENSSSCG00000020984	615.981	0.801513	0.156466	3.01e-07	2.44e-06
ENSSSCG00000038079	441.389	-0.793151	0.154853	3.02e-07	2.45e-06
ENSSSCG00000015846	2504.93	-0.486605	0.0950142	3.03e-07	2.45e-06
ENSSSCG00000023684	112.519	2.49145	0.486602	3.05e-07	2.47e-06
ENSSSCG00000015671	10.5102	2.44993	0.47856	3.07e-07	2.48e-06
ENSSSCG00000006372	312.539	1.02795	0.200833	3.08e-07	2.49e-06
ENSSSCG00000002788	96.8322	1.58615	0.309947	3.1e-07	2.5e-06
ENSSSCG00000028771	1302.8	0.399278	0.0780315	3.11e-07	2.5e-06
ENSSSCG00000001440	917.048	1.41522	0.27662	3.12e-07	2.51e-06
ENSSSCG00000004125	194.96	-1.06067	0.20735	3.13e-07	2.52e-06
ENSSSCG00000006775	5234.48	-0.495362	0.0968384	3.13e-07	2.52e-06
ENSSSCG00000017169	1615.52	0.401044	0.0784328	3.17e-07	2.55e-06
ENSSSCG00000017533	37.1089	1.83797	0.359618	3.21e-07	2.58e-06
ENSSSCG00000008312	637.903	1.17333	0.229595	3.21e-07	2.58e-06
ENSSSCG00000008089	89.3894	-0.867356	0.169788	3.25e-07	2.61e-06
ENSSSCG00000017584	1695.29	0.627431	0.122873	3.28e-07	2.64e-06
ENSSSCG00000015821	145.025	-2.58529	0.506432	3.31e-07	2.65e-06
ENSSSCG00000014630	53.8528	1.49435	0.292785	3.33e-07	2.67e-06
ENSSSCG00000004287	30.9714	-3.52035	0.689793	3.33e-07	2.67e-06
ENSSSCG00000022073	1354.3	0.408634	0.0800729	3.34e-07	2.67e-06
ENSSSCG00000032355	17.855	2.05566	0.402878	3.35e-07	2.68e-06
ENSSSCG00000027480	2607.52	-0.605358	0.118667	3.37e-07	2.7e-06
ENSSSCG00000002455	1106.24	-0.553573	0.108519	3.38e-07	2.7e-06
ENSSSCG00000040410	160.018	1.32706	0.260154	3.38e-07	2.7e-06
ENSSSCG00000011066	4215.36	-0.497531	0.0975427	3.38e-07	2.7e-06
ENSSSCG00000034308	22.1761	2.05732	0.40349	3.42e-07	2.73e-06
ENSSSCG00000015567	465.09	1.16718	0.228967	3.44e-07	2.74e-06
ENSSSCG00000040920	5434.61	-0.80084	0.157101	3.44e-07	2.74e-06
ENSSSCG00000032149	401225	-0.87968	0.172696	3.51e-07	2.8e-06
ENSSSCG00000017215	248.796	0.811692	0.159443	3.57e-07	2.84e-06
ENSSSCG00000005425	5539.85	-0.720048	0.141452	3.57e-07	2.84e-06
ENSSSCG00000033057	784.56	-0.598959	0.117673	3.58e-07	2.85e-06
ENSSSCG00000035424	204.116	1.21664	0.239022	3.58e-07	2.85e-06
ENSSSCG00000036569	1164.28	0.985501	0.193657	3.6e-07	2.86e-06
ENSSSCG00000023423	2174.15	-0.736091	0.144678	3.62e-07	2.88e-06
ENSSSCG00000020858	1406.16	0.762032	0.149841	3.66e-07	2.91e-06
ENSSSCG00000010534	671.468	0.602054	0.118413	3.69e-07	2.93e-06
ENSSSCG00000034779	438.829	-0.624596	0.122863	3.7e-07	2.93e-06
ENSSSCG00000025858	5619.49	1.59058	0.312889	3.71e-07	2.94e-06
ENSSSCG00000006335	278.247	1.07576	0.211662	3.73e-07	2.95e-06
ENSSSCG00000010169	324.661	1.03001	0.202829	3.81e-07	3.02e-06
ENSSSCG00000034709	7107.59	-0.380068	0.0748542	3.83e-07	3.03e-06
ENSSSCG00000003069	10.3138	4.58889	0.904029	3.85e-07	3.05e-06
ENSSSCG00000003708	252.645	0.762061	0.150183	3.89e-07	3.07e-06
ENSSSCG00000040617	763.323	-0.682377	0.134478	3.89e-07	3.07e-06
ENSSSCG00000015030	1644.1	-0.584177	0.115131	3.9e-07	3.07e-06
ENSSSCG00000005318	2306.7	-0.723755	0.142648	3.9e-07	3.08e-06
ENSSSCG00000005719	848.433	0.606607	0.11957	3.91e-07	3.08e-06
ENSSSCG00000014258	1285.73	-1.02908	0.202883	3.93e-07	3.1e-06
ENSSSCG00000015453	18303.6	-0.936005	0.184535	3.93e-07	3.1e-06
ENSSSCG00000014252	2447.29	-0.514236	0.101427	3.98e-07	3.13e-06
ENSSSCG00000013403	297.351	1.06178	0.209454	3.99e-07	3.14e-06
ENSSSCG00000033051	182.734	-0.857097	0.169093	4e-07	3.15e-06
ENSSSCG00000032249	12.3441	5.8195	1.1483	4.02e-07	3.16e-06
ENSSSCG00000025791	400.787	-0.560195	0.110541	4.03e-07	3.16e-06
ENSSSCG00000024045	932.21	0.86211	0.170139	4.04e-07	3.17e-06
ENSSSCG00000033777	18.3769	-2.86587	0.565698	4.06e-07	3.19e-06
ENSSSCG00000038693	162.457	-1.03746	0.204905	4.12e-07	3.23e-06
ENSSSCG00000021132	26.3917	-2.9733	0.587849	4.24e-07	3.32e-06
ENSSSCG00000000135	886.182	-0.681445	0.134735	4.24e-07	3.32e-06
ENSSSCG00000012625	4725.53	-0.976394	0.193079	4.26e-07	3.33e-06
ENSSSCG00000015378	194.133	0.858566	0.169801	4.27e-07	3.34e-06
ENSSSCG00000028092	316.679	1.32535	0.262184	4.3e-07	3.36e-06
ENSSSCG00000013726	2414.4	-0.246789	0.0488395	4.35e-07	3.4e-06
ENSSSCG00000011133	291.5	1.24401	0.246232	4.37e-07	3.41e-06
ENSSSCG00000024518	47.7634	1.69165	0.334995	4.42e-07	3.45e-06
ENSSSCG00000017038	423.431	0.54446	0.107851	4.46e-07	3.48e-06
ENSSSCG00000013896	847.037	-0.840446	0.166492	4.47e-07	3.48e-06
ENSSSCG00000015119	430.545	0.93246	0.184718	4.46e-07	3.48e-06
ENSSSCG00000038943	2972.03	-0.524856	0.103987	4.48e-07	3.49e-06
ENSSSCG00000008577	157.054	0.865466	0.171479	4.49e-07	3.49e-06
ENSSSCG00000000536	2412.6	-0.568554	0.112671	4.51e-07	3.51e-06
ENSSSCG00000017690	647.324	-0.397475	0.0788176	4.58e-07	3.56e-06
ENSSSCG00000000079	1313.47	-0.98828	0.195989	4.59e-07	3.57e-06
ENSSSCG00000023991	4113.39	-0.632909	0.125543	4.62e-07	3.59e-06
ENSSSCG00000025751	7499.7	-0.946974	0.187948	4.69e-07	3.64e-06
ENSSSCG00000035284	1071.22	0.701342	0.139232	4.72e-07	3.66e-06
ENSSSCG00000014171	455.528	0.966688	0.191924	4.73e-07	3.67e-06
ENSSSCG00000021672	5599.32	-0.516117	0.102474	4.74e-07	3.67e-06
ENSSSCG00000009744	1342	0.588761	0.116935	4.78e-07	3.7e-06
ENSSSCG00000013337	273.458	-1.01696	0.202004	4.79e-07	3.71e-06
ENSSSCG00000013474	25.7617	2.30006	0.457049	4.84e-07	3.75e-06
ENSSSCG00000003642	996.756	-0.556959	0.110677	4.85e-07	3.75e-06
ENSSSCG00000034335	241.245	1.13544	0.225643	4.85e-07	3.75e-06
ENSSSCG00000006501	7557.22	-0.60449	0.120158	4.88e-07	3.77e-06
ENSSSCG00000035344	775.668	-0.634372	0.126102	4.89e-07	3.77e-06
ENSSSCG00000007525	2017.25	-1.13893	0.226478	4.93e-07	3.81e-06
ENSSSCG00000003637	2321.27	0.471727	0.0938082	4.94e-07	3.81e-06
ENSSSCG00000012604	23857.2	-0.83125	0.165363	4.99e-07	3.84e-06
ENSSSCG00000009672	401.556	-1.76207	0.350675	5.04e-07	3.88e-06
ENSSSCG00000007897	114.173	0.833763	0.16595	5.06e-07	3.89e-06
ENSSSCG00000034178	2712.67	-2.92292	0.58221	5.16e-07	3.97e-06
ENSSSCG00000015235	1852.1	1.1065	0.220448	5.19e-07	3.99e-06
ENSSSCG00000009145	2744.69	-0.93933	0.187221	5.24e-07	4.03e-06
ENSSSCG00000026142	421.297	-0.737374	0.146983	5.26e-07	4.04e-06
ENSSSCG00000028759	1008.87	0.625761	0.124754	5.28e-07	4.05e-06
ENSSSCG00000008812	353.692	1.04978	0.209292	5.28e-07	4.05e-06
ENSSSCG00000007253	4821.69	-0.511617	0.102052	5.35e-07	4.1e-06
ENSSSCG00000004716	464.086	-1.09454	0.218349	5.36e-07	4.11e-06
ENSSSCG00000032122	206.621	-1.18321	0.236079	5.39e-07	4.13e-06
ENSSSCG00000017957	8071.11	-0.52782	0.105321	5.4e-07	4.14e-06
ENSSSCG00000040412	1528.98	-1.58734	0.316817	5.44e-07	4.16e-06
ENSSSCG00000015730	1568.24	-0.491804	0.0981663	5.45e-07	4.17e-06
ENSSSCG00000016431	160.382	-2.24956	0.449109	5.47e-07	4.18e-06
ENSSSCG00000037748	27.7157	1.3507	0.269669	5.48e-07	4.19e-06
ENSSSCG00000000798	4300.56	-0.753939	0.150538	5.49e-07	4.19e-06
ENSSSCG00000016589	81.7693	1.41205	0.281977	5.51e-07	4.21e-06
ENSSSCG00000010470	1511.7	-0.57961	0.115769	5.54e-07	4.23e-06
ENSSSCG00000015247	1033.85	0.690029	0.13785	5.57e-07	4.25e-06
ENSSSCG00000010725	38.8529	1.50047	0.299793	5.59e-07	4.26e-06
ENSSSCG00000036842	25.9514	1.65435	0.330566	5.6e-07	4.26e-06
ENSSSCG00000010644	346.766	0.682932	0.13647	5.61e-07	4.27e-06
ENSSSCG00000015422	2389.87	-0.855394	0.170943	5.62e-07	4.27e-06
ENSSSCG00000004020	3262.75	-0.701976	0.140302	5.63e-07	4.29e-06
ENSSSCG00000000684	2237.86	-0.61369	0.122663	5.64e-07	4.29e-06
ENSSSCG00000007437	23.8213	2.38502	0.47674	5.65e-07	4.29e-06
ENSSSCG00000006138	1444.41	-1.94381	0.388639	5.69e-07	4.32e-06
ENSSSCG00000035872	97.7035	1.47096	0.294098	5.69e-07	4.32e-06
ENSSSCG00000036001	1343.33	-0.435563	0.0871358	5.77e-07	4.38e-06
ENSSSCG00000003921	153.902	0.899542	0.179988	5.8e-07	4.4e-06
ENSSSCG00000016691	384.826	0.625137	0.125099	5.82e-07	4.41e-06
ENSSSCG00000000651	14.7042	3.23074	0.646616	5.84e-07	4.42e-06
ENSSSCG00000015913	13.2637	2.79672	0.560092	5.93e-07	4.49e-06
ENSSSCG00000035256	11.613	2.51557	0.50378	5.93e-07	4.49e-06
ENSSSCG00000039215	33.8807	-1.55062	0.310566	5.95e-07	4.5e-06
ENSSSCG00000000209	444.989	0.908961	0.18206	5.96e-07	4.5e-06
ENSSSCG00000037536	362.294	0.709414	0.142101	5.97e-07	4.51e-06
ENSSSCG00000012397	89.3109	1.04289	0.209015	6.05e-07	4.57e-06
ENSSSCG00000038357	27.0364	-1.72257	0.345237	6.05e-07	4.57e-06
ENSSSCG00000040904	2143.79	-0.970791	0.194576	6.06e-07	4.57e-06
ENSSSCG00000015802	145.253	1.13242	0.227019	6.09e-07	4.59e-06
ENSSSCG00000004081	22.1905	2.77718	0.55685	6.12e-07	4.61e-06
ENSSSCG00000001089	892.171	-0.995659	0.199836	6.28e-07	4.72e-06
ENSSSCG00000010638	921.473	-0.565857	0.113572	6.28e-07	4.72e-06
ENSSSCG00000016376	840.509	-0.385311	0.0773329	6.28e-07	4.72e-06
ENSSSCG00000003640	45.2456	1.46732	0.294568	6.32e-07	4.75e-06
ENSSSCG00000029365	318.768	0.888516	0.178373	6.32e-07	4.75e-06
ENSSSCG00000038825	341.865	1.38233	0.277537	6.34e-07	4.76e-06
ENSSSCG00000035928	3002.36	-0.979109	0.196628	6.37e-07	4.78e-06
ENSSSCG00000014361	8381.36	-0.821471	0.164993	6.4e-07	4.8e-06
ENSSSCG00000034820	33.6324	1.65408	0.332245	6.41e-07	4.8e-06
ENSSSCG00000012883	24.0675	-3.70639	0.74575	6.69e-07	5.02e-06
ENSSSCG00000026082	2208.24	-0.848627	0.170792	6.74e-07	5.05e-06
ENSSSCG00000011928	5548.83	1.10618	0.222694	6.79e-07	5.08e-06
ENSSSCG00000012955	532.46	-0.471127	0.0948461	6.79e-07	5.08e-06
ENSSSCG00000003622	70.0457	-1.53485	0.309033	6.81e-07	5.1e-06
ENSSSCG00000032489	109.715	0.931652	0.187664	6.89e-07	5.15e-06
ENSSSCG00000000402	1315.8	0.701182	0.141245	6.9e-07	5.15e-06
ENSSSCG00000024179	25.0675	3.1325	0.631068	6.91e-07	5.16e-06
ENSSSCG00000017788	1196.95	-0.848214	0.170937	6.97e-07	5.2e-06
ENSSSCG00000008745	164.496	1.27386	0.256747	6.99e-07	5.22e-06
ENSSSCG00000001527	2925.81	-0.390716	0.0787604	7.02e-07	5.23e-06
ENSSSCG00000004980	434.228	-0.900801	0.181596	7.03e-07	5.24e-06
ENSSSCG00000007949	496.534	0.936888	0.188871	7.03e-07	5.24e-06
ENSSSCG00000006545	15.0257	-2.34353	0.472547	7.07e-07	5.26e-06
ENSSSCG00000003478	302.564	0.816841	0.164718	7.09e-07	5.27e-06
ENSSSCG00000017414	854.373	-0.478845	0.0965983	7.16e-07	5.32e-06
ENSSSCG00000008787	1864.11	-0.618946	0.124867	7.17e-07	5.32e-06
ENSSSCG00000011662	4833.41	-0.508115	0.102518	7.18e-07	5.33e-06
ENSSSCG00000022689	494.959	0.682521	0.137706	7.18e-07	5.33e-06
ENSSSCG00000028185	69.2451	1.1952	0.241179	7.21e-07	5.35e-06
ENSSSCG00000013848	1276.05	-0.676982	0.136612	7.21e-07	5.35e-06
ENSSSCG00000005916	300.517	1.92097	0.387765	7.27e-07	5.39e-06
ENSSSCG00000013008	173.236	-0.791852	0.15991	7.35e-07	5.45e-06
ENSSSCG00000008240	64.7876	1.13299	0.228893	7.43e-07	5.5e-06
ENSSSCG00000018041	7821.06	-0.857763	0.173323	7.46e-07	5.52e-06
ENSSSCG00000000119	5100.92	-0.42486	0.0858549	7.48e-07	5.53e-06
ENSSSCG00000013784	2418.45	-0.446755	0.0902888	7.5e-07	5.54e-06
ENSSSCG00000031435	474.156	-0.63634	0.128611	7.51e-07	5.55e-06
ENSSSCG00000008300	513.703	-0.57946	0.117119	7.51e-07	5.55e-06
ENSSSCG00000007602	1885.35	-0.979483	0.198036	7.58e-07	5.59e-06
ENSSSCG00000010554	32643.5	-1.19347	0.241385	7.64e-07	5.64e-06
ENSSSCG00000037065	687.929	1.3665	0.276378	7.64e-07	5.64e-06
ENSSSCG00000009426	96.9053	1.17509	0.237701	7.67e-07	5.65e-06
ENSSSCG00000006788	28.163	1.39435	0.282067	7.68e-07	5.66e-06
ENSSSCG00000039185	1426.65	-0.551578	0.111583	7.68e-07	5.66e-06
ENSSSCG00000010465	10052.4	-0.727109	0.147116	7.72e-07	5.68e-06
ENSSSCG00000033613	177.828	1.16176	0.235067	7.72e-07	5.68e-06
ENSSSCG00000013237	470.73	1.05803	0.214084	7.73e-07	5.68e-06
ENSSSCG00000003326	4294.8	0.892939	0.180749	7.8e-07	5.73e-06
ENSSSCG00000035634	337.752	0.600191	0.121528	7.86e-07	5.77e-06
ENSSSCG00000031346	757.224	1.05047	0.212729	7.89e-07	5.79e-06
ENSSSCG00000010261	717.443	-1.56936	0.317826	7.9e-07	5.8e-06
ENSSSCG00000038077	766.392	0.867425	0.175711	7.95e-07	5.83e-06
ENSSSCG00000034758	1112.8	0.769745	0.155974	8.01e-07	5.87e-06
ENSSSCG00000027684	88.2297	1.14823	0.232686	8.03e-07	5.88e-06
ENSSSCG00000021821	1965.84	0.711215	0.144135	8.04e-07	5.89e-06
ENSSSCG00000002349	1805.49	-0.963405	0.195281	8.08e-07	5.91e-06
ENSSSCG00000013491	1000.31	-0.80997	0.16423	8.14e-07	5.95e-06
ENSSSCG00000010226	1952.5	0.717054	0.145406	8.16e-07	5.97e-06
ENSSSCG00000021255	607.336	-1.08533	0.220148	8.22e-07	6.01e-06
ENSSSCG00000012328	4918.2	-0.593354	0.120424	8.34e-07	6.09e-06
ENSSSCG00000012229	203.287	1.30635	0.265152	8.36e-07	6.1e-06
ENSSSCG00000037772	5383.34	-0.711962	0.144546	8.41e-07	6.14e-06
ENSSSCG00000033766	294.62	-0.553484	0.112383	8.44e-07	6.15e-06
ENSSSCG00000012996	146.16	1.05278	0.213863	8.54e-07	6.22e-06
ENSSSCG00000010509	566.926	1.07687	0.218804	8.58e-07	6.25e-06
ENSSSCG00000032028	10249.6	-0.428709	0.087113	8.6e-07	6.26e-06
ENSSSCG00000006136	469.519	-0.533454	0.108407	8.62e-07	6.27e-06
ENSSSCG00000016342	117.349	0.715538	0.145501	8.75e-07	6.37e-06
ENSSSCG00000014303	444.21	0.874442	0.17784	8.79e-07	6.39e-06
ENSSSCG00000035029	51.1515	1.38069	0.28083	8.81e-07	6.4e-06
ENSSSCG00000037209	754.592	0.532612	0.108343	8.83e-07	6.41e-06
ENSSSCG00000000025	110.182	1.07971	0.219641	8.84e-07	6.41e-06
ENSSSCG00000001955	1664.42	-0.479198	0.0974813	8.84e-07	6.41e-06
ENSSSCG00000001963	387.798	0.940567	0.191385	8.9e-07	6.45e-06
ENSSSCG00000038929	160.717	1.51236	0.307747	8.91e-07	6.46e-06
ENSSSCG00000008456	157.889	1.02813	0.209246	8.95e-07	6.48e-06
ENSSSCG00000007360	761.69	0.524378	0.106726	8.95e-07	6.48e-06
ENSSSCG00000030820	1052.83	0.365685	0.0744289	8.96e-07	6.48e-06
ENSSSCG00000036787	222.261	1.01725	0.207069	8.99e-07	6.5e-06
ENSSSCG00000005024	720.671	0.732862	0.149229	9.06e-07	6.55e-06
ENSSSCG00000008749	150.607	1.33132	0.271097	9.07e-07	6.55e-06
ENSSSCG00000009945	348.887	-0.736044	0.149899	9.1e-07	6.57e-06
ENSSSCG00000014097	116.038	1.72658	0.351638	9.1e-07	6.57e-06
ENSSSCG00000032731	2024.32	0.533597	0.108703	9.17e-07	6.61e-06
ENSSSCG00000002051	1448.66	-0.84522	0.172192	9.17e-07	6.61e-06
ENSSSCG00000004138	483.298	0.500463	0.101984	9.24e-07	6.66e-06
ENSSSCG00000001534	2461.16	-0.46171	0.0940945	9.25e-07	6.67e-06
ENSSSCG00000016591	211.503	2.63789	0.537652	9.28e-07	6.68e-06
ENSSSCG00000039637	24.1358	-2.06301	0.420478	9.28e-07	6.68e-06
ENSSSCG00000029616	385.759	0.699514	0.142594	9.31e-07	6.7e-06
ENSSSCG00000032360	250.376	-2.09358	0.426803	9.33e-07	6.71e-06
ENSSSCG00000006547	478.817	1.10814	0.22592	9.34e-07	6.71e-06
ENSSSCG00000034757	144.352	0.983354	0.200475	9.34e-07	6.71e-06
ENSSSCG00000000656	97.7727	1.46494	0.298677	9.35e-07	6.71e-06
ENSSSCG00000003897	350.868	0.711961	0.145164	9.37e-07	6.72e-06
ENSSSCG00000012953	771.329	-0.621128	0.126649	9.37e-07	6.72e-06
ENSSSCG00000026425	143.508	1.15341	0.235183	9.38e-07	6.72e-06
ENSSSCG00000006032	1052.87	-0.681975	0.139061	9.38e-07	6.72e-06
ENSSSCG00000012795	520.596	0.502181	0.102408	9.4e-07	6.73e-06
ENSSSCG00000000893	93.8607	2.13054	0.434526	9.43e-07	6.75e-06
ENSSSCG00000033392	89.482	-1.23737	0.252381	9.45e-07	6.76e-06
ENSSSCG00000007058	105.12	1.16372	0.237444	9.53e-07	6.81e-06
ENSSSCG00000010568	166.795	-1.01378	0.206869	9.55e-07	6.83e-06
ENSSSCG00000033457	162.189	1.74779	0.356693	9.58e-07	6.84e-06
ENSSSCG00000000857	72.1984	1.58709	0.323915	9.6e-07	6.85e-06
[truncated: 3,246 more rows]
