# Supplementary material for: Genome-Wide Identification of Histone Modifications Involved in Placental Development in Pigs
Source: Front Genet. 2019 Mar 29;10:277. doi: 10.3389/fgene.2019.00277 (PMC6449610; doi:10.3389/fgene.2019.00277)
Supplement: Supplementary file 3 [file Table_3.XLS]

## Sheet: GD50_H3K4me3
Supplementary Table 3. H3K4me3 ChIP-seq peak regions, Trophoblast tissue for day 50 of gestation of pig.
chr	start	end	length
chr1	193578	194897	1319
chr1	197982	200995	3013
chr1	508761	509245	484
chr1	539415	542016	2601
chr1	555716	558995	3279
chr1	577082	579310	2228
chr1	713805	714971	1166
chr1	716231	716876	645
chr1	746328	747015	687
chr1	1088290	1088854	564
chr1	1330647	1332933	2286
chr1	1413572	1414964	1392
chr1	1496029	1496252	223
chr1	1695671	1699992	4321
chr1	1875590	1876671	1081
chr1	1916563	1922469	5906
chr1	2119518	2121287	1769
chr1	2145881	2147555	1674
chr1	2257591	2258244	653
chr1	2264766	2265113	347
chr1	2373659	2375985	2326
chr1	2541375	2544267	2892
chr1	2575283	2578299	3016
chr1	2579314	2579822	508
chr1	2600766	2602363	1597
chr1	2643232	2643949	717
chr1	2700594	2700835	241
chr1	2714466	2716107	1641
chr1	2826797	2827922	1125
chr1	2881988	2882441	453
chr1	2957266	2957731	465
chr1	3118225	3122622	4397
chr1	3401493	3401748	255
chr1	3518219	3518419	200
chr1	3525762	3526067	305
chr1	3530314	3530823	509
chr1	3570461	3571168	707
chr1	3594981	3595263	282
chr1	3599876	3600175	299
chr1	4049324	4050614	1290
chr1	4051592	4052518	926
chr1	4121415	4121839	424
chr1	4284177	4284729	552
chr1	4877787	4885184	7397
chr1	4898697	4899254	557
chr1	5256287	5258189	1902
chr1	5280896	5281513	617
chr1	5412983	5413342	359
chr1	5464525	5466500	1975
chr1	5500772	5501629	857
chr1	5815264	5815585	321
chr1	6250220	6250740	520
chr1	6725550	6726042	492
chr1	6771188	6773715	2527
chr1	6872726	6873501	775
chr1	6971956	6972501	545
chr1	6995541	6997766	2225
chr1	7026515	7027019	504
chr1	7048980	7049811	831
chr1	7057080	7057927	847
chr1	7205983	7208299	2316
chr1	7420631	7421048	417
chr1	7446596	7447770	1174
chr1	7461721	7462367	646
chr1	7468875	7469558	683
chr1	7470681	7473799	3118
chr1	7588073	7591939	3866
chr1	7611119	7613417	2298
chr1	7648250	7652570	4320
chr1	7678830	7681402	2572
chr1	7709387	7709587	200
chr1	8106322	8107292	970
chr1	8133295	8133677	382
chr1	8161041	8161471	430
chr1	8209048	8209820	772
chr1	8243390	8244881	1491
chr1	8332110	8332434	324
chr1	8347793	8348583	790
chr1	8402441	8411205	8764
chr1	8412805	8413612	807
chr1	8414514	8415948	1434
chr1	8416774	8417603	829
chr1	8423115	8424590	1475
chr1	8426132	8426597	465
chr1	8432613	8432813	200
chr1	8543145	8544426	1281
chr1	8555570	8557466	1896
chr1	8608322	8610504	2182
chr1	8634678	8635839	1161
chr1	8706448	8707419	971
chr1	8722089	8722964	875
chr1	8890167	8892302	2135
chr1	8933827	8937113	3286
chr1	9106769	9109343	2574
chr1	9206775	9207491	716
chr1	9235174	9239907	4733
chr1	9609550	9610090	540
chr1	9618775	9622209	3434
chr1	9667589	9668493	904
chr1	9730088	9731185	1097
chr1	9764985	9766662	1677
chr1	9993079	9994319	1240
chr1	10224550	10228723	4173
chr1	10232457	10233305	848
chr1	10310736	10312188	1452
chr1	10354220	10355625	1405
chr1	10356433	10356893	460
chr1	10945001	10945805	804
chr1	10986665	10987461	796
chr1	11172987	11173813	826
chr1	11506553	11507304	751
chr1	11564830	11567887	3057
chr1	11626987	11627783	796
chr1	11883747	11887457	3710
chr1	12118313	12123638	5325
chr1	12297029	12299382	2353
chr1	12528118	12529357	1239
chr1	12666382	12667074	692
chr1	12867399	12867601	202
chr1	13316373	13317172	799
chr1	13339491	13341913	2422
chr1	13353149	13353486	337
chr1	13404351	13404750	399
chr1	13444733	13448474	3741
chr1	13464581	13468960	4379
chr1	13664769	13666983	2214
chr1	13676256	13677252	996
chr1	13714766	13716534	1768
chr1	13955302	13956447	1145
chr1	13970132	13970401	269
chr1	14028596	14029347	751
chr1	14489810	14492247	2437
chr1	14749732	14751626	1894
chr1	14793621	14796683	3062
chr1	14864537	14868541	4004
chr1	14912163	14913080	917
chr1	14929277	14930602	1325
chr1	15015433	15017804	2371
chr1	15035130	15035917	787
chr1	15075520	15076328	808
chr1	15328176	15330291	2115
chr1	15586567	15588168	1601
chr1	15949127	15950653	1526
chr1	15987311	15987788	477
chr1	16007249	16008529	1280
chr1	16021161	16022806	1645
chr1	16099915	16100670	755
chr1	16118890	16119609	719
chr1	16138714	16140470	1756
chr1	16248042	16253276	5234
chr1	16273242	16276621	3379
chr1	16330150	16332452	2302
chr1	16380375	16382025	1650
chr1	16400267	16402311	2044
chr1	16609203	16612588	3385
chr1	16820775	16821398	623
chr1	17135572	17139237	3665
chr1	17351252	17352822	1570
chr1	17508455	17508902	447
chr1	17509938	17513016	3078
chr1	17572579	17574071	1492
chr1	18287512	18291812	4300
chr1	18510698	18514250	3552
chr1	18845469	18846521	1052
chr1	19095909	19098372	2463
chr1	19219533	19219768	235
chr1	19336227	19336939	712
chr1	19612006	19614167	2161
chr1	19754416	19757870	3454
chr1	19806188	19807697	1509
chr1	20300148	20300444	296
chr1	20467066	20467866	800
chr1	20701619	20701976	357
chr1	21046047	21049783	3736
chr1	21112730	21114100	1370
chr1	21158446	21160212	1766
chr1	21209149	21210105	956
chr1	21230733	21233159	2426
chr1	21265217	21266849	1632
chr1	21303592	21306056	2464
chr1	21409840	21410412	572
chr1	21428835	21431679	2844
chr1	21574357	21577116	2759
chr1	21722040	21723607	1567
chr1	21741628	21743567	1939
chr1	21800382	21802685	2303
chr1	22163934	22166009	2075
chr1	22238858	22243544	4686
chr1	22259994	22260996	1002
chr1	22300589	22300869	280
chr1	22800283	22802524	2241
chr1	22922560	22923857	1297
chr1	23232469	23232887	418
chr1	23275003	23275699	696
chr1	23320338	23321096	758
chr1	23337086	23337611	525
chr1	23572854	23573395	541
chr1	23575019	23577042	2023
chr1	24092478	24093023	545
chr1	24263027	24263254	227
chr1	24286325	24287415	1090
chr1	24432307	24432526	219
chr1	24680915	24681655	740
chr1	25153656	25159090	5434
chr1	25211111	25211317	206
chr1	25253773	25254896	1123
chr1	25261711	25262453	742
chr1	25362001	25364179	2178
chr1	25445501	25447944	2443
chr1	25480594	25484597	4003
chr1	25596006	25597019	1013
chr1	25643931	25644507	576
chr1	25662654	25664267	1613
chr1	25733820	25737571	3751
chr1	25851621	25855349	3728
chr1	25895806	25896706	900
chr1	26010001	26011686	1685
chr1	26069684	26069946	262
chr1	26201884	26202607	723
chr1	26254457	26256223	1766
chr1	26300921	26303831	2910
chr1	26488253	26490259	2006
chr1	26784225	26784513	288
chr1	26796541	26799691	3150
chr1	26805398	26806755	1357
chr1	26953197	26953581	384
chr1	26982224	26982897	673
chr1	27036626	27041582	4956
chr1	27043324	27043926	602
chr1	27136196	27138805	2609
chr1	27247860	27251914	4054
chr1	27345566	27347010	1444
chr1	27379781	27383274	3493
chr1	27386203	27387789	1586
chr1	27605538	27608070	2532
chr1	27870621	27874704	4083
chr1	27908100	27909503	1403
chr1	28085588	28086011	423
chr1	28114623	28116112	1489
chr1	28191611	28192043	432
chr1	28301623	28303382	1759
chr1	28565173	28567052	1879
chr1	28854026	28857526	3500
chr1	28952027	28952949	922
chr1	28968486	28969964	1478
chr1	29101972	29102374	402
chr1	29108539	29109418	879
chr1	29567144	29567344	200
chr1	29625812	29626309	497
chr1	29744005	29752790	8785
chr1	29835617	29838855	3238
chr1	29842619	29844093	1474
chr1	29934860	29937893	3033
chr1	29973916	29979498	5582
chr1	30531241	30533491	2250
chr1	30631504	30631732	228
chr1	30660833	30661100	267
chr1	30679161	30679952	791
chr1	30921218	30924917	3699
chr1	30933515	30934899	1384
chr1	31184558	31186947	2389
chr1	31282292	31282971	679
chr1	31378532	31378767	235
chr1	31674235	31676700	2465
chr1	31793793	31797263	3470
chr1	31956690	31956913	223
chr1	31959865	31961845	1980
chr1	32253634	32254672	1038
chr1	32360625	32362314	1689
chr1	32382112	32382915	803
chr1	32418109	32420006	1897
chr1	33029896	33033338	3442
chr1	33316837	33319535	2698
chr1	33473889	33474390	501
chr1	33527495	33528504	1009
chr1	33582946	33586204	3258
chr1	33959639	33960479	840
chr1	34357903	34360492	2589
chr1	34615406	34616416	1010
chr1	34692454	34695720	3266
chr1	35274603	35275063	460
chr1	35484218	35484979	761
chr1	35694045	35695075	1030
chr1	35696238	35698319	2081
chr1	35756848	35757717	869
chr1	35851706	35854177	2471
chr1	35922209	35923120	911
chr1	35924296	35928097	3801
chr1	36053777	36054083	306
chr1	36061059	36061340	281
chr1	36062271	36068566	6295
chr1	36638820	36639575	755
chr1	36694743	36697468	2725
chr1	37000540	37003864	3324
chr1	37023062	37025468	2406
chr1	37086526	37087096	570
chr1	37192822	37194807	1985
chr1	37202320	37203674	1354
chr1	37228676	37234591	5915
chr1	37359007	37359660	653
chr1	37586471	37586961	490
chr1	37640286	37642209	1923
chr1	37667954	37668431	477
chr1	37760697	37762245	1548
chr1	37780651	37781870	1219
chr1	37908634	37913284	4650
chr1	38126515	38127293	778
chr1	38163737	38164131	394
chr1	38246896	38247579	683
chr1	38259434	38259678	244
chr1	38262215	38262613	398
chr1	38265516	38266348	832
chr1	38277946	38278599	653
chr1	38348938	38349145	207
chr1	38593179	38593678	499
chr1	38599367	38599797	430
chr1	38617934	38618770	836
chr1	38653783	38654524	741
chr1	38680106	38680596	490
chr1	39039420	39041121	1701
chr1	39373177	39373540	363
chr1	39548610	39549119	509
chr1	39552072	39553135	1063
chr1	39565137	39565835	698
chr1	39600736	39601317	581
chr1	39623049	39623281	232
chr1	39751809	39752383	574
chr1	39853253	39854062	809
chr1	39867020	39869171	2151
chr1	40021532	40023587	2055
chr1	40099020	40101866	2846
chr1	40178764	40180743	1979
chr1	40995074	41002180	7106
chr1	41057131	41058548	1417
chr1	41289185	41289660	475
chr1	41388524	41388749	225
chr1	41399990	41400432	442
chr1	41402438	41403207	769
chr1	41655037	41656283	1246
chr1	41669603	41670213	610
chr1	41798794	41799120	326
chr1	42025330	42025553	223
chr1	42100873	42101398	525
chr1	42191067	42192215	1148
chr1	42195992	42197213	1221
chr1	42258434	42259006	572
chr1	42342746	42343240	494
chr1	42580322	42580522	200
chr1	42728797	42734240	5443
chr1	43003279	43005657	2378
chr1	43127873	43128506	633
chr1	43171376	43173488	2112
chr1	43212979	43216003	3024
chr1	43341039	43341239	200
chr1	43391999	43395564	3565
chr1	43479551	43479969	418
chr1	43545654	43546491	837
chr1	43601448	43601675	227
chr1	43899595	43900024	429
chr1	44056189	44058307	2118
chr1	44073898	44074164	266
chr1	44182016	44182407	391
chr1	44183424	44186689	3265
chr1	44200448	44201093	645
chr1	44238663	44242683	4020
chr1	44302661	44303320	659
chr1	44372179	44375013	2834
chr1	44551855	44552621	766
chr1	44556947	44559299	2352
chr1	44822828	44823713	885
chr1	44889184	44890996	1812
chr1	44921869	44922331	462
chr1	44937388	44941491	4103
chr1	45169688	45173867	4179
chr1	45218923	45221231	2308
chr1	45409636	45410145	509
chr1	45503141	45503472	331
chr1	45558179	45558976	797
chr1	45597272	45597706	434
chr1	45622634	45623143	509
chr1	45709369	45710256	887
chr1	45712832	45713098	266
chr1	45790746	45791337	591
chr1	45825409	45826266	857
chr1	45848882	45849576	694
chr1	45885012	45885582	570
chr1	45921896	45922177	281
chr1	45955096	45955980	884
chr1	46209884	46211461	1577
chr1	46237852	46238748	896
chr1	46265532	46265976	444
chr1	46414184	46414571	387
chr1	46417785	46418777	992
chr1	46433468	46434020	552
chr1	46464084	46464790	706
chr1	46598563	46599095	532
chr1	46788641	46789480	839
chr1	47081366	47082053	687
chr1	47385339	47385539	200
chr1	47441068	47441875	807
chr1	47535212	47536501	1289
chr1	47537323	47538015	692
chr1	47914477	47914875	398
chr1	47943537	47943950	413
chr1	47962625	47962868	243
chr1	48402562	48402913	351
chr1	48477370	48477915	545
chr1	48556845	48557673	828
chr1	48564966	48565465	499
chr1	48566411	48567034	623
chr1	48568672	48569881	1209
chr1	48582850	48584105	1255
chr1	48589419	48590701	1282
chr1	48596862	48597087	225
chr1	48598211	48598683	472
chr1	48616742	48618946	2204
chr1	48633507	48633829	322
chr1	48658033	48658620	587
chr1	48677631	48677890	259
chr1	48691177	48691589	412
chr1	48708656	48708868	212
chr1	48730023	48730341	318
chr1	48736507	48736937	430
chr1	48744881	48745813	932
chr1	48770007	48770486	479
chr1	48779004	48779837	833
chr1	48805682	48805884	202
chr1	48809890	48810288	398
chr1	48885012	48887498	2486
chr1	49079135	49079621	486
chr1	49094537	49095158	621
chr1	49167662	49168327	665
chr1	49206055	49206259	204
chr1	49258597	49259098	501
chr1	49260692	49261513	821
chr1	49314573	49314814	241
chr1	49336672	49337133	461
chr1	49352879	49354145	1266
chr1	49410867	49411078	211
chr1	49415517	49415717	200
chr1	49419508	49419959	451
chr1	49446613	49447053	440
chr1	49508140	49508474	334
chr1	49514445	49515313	868
chr1	49526014	49526360	346
chr1	49528057	49529210	1153
chr1	49531611	49532439	828
chr1	49577556	49578950	1394
chr1	49637817	49638434	617
chr1	49794822	49795416	594
chr1	49806001	49806956	955
chr1	49862247	49862749	502
chr1	49886354	49886615	261
chr1	49976207	49978449	2242
chr1	50044689	50046597	1908
chr1	50198773	50199745	972
chr1	50471321	50471787	466
chr1	50482946	50483218	272
chr1	50578884	50581475	2591
chr1	50611015	50611257	242
chr1	50721350	50722888	1538
chr1	50780545	50783266	2721
chr1	50958382	50961485	3103
chr1	50963174	50963865	691
chr1	51005762	51007256	1494
chr1	51039534	51042621	3087
chr1	51054157	51054380	223
chr1	51312568	51315997	3429
chr1	51427037	51429473	2436
chr1	51738685	51739647	962
chr1	51855292	51855650	358
chr1	51924326	51924782	456
chr1	51929569	51929936	367
chr1	52038867	52039698	831
chr1	52040917	52042063	1146
chr1	52068864	52069245	381
chr1	52433410	52436851	3441
chr1	52439255	52439855	600
chr1	52585464	52585812	348
chr1	52932204	52933288	1084
chr1	52963342	52966812	3470
chr1	52967883	52969275	1392
chr1	52985300	52988015	2715
chr1	52990510	52992216	1706
chr1	52995351	53000271	4920
chr1	53057493	53058201	708
chr1	53081969	53082678	709
chr1	53091484	53092354	870
chr1	53097250	53099092	1842
chr1	53215940	53216424	484
chr1	53255710	53257774	2064
chr1	53440124	53442817	2693
chr1	53479198	53479483	285
chr1	53513422	53513779	357
chr1	53865371	53867726	2355
chr1	53869072	53869319	247
chr1	54309549	54310793	1244
chr1	54400206	54401358	1152
chr1	54545320	54548421	3101
chr1	54594059	54599050	4991
chr1	54632219	54635519	3300
chr1	54747868	54748585	717
chr1	54749420	54750067	647
chr1	55003024	55003916	892
chr1	55407933	55408842	909
chr1	55512257	55515293	3036
chr1	55614404	55620258	5854
chr1	55753540	55754668	1128
chr1	55821510	55822121	611
chr1	55858778	55860870	2092
chr1	55981076	55983552	2476
chr1	56063505	56063910	405
chr1	56065950	56070846	4896
chr1	56491559	56494451	2892
chr1	56642390	56642703	313
chr1	56836919	56838281	1362
chr1	57060551	57062629	2078
chr1	57127532	57131681	4149
chr1	57164924	57166819	1895
chr1	57188275	57190128	1853
chr1	57362218	57365099	2881
chr1	57421812	57424724	2912
chr1	57437588	57439092	1504
chr1	57640485	57641039	554
chr1	57654023	57655196	1173
chr1	57824585	57826760	2175
chr1	57833188	57835145	1957
chr1	58200966	58201463	497
chr1	58204042	58204887	845
chr1	58279737	58282519	2782
chr1	58545973	58548228	2255
chr1	58569150	58570588	1438
chr1	58736379	58736688	309
chr1	59099344	59100258	914
chr1	59395037	59395330	293
chr1	59740115	59740809	694
chr1	59879801	59880967	1166
chr1	60012619	60012891	272
chr1	60193269	60193521	252
chr1	60504216	60504948	732
chr1	60561271	60563028	1757
chr1	60761485	60761782	297
chr1	60940723	60944462	3739
chr1	60986696	60986896	200
chr1	61121782	61122043	261
chr1	61213757	61214181	424
chr1	61339824	61341217	1393
chr1	61866500	61867448	948
chr1	61871981	61872218	237
chr1	61972328	61972537	209
chr1	61998249	61999012	763
chr1	62009244	62009850	606
chr1	62013027	62013495	468
chr1	62016111	62017165	1054
chr1	62018941	62019141	200
chr1	62091233	62092585	1352
chr1	62103191	62103562	371
chr1	62139664	62140432	768
chr1	62149188	62150128	940
chr1	62159918	62160150	232
chr1	62162303	62162987	684
chr1	62236409	62237052	643
chr1	62257145	62257387	242
chr1	62272095	62272312	217
chr1	62368202	62368594	392
chr1	62385917	62386640	723
chr1	62455503	62456433	930
chr1	62491763	62493465	1702
chr1	62500233	62500702	469
chr1	62535903	62536772	869
chr1	62551063	62551632	569
chr1	62559308	62560194	886
chr1	62575775	62576118	343
chr1	62617802	62618179	377
chr1	62630755	62631045	290
chr1	62738744	62739253	509
chr1	62754063	62754631	568
chr1	62808715	62809363	648
chr1	62887370	62888871	1501
chr1	62946138	62946395	257
chr1	62960784	62961640	856
chr1	62973100	62973608	508
chr1	63020319	63020895	576
chr1	63053801	63054387	586
chr1	63073031	63074171	1140
chr1	63107146	63107898	752
chr1	63118125	63118687	562
chr1	63155603	63156370	767
chr1	63174243	63175095	852
chr1	63251767	63251967	200
chr1	63293715	63296912	3197
chr1	63475963	63476888	925
chr1	63489518	63490302	784
chr1	63638227	63640058	1831
chr1	63673241	63673980	739
chr1	63972601	63974531	1930
chr1	64043193	64045671	2478
chr1	64077730	64079683	1953
chr1	64458409	64460658	2249
chr1	64639041	64640458	1417
chr1	64787370	64787581	211
chr1	64818195	64818425	230
chr1	64904317	64904937	620
chr1	64926376	64927424	1048
chr1	65051606	65052511	905
chr1	65083473	65084048	575
chr1	65100720	65100937	217
chr1	65113490	65113727	237
chr1	65251717	65252579	862
chr1	65274248	65275005	757
chr1	65343046	65343743	697
chr1	65414028	65414270	242
chr1	65508174	65508743	569
chr1	65618652	65618939	287
chr1	65753312	65753971	659
chr1	65825303	65827165	1862
chr1	65833528	65836872	3344
chr1	65846060	65846363	303
chr1	65934151	65936650	2499
chr1	66025615	66026456	841
chr1	66033902	66034450	548
chr1	66307938	66310268	2330
chr1	66345735	66346738	1003
chr1	66379703	66382527	2824
chr1	66453101	66455074	1973
chr1	66459948	66460962	1014
chr1	66497563	66499760	2197
chr1	66513651	66514237	586
chr1	66515391	66516842	1451
chr1	66534673	66535979	1306
chr1	66540099	66540349	250
chr1	66544490	66546363	1873
chr1	66549908	66550832	924
chr1	66629867	66630619	752
chr1	66681099	66683319	2220
chr1	66827662	66828221	559
chr1	67056637	67056959	322
chr1	67092912	67093721	809
chr1	67276385	67277413	1028
chr1	67288233	67289020	787
chr1	67294019	67295668	1649
chr1	67298850	67299218	368
chr1	67416635	67416841	206
chr1	67655126	67658096	2970
chr1	67898913	67899297	384
chr1	68008639	68009584	945
chr1	68050235	68052943	2708
chr1	68057830	68061534	3704
chr1	68297663	68298495	832
chr1	68950675	68951048	373
chr1	68999259	69000240	981
chr1	69001409	69002170	761
chr1	69087290	69087877	587
chr1	69132316	69132781	465
chr1	69165558	69167650	2092
chr1	69168814	69169366	552
chr1	69188659	69189282	623
chr1	69286535	69286991	456
chr1	69312327	69312536	209
chr1	69380735	69381083	348
chr1	69417947	69418506	559
chr1	69586617	69587500	883
chr1	69704437	69705435	998
chr1	69765116	69765918	802
chr1	69777393	69777600	207
chr1	69852214	69852955	741
chr1	69905746	69905995	249
chr1	69931146	69931779	633
chr1	70000804	70001543	739
chr1	70030750	70031572	822
chr1	70479451	70479921	470
chr1	71099286	71100125	839
chr1	71103337	71105888	2551
chr1	71157509	71160149	2640
chr1	71169432	71170359	927
chr1	71172956	71175355	2399
chr1	71359351	71361177	1826
chr1	71398783	71401761	2978
chr1	71508530	71508790	260
chr1	71634454	71636892	2438
chr1	72209347	72210185	838
chr1	72212909	72213829	920
chr1	72219771	72223365	3594
chr1	72255136	72255953	817
chr1	72311086	72314422	3336
chr1	72323009	72323897	888
chr1	72330789	72331370	581
chr1	72354341	72354630	289
chr1	72519138	72520817	1679
chr1	72552749	72553430	681
chr1	72646030	72649073	3043
chr1	72698237	72703408	5171
chr1	72814740	72816703	1963
chr1	73023826	73024192	366
chr1	73120673	73121288	615
chr1	73123071	73125596	2525
chr1	73161512	73164057	2545
chr1	73220295	73222675	2380
chr1	73445683	73445933	250
chr1	73448894	73449506	612
chr1	73509404	73511386	1982
chr1	73547410	73552408	4998
chr1	73733695	73734746	1051
chr1	73819705	73821183	1478
chr1	73884366	73884716	350
chr1	73913188	73913710	522
chr1	73964932	73966194	1262
chr1	73982363	73982889	526
chr1	74076097	74080295	4198
chr1	74179880	74181849	1969
chr1	74224752	74225536	784
chr1	74242545	74243474	929
chr1	74261698	74262091	393
chr1	74269793	74272648	2855
chr1	74347179	74349858	2679
chr1	74365906	74368510	2604
chr1	74381966	74382780	814
chr1	74511361	74512366	1005
chr1	74517093	74517773	680
chr1	74518852	74519162	310
chr1	74523584	74524483	899
chr1	74549844	74550163	319
chr1	74625837	74632812	6975
chr1	74774229	74775046	817
chr1	74923670	74924405	735
chr1	75075624	75079534	3910
chr1	75108563	75109087	524
chr1	75167888	75171553	3665
chr1	75455143	75458838	3695
chr1	75507847	75510591	2744
chr1	75520756	75523504	2748
chr1	75546943	75549519	2576
chr1	75693145	75695436	2291
chr1	75806502	75806999	497
chr1	75814951	75815722	771
chr1	76178955	76183281	4326
chr1	76365821	76368048	2227
chr1	76466211	76467899	1688
chr1	76549933	76550543	610
chr1	76791579	76794490	2911
chr1	76838906	76842848	3942
chr1	76843951	76844372	421
chr1	76896110	76897469	1359
chr1	76916291	76918716	2425
chr1	76997655	77002981	5326
chr1	77158687	77160984	2297
chr1	77378462	77378912	450
chr1	77398474	77402287	3813
chr1	77539581	77541576	1995
chr1	77789252	77790080	828
chr1	77808496	77811153	2657
chr1	77905998	77907033	1035
chr1	77998629	77999202	573
chr1	78005951	78006394	443
chr1	78047428	78048687	1259
chr1	78219102	78224641	5539
chr1	78413494	78414515	1021
chr1	78520886	78521606	720
chr1	78522672	78523295	623
chr1	78527409	78527717	308
chr1	78773691	78773891	200
chr1	78781252	78781580	328
chr1	78854695	78855622	927
chr1	78960019	78960978	959
chr1	79308457	79309671	1214
chr1	79438039	79438257	218
chr1	79498674	79499424	750
chr1	79670251	79670787	536
chr1	79786731	79794104	7373
chr1	79818565	79818848	283
chr1	79898902	79902685	3783
chr1	80243224	80245863	2639
chr1	80324918	80325341	423
chr1	80423544	80424047	503
chr1	80440209	80440832	623
chr1	80442081	80442433	352
chr1	80498099	80498787	688
chr1	80525045	80525520	475
chr1	80592820	80593854	1034
chr1	81128926	81129637	711
chr1	81199605	81199855	250
chr1	81219881	81220648	767
chr1	81258978	81260804	1826
chr1	81309574	81310003	429
chr1	81371499	81371727	228
chr1	81462359	81462983	624
chr1	81515319	81516153	834
chr1	81745556	81747927	2371
chr1	81891214	81893298	2084
chr1	81905539	81909969	4430
chr1	81996355	81998780	2425
chr1	82084806	82087467	2661
chr1	82109011	82112570	3559
chr1	82123417	82125903	2486
chr1	82160193	82165010	4817
chr1	82224480	82224927	447
chr1	82230561	82230958	397
chr1	82273685	82274512	827
chr1	82432083	82432965	882
chr1	82524975	82525481	506
chr1	82541141	82542551	1410
chr1	82663721	82664062	341
chr1	82734453	82734938	485
chr1	82799423	82802303	2880
chr1	82888446	82889277	831
chr1	83002374	83004881	2507
chr1	83135693	83137489	1796
chr1	83140196	83142201	2005
chr1	83408321	83409459	1138
chr1	83411370	83412197	827
chr1	83455499	83455798	299
chr1	83499063	83500578	1515
chr1	83542938	83543391	453
chr1	83644728	83645214	486
chr1	83708266	83709025	759
chr1	83848329	83851746	3417
chr1	83895879	83896669	790
chr1	83972792	83975645	2853
chr1	83978405	83978742	337
chr1	84543922	84549508	5586
chr1	84691202	84691805	603
chr1	84693753	84694621	868
chr1	84771205	84771966	761
chr1	84897558	84898389	831
chr1	85245727	85246706	979
chr1	85335711	85336482	771
chr1	85352607	85353644	1037
chr1	85899737	85900555	818
chr1	86016348	86018587	2239
chr1	86124517	86126237	1720
chr1	86163327	86165230	1903
chr1	86288470	86288685	215
chr1	86290851	86291801	950
chr1	86478866	86482571	3705
chr1	86550756	86551096	340
chr1	86555870	86556566	696
chr1	86607015	86609302	2287
chr1	86760421	86760696	275
chr1	86909873	86910209	336
chr1	86954220	86956787	2567
chr1	87023619	87024419	800
chr1	87115549	87119414	3865
chr1	87254385	87255369	984
chr1	87270711	87272118	1407
chr1	87297754	87298763	1009
chr1	87300311	87301641	1330
chr1	87306419	87306943	524
chr1	87311677	87311877	200
chr1	87312904	87313470	566
chr1	87328978	87330085	1107
chr1	87380641	87381560	919
chr1	87431105	87431754	649
chr1	87516560	87517250	690
chr1	87694212	87694513	301
chr1	87730926	87731646	720
chr1	87754657	87754952	295
chr1	87781709	87782483	774
chr1	87941577	87942230	653
chr1	87964530	87964819	289
chr1	88000510	88000732	222
chr1	88011580	88012154	574
chr1	88013178	88014290	1112
chr1	88038018	88038320	302
chr1	88041925	88042638	713
chr1	88089317	88090942	1625
chr1	88132615	88133721	1106
chr1	88146716	88147609	893
chr1	88168327	88168912	585
chr1	88171368	88172145	777
chr1	88304101	88304434	333
chr1	88440829	88441407	578
chr1	88507171	88507438	267
chr1	88584310	88585030	720
chr1	88595169	88598170	3001
chr1	88719931	88720237	306
chr1	88747966	88748166	200
chr1	88809316	88809755	439
chr1	88835944	88836778	834
chr1	88849686	88850409	723
chr1	88856571	88857063	492
chr1	88859625	88860214	589
chr1	88903102	88903438	336
chr1	88941984	88942364	380
chr1	88992481	88993340	859
chr1	89034277	89034689	412
chr1	89062903	89064851	1948
chr1	89149930	89150317	387
chr1	89181476	89182271	795
chr1	89186751	89187433	682
chr1	89242669	89243886	1217
chr1	89467081	89468007	926
chr1	89508143	89508343	200
chr1	89525503	89525773	270
chr1	89555741	89556075	334
chr1	89616237	89616718	481
chr1	89707342	89708385	1043
chr1	89776383	89776583	200
chr1	89815437	89815677	240
chr1	90095276	90098320	3044
chr1	90136503	90138467	1964
chr1	90297927	90301183	3256
chr1	90379657	90380021	364
chr1	90426921	90430813	3892
chr1	90649757	90654144	4387
chr1	90695801	90698746	2945
chr1	90742754	90748463	5709
chr1	90874232	90874788	556
chr1	90951560	90952347	787
chr1	91048744	91049564	820
chr1	91383539	91383762	223
chr1	91390979	91391353	374
chr1	91419083	91420222	1139
chr1	91451283	91451928	645
chr1	92146383	92149420	3037
chr1	92150353	92152985	2632
chr1	92239938	92242347	2409
chr1	92285970	92287902	1932
chr1	92345462	92345750	288
chr1	92351673	92352513	840
chr1	92418052	92418825	773
chr1	92421090	92424666	3576
chr1	92471302	92473427	2125
chr1	92482844	92485089	2245
chr1	92512485	92513808	1323
chr1	92516667	92517184	517
chr1	92522969	92523424	455
chr1	92525270	92525581	311
chr1	92591850	92592689	839
chr1	92601870	92604998	3128
chr1	92611061	92612050	989
chr1	92614733	92615578	845
chr1	92652015	92653280	1265
chr1	92660473	92660673	200
chr1	92662172	92662493	321
chr1	92663462	92664522	1060
chr1	92668924	92669131	207
chr1	92674567	92674792	225
chr1	92680824	92681548	724
chr1	92682857	92683742	885
chr1	92685824	92687787	1963
chr1	92691322	92691540	218
chr1	92693586	92695173	1587
chr1	92696555	92698795	2240
chr1	92700973	92702313	1340
chr1	92703908	92707468	3560
chr1	92718311	92718994	683
chr1	92725311	92725566	255
chr1	92735977	92737674	1697
chr1	92739025	92739229	204
chr1	92740067	92742448	2381
chr1	92743294	92744073	779
chr1	92750700	92751927	1227
chr1	92754908	92756350	1442
chr1	92759208	92760169	961
chr1	92763565	92764334	769
chr1	92769670	92770260	590
chr1	92783737	92784252	515
chr1	92797027	92799104	2077
chr1	92804748	92804970	222
chr1	92808888	92810601	1713
chr1	92821767	92822213	446
chr1	92838679	92838916	237
chr1	92840543	92841183	640
chr1	92842262	92842597	335
chr1	92845337	92846403	1066
chr1	92852796	92853148	352
chr1	92873276	92873548	272
chr1	92877507	92877735	228
chr1	92916951	92917921	970
chr1	92920211	92920677	466
chr1	92921746	92922433	687
chr1	92924065	92924408	343
chr1	92925664	92927562	1898
chr1	92928558	92929022	464
chr1	92930312	92931155	843
chr1	92934555	92935611	1056
chr1	92938157	92938932	775
chr1	92942243	92942958	715
chr1	92947029	92950243	3214
chr1	92951794	92952300	506
chr1	92957157	92957463	306
chr1	92958623	92959275	652
chr1	92964303	92964542	239
chr1	92970446	92971038	592
chr1	92977203	92977931	728
chr1	92979292	92979907	615
chr1	92983180	92983554	374
chr1	92990844	92992555	1711
chr1	92996194	92996774	580
chr1	92999411	93000448	1037
chr1	93002909	93003731	822
chr1	93008018	93008259	241
chr1	93016224	93016703	479
chr1	93020793	93022164	1371
chr1	93028300	93029004	704
chr1	93035305	93035579	274
chr1	93039724	93040088	364
chr1	93042313	93042784	471
chr1	93064774	93065583	809
chr1	93076841	93077218	377
chr1	93078047	93078247	200
chr1	93080946	93081335	389
chr1	93087452	93088005	553
chr1	93089744	93090537	793
chr1	93091642	93091961	319
chr1	93106265	93106971	706
chr1	93111419	93111977	558
chr1	93114323	93114982	659
chr1	93116507	93117422	915
chr1	93118493	93119547	1054
chr1	93125149	93126591	1442
chr1	93127683	93128331	648
chr1	93134228	93135242	1014
chr1	93139591	93139990	399
chr1	93147910	93149700	1790
chr1	93164478	93164706	228
chr1	93176040	93180717	4677
chr1	93183486	93184237	751
chr1	93187182	93188582	1400
chr1	93189408	93191461	2053
chr1	93193745	93193968	223
chr1	93195393	93197044	1651
chr1	93200058	93200450	392
chr1	93201352	93202420	1068
chr1	93206928	93208425	1497
chr1	93221665	93223368	1703
chr1	93225785	93226158	373
chr1	93227407	93228787	1380
chr1	93229964	93231566	1602
chr1	93237215	93238730	1515
chr1	93240567	93242207	1640
chr1	93256346	93257015	669
chr1	93262490	93262856	366
chr1	93264180	93266938	2758
chr1	93269789	93270463	674
chr1	93272102	93272732	630
chr1	93274207	93277247	3040
chr1	93283316	93286454	3138
chr1	93289518	93291199	1681
chr1	93293078	93293679	601
chr1	93295279	93296883	1604
chr1	93298576	93299129	553
chr1	93300130	93302409	2279
chr1	93326384	93326594	210
chr1	93331119	93331755	636
chr1	93335493	93335856	363
chr1	93339360	93339775	415
chr1	93356545	93358026	1481
chr1	93360604	93360899	295
chr1	93364954	93365974	1020
chr1	93371156	93371583	427
chr1	93376613	93376985	372
chr1	93384694	93385817	1123
chr1	93387761	93388574	813
chr1	93390540	93390909	369
chr1	93397566	93398215	649
chr1	93399462	93402286	2824
chr1	93406575	93407092	517
chr1	93417064	93417361	297
chr1	93427189	93428892	1703
chr1	93438079	93439885	1806
chr1	93483302	93483612	310
chr1	93514486	93514908	422
chr1	93558910	93559267	357
chr1	93567438	93567642	204
chr1	93588406	93589305	899
chr1	93598614	93600149	1535
chr1	93868569	93869545	976
chr1	93874884	93875681	797
chr1	93878706	93879635	929
chr1	93902376	93903612	1236
chr1	93921893	93923082	1189
chr1	93927165	93928113	948
chr1	93972625	93972965	340
chr1	94077845	94078210	365
chr1	94084980	94085327	347
chr1	94158539	94159165	626
chr1	94209364	94209725	361
chr1	94294749	94297914	3165
chr1	94698366	94698831	465
chr1	95484198	95486330	2132
chr1	95615509	95617150	1641
chr1	95724644	95728410	3766
chr1	95747814	95751579	3765
chr1	95756203	95757789	1586
chr1	95808576	95811017	2441
chr1	95950719	95952925	2206
chr1	96374310	96377023	2713
chr1	96498380	96498818	438
chr1	96543576	96546647	3071
chr1	96566316	96567586	1270
chr1	96606073	96606987	914
chr1	96728189	96729731	1542
chr1	96761024	96764171	3147
chr1	96839570	96841734	2164
chr1	96843398	96844368	970
chr1	96931267	96931642	375
chr1	97342700	97343325	625
chr1	97507891	97512582	4691
chr1	97601333	97602456	1123
chr1	97673826	97674713	887
chr1	97734430	97735758	1328
chr1	97757959	97758734	775
chr1	97984860	97985173	313
chr1	98014099	98017304	3205
chr1	98132907	98136263	3356
chr1	98419409	98419960	551
chr1	98516524	98517015	491
chr1	98531754	98532076	322
chr1	98536747	98545148	8401
chr1	98567982	98569691	1709
chr1	98994293	98994843	550
chr1	99023334	99025191	1857
chr1	99040708	99043395	2687
chr1	99044593	99045098	505
chr1	99047038	99048471	1433
chr1	99080433	99082710	2277
chr1	99262378	99262808	430
chr1	99310044	99312271	2227
chr1	99343848	99344048	200
chr1	99406824	99407506	682
chr1	99411142	99411620	478
chr1	99621814	99622521	707
chr1	99808172	99810748	2576
chr1	99885628	99885999	371
chr1	99915326	99917867	2541
chr1	99938637	99941163	2526
chr1	99975427	99977304	1877
chr1	100064894	100065888	994
chr1	100107303	100109592	2289
chr1	100288484	100289499	1015
chr1	100362287	100362521	234
chr1	100418870	100421223	2353
chr1	100514272	100516512	2240
chr1	100573590	100576436	2846
chr1	100639119	100640417	1298
chr1	100696103	100700685	4582
chr1	100949576	100949776	200
chr1	100971528	100972413	885
chr1	101129842	101130290	448
chr1	101208444	101208957	513
chr1	101240286	101240902	616
chr1	101257642	101258347	705
chr1	101268127	101268635	508
chr1	101291029	101291427	398
chr1	101305280	101305550	270
chr1	101322598	101323310	712
chr1	101341398	101342315	917
chr1	101354220	101354459	239
chr1	101366837	101368036	1199
chr1	101379477	101380372	895
chr1	101387178	101388515	1337
chr1	101426971	101427452	481
chr1	101428937	101431358	2421
chr1	101484121	101485516	1395
chr1	101499109	101499350	241
chr1	101513788	101515438	1650
chr1	101519744	101520043	299
chr1	101532705	101533330	625
chr1	101558336	101560436	2100
chr1	101602838	101603481	643
chr1	101642933	101643541	608
chr1	101674722	101675439	717
chr1	101718754	101719379	625
chr1	101744428	101744959	531
chr1	101754952	101755476	524
chr1	101781958	101782158	200
chr1	101789449	101790363	914
chr1	101799544	101800483	939
chr1	101812487	101812997	510
chr1	101822691	101823180	489
chr1	101829304	101829780	476
chr1	101845745	101846874	1129
chr1	101905625	101906088	463
chr1	101927313	101927751	438
chr1	101964028	101964560	532
chr1	101978570	101979269	699
chr1	102040961	102041729	768
chr1	102066927	102067766	839
chr1	102070550	102070752	202
chr1	102104753	102104969	216
chr1	102114346	102115265	919
chr1	102122189	102122622	433
chr1	102163168	102164003	835
chr1	102187729	102188038	309
chr1	102189696	102190964	1268
chr1	102197609	102199164	1555
chr1	102208580	102210020	1440
chr1	102234911	102235120	209
chr1	102236322	102237276	954
chr1	102238111	102238410	299
chr1	102243483	102244229	746
chr1	102248364	102248691	327
chr1	102269621	102269981	360
chr1	102277380	102277751	371
chr1	102285453	102286227	774
chr1	102287293	102288208	915
chr1	102291071	102292409	1338
chr1	102332081	102332611	530
chr1	102357403	102358129	726
chr1	102364620	102365382	762
chr1	102375343	102375853	510
chr1	102382193	102383717	1524
chr1	102391485	102391918	433
chr1	102395282	102395510	228
chr1	102398463	102399184	721
chr1	102421105	102421577	472
chr1	102435811	102436641	830
chr1	102453320	102453643	323
chr1	102462277	102462657	380
chr1	102475523	102475817	294
chr1	102484582	102485527	945
chr1	102489133	102490398	1265
chr1	102499056	102499887	831
chr1	102526757	102528041	1284
chr1	102564587	102564824	237
chr1	102576883	102577205	322
chr1	102589417	102590006	589
chr1	102593759	102594538	779
chr1	102596905	102597814	909
chr1	102685206	102685447	241
chr1	102709680	102710077	397
chr1	102728931	102729947	1016
chr1	102732134	102732539	405
chr1	102751864	102752243	379
chr1	102777224	102778142	918
chr1	102779501	102780768	1267
chr1	102815079	102816232	1153
chr1	102820621	102821218	597
chr1	102828968	102829615	647
chr1	102831086	102831707	621
chr1	102859391	102860064	673
chr1	102949550	102950138	588
chr1	102950964	102951676	712
chr1	102979468	102979744	276
chr1	102990471	102991012	541
chr1	103147621	103148012	391
chr1	103188999	103190257	1258
chr1	103239859	103241592	1733
chr1	103298131	103298724	593
chr1	103337911	103339055	1144
chr1	103456714	103457471	757
chr1	103547565	103548421	856
chr1	103549542	103551046	1504
chr1	103750345	103752966	2621
chr1	103793766	103795243	1477
chr1	103860711	103863319	2608
chr1	104020672	104021049	377
chr1	104159469	104159708	239
chr1	104349732	104350718	986
chr1	104352493	104353355	862
chr1	104473227	104474982	1755
chr1	104669268	104670168	900
chr1	104815028	104817993	2965
chr1	104894147	104894923	776
chr1	104916457	104916712	255
chr1	105073945	105080351	6406
chr1	105237436	105238281	845
chr1	105469165	105470663	1498
chr1	105768105	105768942	837
chr1	106009880	106015424	5544
chr1	106035442	106038042	2600
chr1	106120925	106121573	648
chr1	106684580	106685705	1125
chr1	106743491	106745060	1569
chr1	106750004	106753672	3668
chr1	106896757	106899260	2503
chr1	106927208	106928706	1498
chr1	106932569	106935589	3020
chr1	106970487	106971690	1203
chr1	107011065	107013332	2267
chr1	107138370	107139491	1121
chr1	107153632	107154223	591
chr1	107207056	107210035	2979
chr1	107215492	107216336	844
chr1	107217510	107220020	2510
chr1	107258464	107260451	1987
chr1	107325145	107326997	1852
chr1	107327954	107328472	518
chr1	107581758	107584194	2436
chr1	107653669	107655331	1662
chr1	107659139	107660126	987
chr1	107676086	107676342	256
chr1	107689594	107691744	2150
chr1	107886162	107888150	1988
chr1	107896417	107898062	1645
chr1	107947268	107952706	5438
chr1	107997178	107997705	527
chr1	108205444	108207889	2445
chr1	108408035	108411464	3429
chr1	108512566	108516865	4299
chr1	108648660	108650004	1344
chr1	108762659	108763736	1077
chr1	108838744	108841036	2292
chr1	108880745	108882963	2218
chr1	108923277	108924960	1683
chr1	109008582	109011401	2819
chr1	109012254	109016539	4285
chr1	109100137	109100411	274
chr1	109295990	109299224	3234
chr1	109677832	109680948	3116
chr1	109744678	109745503	825
chr1	109764178	109765397	1219
chr1	109825174	109827786	2612
chr1	109921235	109923649	2414
chr1	109930683	109933012	2329
chr1	110524270	110524695	425
chr1	110718499	110722357	3858
chr1	111374507	111377662	3155
chr1	111489498	111491381	1883
chr1	111587819	111593573	5754
chr1	111718995	111720555	1560
chr1	111998117	111999637	1520
chr1	112000468	112001001	533
chr1	112009462	112010000	538
chr1	112343728	112346271	2543
chr1	112370816	112372730	1914
chr1	112619974	112621676	1702
chr1	112677077	112679795	2718
chr1	112941235	112943183	1948
chr1	113056075	113056615	540
chr1	113057460	113060140	2680
chr1	113084478	113087684	3206
chr1	113256543	113259009	2466
chr1	113288123	113291892	3769
chr1	113603415	113604322	907
chr1	113800550	113801119	569
chr1	113862608	113862927	319
chr1	113866827	113867916	1089
chr1	113932572	113934294	1722
chr1	114040947	114041971	1024
chr1	114265600	114267479	1879
chr1	114384543	114386918	2375
chr1	114597434	114599446	2012
chr1	114611803	114612452	649
chr1	114748945	114751708	2763
chr1	114905296	114905900	604
chr1	115053968	115057273	3305
chr1	115077781	115079454	1673
chr1	115219587	115221405	1818
chr1	115305168	115306131	963
chr1	115365723	115366714	991
chr1	115369944	115371401	1457
chr1	115378344	115378893	549
chr1	115379867	115380984	1117
chr1	115472002	115472538	536
chr1	115485966	115488202	2236
chr1	115536099	115537015	916
chr1	115548841	115550236	1395
chr1	115568352	115569183	831
chr1	115606961	115608228	1267
chr1	115732253	115736527	4274
chr1	115837885	115838808	923
chr1	115846661	115846999	338
chr1	115941160	115942914	1754
chr1	116131423	116134358	2935
chr1	116292053	116295043	2990
chr1	116332092	116333488	1396
chr1	116334431	116334737	306
chr1	116343729	116345524	1795
chr1	116358726	116359001	275
chr1	116448284	116450764	2480
chr1	116517605	116521666	4061
chr1	116532247	116533734	1487
chr1	116611473	116613967	2494
chr1	116614916	116615194	278
chr1	116771358	116772006	648
chr1	116773410	116774054	644
chr1	117000997	117001325	328
chr1	117057290	117057965	675
chr1	117061073	117062206	1133
chr1	117104400	117104824	424
chr1	117127513	117128035	522
chr1	117285026	117285427	401
chr1	117292608	117293089	481
chr1	117417690	117418903	1213
chr1	117420397	117421226	829
chr1	117497336	117498026	690
chr1	117614451	117614780	329
chr1	117615987	117616682	695
chr1	117621308	117621599	291
chr1	117625785	117626053	268
chr1	117688106	117688335	229
chr1	117702034	117702579	545
chr1	117742220	117742496	276
chr1	117762013	117762423	410
chr1	117764396	117764778	382
chr1	117873069	117873685	616
chr1	117945223	117947993	2770
chr1	117956392	117957420	1028
chr1	118348092	118348348	256
chr1	118351430	118351675	245
chr1	118374123	118374737	614
chr1	118443446	118444400	954
chr1	118465436	118466142	706
chr1	118519887	118520683	796
chr1	118574360	118575135	775
chr1	118585463	118585663	200
chr1	118597037	118597604	567
chr1	118717506	118717979	473
chr1	118794747	118795145	398
chr1	118803435	118804104	669
chr1	118897909	118900695	2786
chr1	118912967	118913848	881
chr1	119020511	119023153	2642
chr1	119112470	119113176	706
chr1	119134047	119136497	2450
chr1	119165155	119166855	1700
chr1	119407213	119408170	957
chr1	119545251	119546978	1727
chr1	119620716	119620916	200
chr1	119638060	119639332	1272
chr1	119702538	119702827	289
chr1	119757424	119759980	2556
chr1	119804180	119806964	2784
chr1	119946012	119948940	2928
chr1	120008152	120009803	1651
chr1	120025836	120028681	2845
chr1	120137023	120139464	2441
chr1	120424171	120424901	730
chr1	120430915	120431466	551
chr1	120654500	120655387	887
chr1	120806489	120808609	2120
chr1	120944251	120947922	3671
chr1	121067461	121069274	1813
chr1	121087411	121088991	1580
chr1	121145358	121149136	3778
chr1	121259076	121259737	661
chr1	121292713	121293642	929
chr1	121374235	121376826	2591
chr1	121411979	121416735	4756
chr1	121578512	121580230	1718
chr1	121611478	121611761	283
chr1	121840773	121840985	212
chr1	121901363	121902037	674
chr1	122020895	122021798	903
chr1	122033906	122034456	550
chr1	122136584	122137112	528
chr1	122138293	122140157	1864
chr1	122509840	122510833	993
chr1	122524487	122527175	2688
chr1	122540670	122544532	3862
chr1	122633615	122636094	2479
chr1	122637832	122638253	421
chr1	122725671	122727140	1469
chr1	122747742	122748440	698
chr1	122782472	122782733	261
chr1	122810723	122812689	1966
chr1	122875275	122877025	1750
chr1	123029841	123030265	424
chr1	123101025	123104749	3724
chr1	123105909	123106248	339
chr1	123375770	123376346	576
chr1	123379471	123380484	1013
chr1	123460034	123462787	2753
chr1	123599535	123601813	2278
chr1	124039989	124044255	4266
chr1	124504946	124505293	347
chr1	124584544	124585943	1399
chr1	124632518	124632718	200
chr1	124634500	124635005	505
chr1	124890553	124891064	511
chr1	124892062	124892412	350
chr1	125018107	125019087	980
chr1	125242262	125243679	1417
chr1	125348585	125349387	802
chr1	125585863	125586571	708
chr1	125715945	125716500	555
chr1	125742181	125742459	278
chr1	125771961	125772312	351
chr1	125774320	125774967	647
chr1	125906122	125906829	707
chr1	125917741	125918254	513
chr1	126094463	126094928	465
chr1	126136627	126137802	1175
chr1	126145365	126145629	264
chr1	126183922	126185436	1514
chr1	126236233	126239426	3193
chr1	126307665	126307938	273
chr1	126333560	126335789	2229
chr1	126361490	126362946	1456
chr1	126471022	126471583	561
chr1	126540854	126543828	2974
chr1	126549062	126551616	2554
chr1	126570183	126571184	1001
chr1	126616546	126619205	2659
chr1	126622010	126623589	1579
chr1	126669654	126670062	408
chr1	126671170	126671408	238
chr1	126699952	126701286	1334
chr1	126767296	126768401	1105
chr1	126825062	126825488	426
chr1	126843893	126844251	358
chr1	126871515	126871967	452
chr1	126901633	126903375	1742
chr1	126966154	126966452	298
chr1	127017875	127020225	2350
chr1	127096135	127096555	420
chr1	127098104	127098427	323
chr1	127123760	127126713	2953
chr1	127236944	127239171	2227
chr1	127280784	127281071	287
chr1	127282585	127283296	711
chr1	127284495	127285925	1430
chr1	127317103	127319261	2158
chr1	127414459	127415763	1304
chr1	127739143	127743049	3906
chr1	127758444	127759935	1491
chr1	127764243	127768424	4181
chr1	127780705	127782247	1542
chr1	127811526	127815422	3896
chr1	127857383	127859025	1642
chr1	127865573	127867845	2272
chr1	127883803	127884530	727
chr1	127929768	127930896	1128
chr1	127936586	127937752	1166
chr1	127958009	127960319	2310
chr1	128050059	128051438	1379
chr1	128082810	128086137	3327
chr1	128124285	128128156	3871
chr1	128267801	128270416	2615
chr1	128304677	128306279	1602
chr1	128331279	128333464	2185
chr1	128488749	128491132	2383
chr1	128608626	128609242	616
chr1	128640522	128643865	3343
chr1	128762043	128762472	429
chr1	128807703	128809325	1622
chr1	128816849	128817501	652
chr1	128838179	128840355	2176
chr1	128887242	128889874	2632
chr1	128893526	128895246	1720
chr1	129011214	129011505	291
chr1	129012874	129013157	283
chr1	129096833	129100360	3527
chr1	129143711	129146348	2637
chr1	129147251	129147875	624
chr1	129181651	129182318	667
chr1	129374064	129376085	2021
chr1	129376890	129377315	425
chr1	129532421	129534267	1846
chr1	129585359	129588640	3281
chr1	129695265	129698052	2787
chr1	129762081	129763397	1316
chr1	129783854	129784234	380
chr1	129826485	129829714	3229
chr1	129838383	129839726	1343
chr1	129873138	129877358	4220
chr1	129882149	129882383	234
chr1	129941136	129943945	2809
chr1	129967745	129969591	1846
chr1	130034573	130037596	3023
chr1	130063347	130066477	3130
chr1	130111097	130113412	2315
chr1	130200848	130203212	2364
chr1	130362884	130364134	1250
chr1	130373703	130374662	959
chr1	130383774	130390172	6398
chr1	130406409	130406991	582
chr1	130416965	130419322	2357
chr1	130443529	130445367	1838
chr1	130469750	130474854	5104
chr1	130514832	130517585	2753
chr1	130562289	130564495	2206
chr1	130574047	130575926	1879
chr1	130638852	130640701	1849
chr1	130728346	130728596	250
chr1	130745929	130747345	1416
chr1	130752553	130754050	1497
chr1	130804441	130805406	965
chr1	130845292	130847691	2399
chr1	130871270	130875710	4440
chr1	130876861	130879171	2310
chr1	130909620	130911155	1535
chr1	130928612	130929824	1212
chr1	130951558	130952533	975
chr1	130975058	130975709	651
chr1	130990678	130993954	3276
chr1	131032643	131035388	2745
chr1	131065653	131067009	1356
chr1	131141861	131144221	2360
chr1	131171725	131172294	569
chr1	131177773	131179548	1775
chr1	131212921	131213213	292
chr1	131241193	131243006	1813
chr1	131244085	131244522	437
chr1	131354022	131356221	2199
chr1	131364347	131367086	2739
chr1	131445509	131446528	1019
chr1	131509930	131511254	1324
chr1	131743539	131747452	3913
chr1	131933328	131935197	1869
chr1	132701858	132704489	2631
chr1	132817953	132819354	1401
chr1	132832518	132833719	1201
chr1	132882848	132883561	713
chr1	133013571	133017806	4235
chr1	133105673	133107691	2018
chr1	133135324	133135906	582
chr1	133203367	133204801	1434
chr1	133593858	133594167	309
chr1	133759728	133760256	528
chr1	133809768	133810316	548
chr1	133836504	133836783	279
chr1	134002909	134004939	2030
chr1	134009934	134019283	9349
chr1	134225529	134227039	1510
chr1	134230019	134231363	1344
chr1	134391541	134393771	2230
chr1	134395275	134396137	862
chr1	134484890	134485434	544
chr1	134537402	134539104	1702
chr1	134708217	134709065	848
chr1	135552540	135553006	466
chr1	135577401	135578862	1461
chr1	135758002	135758776	774
chr1	135771647	135772332	685
chr1	135803993	135805009	1016
chr1	135806968	135807428	460
chr1	136034164	136034559	395
chr1	136120704	136123022	2318
chr1	136135615	136139030	3415
chr1	136496140	136499395	3255
chr1	136526058	136526380	322
chr1	136616276	136618084	1808
chr1	136689833	136690226	393
chr1	136985002	136985842	840
chr1	137006774	137009771	2997
chr1	137232728	137233037	309
chr1	137235606	137236872	1266
chr1	137296378	137297286	908
chr1	137476384	137477731	1347
chr1	137490052	137491782	1730
chr1	137687875	137693071	5196
chr1	137782321	137782954	633
chr1	137824983	137826660	1677
chr1	137855536	137857040	1504
chr1	137986143	137986457	314
chr1	137995803	138000529	4726
chr1	138032631	138033119	488
chr1	138074446	138075096	650
chr1	138090521	138090745	224
chr1	138101385	138102074	689
chr1	138149586	138149910	324
chr1	138340297	138343721	3424
chr1	138378660	138379358	698
chr1	138440728	138441488	760
chr1	138516006	138516393	387
chr1	138524192	138524883	691
chr1	138529246	138529864	618
chr1	138565872	138567988	2116
chr1	138910367	138910803	436
chr1	138912151	138912804	653
chr1	138915065	138915905	840
chr1	138935756	138936027	271
chr1	139013362	139015496	2134
chr1	139189833	139193486	3653
chr1	139450471	139452649	2178
chr1	139493129	139496024	2895
chr1	139800677	139805643	4966
chr1	139835222	139837772	2550
chr1	139949624	139950618	994
chr1	139964632	139964956	324
chr1	140139228	140139745	517
chr1	140167002	140168681	1679
chr1	140374714	140374971	257
chr1	140379043	140379456	413
chr1	140386461	140386661	200
chr1	140427833	140428094	261
chr1	140463139	140465126	1987
chr1	140532816	140533164	348
chr1	140566874	140568049	1175
chr1	140585839	140586475	636
chr1	140607609	140607984	375
chr1	140613658	140615079	1421
chr1	140622403	140623081	678
chr1	140624298	140624754	456
chr1	140630960	140631734	774
chr1	140638208	140638600	392
chr1	140653462	140654519	1057
chr1	140674962	140677247	2285
chr1	140697266	140697568	302
chr1	140779108	140780777	1669
chr1	140783841	140784041	200
chr1	140854455	140855201	746
chr1	140862799	140863526	727
chr1	140924546	140925170	624
chr1	140984397	140985266	869
chr1	140987010	140987653	643
chr1	141073946	141075487	1541
chr1	141149686	141149886	200
chr1	141153341	141154630	1289
chr1	141172478	141173165	687
chr1	141208939	141209449	510
chr1	141310346	141311051	705
chr1	141442708	141444331	1623
chr1	141494138	141496165	2027
chr1	141880447	141881276	829
chr1	141886118	141889562	3444
chr1	141912231	141912588	357
chr1	142005391	142005761	370
chr1	142017235	142017843	608
chr1	142021427	142021764	337
chr1	142025892	142028990	3098
chr1	142030187	142031111	924
chr1	142031994	142032315	321
chr1	142102368	142102644	276
chr1	142103830	142104655	825
chr1	142121956	142122359	403
chr1	142124234	142124538	304
chr1	142127732	142128334	602
chr1	142132584	142132947	363
chr1	142136598	142137122	524
chr1	142140356	142140935	579
chr1	142147393	142147593	200
chr1	142161001	142161418	417
chr1	142163521	142163864	343
chr1	142179887	142180363	476
chr1	142222090	142222295	205
chr1	142256366	142257685	1319
chr1	142259711	142260788	1077
chr1	142273125	142273455	330
chr1	142278845	142279319	474
chr1	142300533	142300737	204
chr1	142307820	142308475	655
chr1	142338666	142339034	368
chr1	142340551	142341356	805
chr1	142342868	142343314	446
chr1	142350988	142351686	698
chr1	142360343	142360711	368
chr1	142378209	142379585	1376
chr1	142403409	142403609	200
chr1	142412177	142414726	2549
chr1	142449801	142451937	2136
chr1	142463075	142463766	691
chr1	142499317	142501958	2641
chr1	142566267	142567738	1471
chr1	142624341	142625446	1105
chr1	142795907	142796432	525
chr1	142865728	142867067	1339
chr1	142897892	142898513	621
chr1	142936536	142937525	989
chr1	142985928	142986402	474
chr1	143017663	143018145	482
chr1	143108595	143111224	2629
chr1	143415209	143418772	3563
chr1	143537274	143541743	4469
chr1	143627983	143628306	323
chr1	143633346	143634694	1348
chr1	143866488	143869171	2683
chr1	143922748	143923289	541
chr1	143960779	143962014	1235
chr1	143991794	143994839	3045
chr1	144071470	144072782	1312
chr1	144393736	144393974	238
chr1	144412685	144412888	203
chr1	144471948	144474898	2950
chr1	144786898	144789215	2317
chr1	144845631	144846757	1126
chr1	144883950	144884515	565
chr1	144903331	144904545	1214
chr1	144910071	144910879	808
chr1	144971067	144971440	373
chr1	145056687	145060547	3860
chr1	145194477	145197027	2550
chr1	145302047	145302850	803
chr1	145359199	145360773	1574
chr1	145421721	145422347	626
chr1	145508094	145510442	2348
chr1	145574302	145574653	351
chr1	145706257	145708833	2576
chr1	145748448	145750214	1766
chr1	145809061	145809302	241
chr1	145810143	145814466	4323
chr1	146001003	146004072	3069
chr1	146007075	146010448	3373
chr1	146220028	146223116	3088
chr1	146261235	146261607	372
chr1	146272667	146276231	3564
chr1	146278662	146281030	2368
chr1	146290477	146291320	843
chr1	146461282	146461876	594
chr1	146719604	146719820	216
chr1	146925723	146926575	852
chr1	147241064	147241756	692
chr1	147371798	147372431	633
chr1	147462041	147463488	1447
chr1	147567621	147569715	2094
chr1	147780872	147782958	2086
chr1	147895197	147896190	993
chr1	147957744	147958402	658
chr1	147963103	147963910	807
chr1	147982437	147989798	7361
chr1	148706951	148707864	913
chr1	148948175	148949078	903
chr1	148975531	148975731	200
chr1	148981627	148992695	11068
chr1	149516018	149518206	2188
chr1	149580851	149581447	596
chr1	149582770	149584876	2106
chr1	149609981	149612108	2127
chr1	149681449	149682072	623
chr1	149736627	149739156	2529
chr1	149852709	149857017	4308
chr1	150110011	150110657	646
chr1	150111706	150111974	268
chr1	150208123	150208725	602
chr1	150212371	150213158	787
chr1	150226994	150227300	306
chr1	150328749	150328949	200
chr1	150395544	150396704	1160
chr1	150407700	150408134	434
chr1	150417285	150417833	548
chr1	150468826	150469033	207
chr1	150510870	150511324	454
chr1	150557838	150558706	868
chr1	150617101	150617460	359
chr1	150651293	150652351	1058
chr1	150660103	150660407	304
chr1	150677069	150677273	204
chr1	150699127	150699327	200
chr1	150722114	150722615	501
chr1	150727883	150728966	1083
chr1	150787764	150788426	662
chr1	150812342	150813066	724
chr1	150837574	150838434	860
chr1	150843706	150844493	787
chr1	150855637	150855973	336
chr1	150939265	150939554	289
chr1	150973258	150974549	1291
chr1	151005024	151005847	823
chr1	151032073	151033832	1759
chr1	151071282	151071864	582
chr1	151075557	151075778	221
chr1	151097871	151098883	1012
chr1	151105155	151105444	289
chr1	151205733	151205933	200
chr1	151218796	151218996	200
chr1	151241052	151241329	277
chr1	151267603	151268275	672
chr1	151273078	151273307	229
chr1	151277170	151278304	1134
chr1	151283650	151284132	482
chr1	151324638	151325238	600
chr1	151328896	151329385	489
chr1	151333264	151333464	200
chr1	151376111	151376325	214
chr1	151431955	151432446	491
chr1	151437271	151438100	829
chr1	151474852	151475476	624
chr1	151525041	151525499	458
chr1	151562058	151562616	558
chr1	151568086	151568296	210
chr1	151586088	151586993	905
chr1	151595521	151596412	891
chr1	151632296	151632566	270
chr1	151651239	151651490	251
chr1	151669292	151670647	1355
chr1	151703279	151704009	730
chr1	151715775	151716031	256
chr1	151779454	151779757	303
chr1	151801243	151801920	677
chr1	151803402	151805080	1678
chr1	151821177	151821443	266
chr1	151846997	151847310	313
chr1	151870660	151870936	276
chr1	151873511	151874168	657
chr1	151894688	151895297	609
chr1	151905400	151906708	1308
chr1	151932736	151933809	1073
chr1	151962863	151963075	212
chr1	151976101	151976669	568
chr1	151989640	151990670	1030
chr1	151995178	151995906	728
chr1	151997647	151997976	329
chr1	152005722	152006360	638
chr1	152011232	152012374	1142
chr1	152014154	152014640	486
chr1	152044076	152044924	848
chr1	152053177	152053540	363
chr1	152085928	152086206	278
chr1	152137453	152139129	1676
chr1	152149941	152150364	423
chr1	152151287	152151560	273
chr1	152161818	152162998	1180
chr1	152196220	152196515	295
chr1	152210145	152211042	897
chr1	152220643	152221033	390
chr1	152234954	152235235	281
chr1	152245700	152246575	875
chr1	152258205	152258572	367
chr1	152307824	152308055	231
chr1	152377338	152378092	754
chr1	152386266	152387384	1118
chr1	152388472	152389764	1292
chr1	152635345	152637138	1793
chr1	152688897	152690400	1503
chr1	152856615	152856844	229
chr1	153061917	153062659	742
chr1	153153584	153153870	286
chr1	153170253	153171077	824
chr1	153362654	153363213	559
chr1	153390631	153394207	3576
chr1	153490706	153491274	568
chr1	153525928	153526256	328
chr1	153590697	153591476	779
chr1	153662926	153663571	645
chr1	153667180	153667627	447
chr1	153678358	153678723	365
chr1	153730527	153731583	1056
chr1	153785961	153786867	906
chr1	153987619	153989201	1582
chr1	154153800	154154548	748
chr1	154164430	154164635	205
chr1	154345817	154346305	488
chr1	154483837	154484648	811
chr1	154918424	154920942	2518
chr1	155023695	155024760	1065
chr1	155099615	155099904	289
chr1	155201357	155201638	281
chr1	155253955	155255619	1664
chr1	155271177	155271415	238
chr1	155358981	155359714	733
chr1	155373882	155374562	680
chr1	155388414	155388942	528
chr1	155400783	155401249	466
chr1	155404599	155405378	779
chr1	155484320	155485080	760
chr1	155531320	155532062	742
chr1	155550376	155551636	1260
chr1	155555744	155556089	345
chr1	155628999	155629230	231
chr1	155730726	155732093	1367
chr1	155792484	155792854	370
chr1	155801202	155801699	497
chr1	155809218	155809657	439
chr1	155870679	155871476	797
chr1	155908610	155909025	415
chr1	155913447	155914421	974
chr1	155943386	155944080	694
chr1	155956380	155956876	496
chr1	156021873	156022847	974
chr1	156066547	156068037	1490
chr1	156081441	156082643	1202
chr1	156083863	156084640	777
chr1	156158757	156158997	240
chr1	156187693	156187928	235
chr1	156275443	156276050	607
chr1	156434843	156437846	3003
chr1	156463583	156464019	436
chr1	156570629	156570912	283
chr1	156611523	156612354	831
chr1	156689087	156689287	200
chr1	156713451	156714297	846
chr1	156833923	156835149	1226
chr1	156836725	156838044	1319
chr1	156842118	156842615	497
chr1	156855417	156856147	730
chr1	156884510	156884710	200
chr1	156956530	156956821	291
chr1	156959680	156960644	964
chr1	156967156	156967380	224
chr1	157063663	157064062	399
chr1	157314356	157314620	264
chr1	157329447	157329710	263
chr1	157402219	157402785	566
chr1	157486060	157486621	561
chr1	157646402	157647017	615
chr1	157685066	157685427	361
chr1	157792562	157793200	638
chr1	157835619	157837207	1588
chr1	158140222	158140616	394
chr1	158195549	158195957	408
chr1	158232390	158234496	2106
chr1	158287419	158290451	3032
chr1	158336255	158339937	3682
chr1	158415474	158416022	548
chr1	158857843	158863819	5976
chr1	158948766	158949621	855
chr1	159018304	159023672	5368
chr1	159143786	159144406	620
chr1	159185757	159188153	2396
chr1	159314669	159318969	4300
chr1	159529150	159533522	4372
chr1	160023713	160025312	1599
chr1	160095867	160096545	678
chr1	160161632	160162289	657
chr1	160250372	160251333	961
chr1	160342734	160343236	502
chr1	160344357	160345050	693
chr1	160367842	160368042	200
chr1	160369716	160370637	921
chr1	160422592	160422899	307
chr1	160425001	160425652	651
chr1	160434476	160435599	1123
chr1	160438473	160438706	233
chr1	160452683	160453064	381
chr1	160535243	160535563	320
[truncated: 37,673 more rows]

## Sheet: GD50_H3k27AC
Supplementary Table 3. H3K27ac ChIP-seq peak regions, Trophoblast tissue for day 50 of gestation of pig.
chr	start	end	length
chr1	252324	253168	844
chr1	255338	255542	204
chr1	289286	289883	597
chr1	293766	294196	430
chr1	377240	378326	1086
chr1	383277	384367	1090
chr1	406101	406467	366
chr1	540413	541453	1040
chr1	807635	807845	210
chr1	856768	857095	327
chr1	899666	901737	2071
chr1	1362106	1362917	811
chr1	1381895	1382757	862
chr1	1523503	1523926	423
chr1	1537153	1537982	829
chr1	1539487	1541561	2074
chr1	1546488	1546827	339
chr1	1558267	1559052	785
chr1	1589940	1590576	636
chr1	1593168	1594459	1291
chr1	1676562	1676826	264
chr1	1697387	1698324	937
chr1	1717796	1721974	4178
chr1	1723801	1727323	3522
chr1	1728383	1730958	2575
chr1	1737970	1738525	555
chr1	1742275	1743735	1460
chr1	1744685	1746098	1413
chr1	1747847	1748758	911
chr1	1749821	1753969	4148
chr1	1754823	1758343	3520
chr1	1766025	1770410	4385
chr1	1771666	1772167	501
chr1	1774897	1775932	1035
chr1	1788722	1789335	613
chr1	1790339	1792107	1768
chr1	1804317	1804827	510
chr1	1808664	1810606	1942
chr1	1812779	1813161	382
chr1	1823349	1824048	699
chr1	1831451	1834435	2984
chr1	1839244	1839661	417
chr1	1843137	1843503	366
chr1	1845540	1846889	1349
chr1	1852224	1853025	801
chr1	1869612	1870078	466
chr1	1901090	1901434	344
chr1	1903853	1906429	2576
chr1	1908557	1910608	2051
chr1	1911722	1914672	2950
chr1	1916400	1917781	1381
chr1	1920319	1922610	2291
chr1	1925419	1926597	1178
chr1	1928925	1929481	556
chr1	1931631	1932077	446
chr1	2145977	2147290	1313
chr1	2366432	2367221	789
chr1	2523379	2524349	970
chr1	2526328	2527489	1161
chr1	2532105	2533441	1336
chr1	2535647	2535946	299
chr1	2536764	2537746	982
chr1	2538998	2539222	224
chr1	2575720	2577404	1684
chr1	2961636	2962000	364
chr1	3772070	3772358	288
chr1	3850561	3851463	902
chr1	4187216	4187416	200
chr1	4195755	4196340	585
chr1	4881703	4884697	2994
chr1	4891786	4892548	762
chr1	4953297	4953815	518
chr1	5465531	5465882	351
chr1	6129519	6129804	285
chr1	6996293	6997354	1061
chr1	7015647	7016377	730
chr1	7027655	7027874	219
chr1	7418471	7419254	783
chr1	7420877	7422065	1188
chr1	7470972	7473187	2215
chr1	7588827	7590772	1945
chr1	7650461	7651552	1091
chr1	7679175	7679520	345
chr1	8273032	8273844	812
chr1	8286857	8287275	418
chr1	8318468	8318752	284
chr1	8324820	8327946	3126
chr1	8328749	8335750	7001
chr1	8336868	8338644	1776
chr1	8348809	8350628	1819
chr1	8351895	8353026	1131
chr1	8355278	8355955	677
chr1	8358008	8363675	5667
chr1	8365384	8366041	657
chr1	8367496	8370968	3472
chr1	8383621	8384320	699
chr1	8385434	8386369	935
chr1	8398058	8407151	9093
chr1	8412822	8413522	700
chr1	8446861	8447244	383
chr1	8456137	8458797	2660
chr1	8461029	8461615	586
chr1	8471665	8471878	213
chr1	8478430	8479344	914
chr1	8482543	8482975	432
chr1	8554029	8554715	686
chr1	8555707	8555912	205
chr1	8935162	8935433	271
chr1	9092485	9094410	1925
chr1	9105691	9106434	743
chr1	9110276	9110740	464
chr1	9157105	9157491	386
chr1	9196934	9197158	224
chr1	9208240	9210769	2529
chr1	9221543	9223050	1507
chr1	9227209	9228048	839
chr1	9236443	9236693	250
chr1	9237862	9240094	2232
chr1	9307246	9309002	1756
chr1	9310661	9314014	3353
chr1	9316844	9317638	794
chr1	9328791	9329287	496
chr1	9519313	9521351	2038
chr1	9620881	9621410	529
chr1	9993096	9994803	1707
chr1	10106687	10106988	301
chr1	10224906	10228408	3502
chr1	10310171	10312638	2467
chr1	10354951	10355554	603
chr1	11524865	11525571	706
chr1	11886262	11887085	823
chr1	11898521	11899434	913
chr1	11920117	11922063	1946
chr1	12024452	12024714	262
chr1	12121749	12123127	1378
chr1	13921052	13921452	400
chr1	13955965	13956177	212
chr1	13969992	13971229	1237
chr1	14750055	14751185	1130
chr1	14794736	14796035	1299
chr1	14866288	14867984	1696
chr1	14924734	14924934	200
chr1	14925784	14926123	339
chr1	14929710	14930126	416
chr1	14932474	14933008	534
chr1	14966157	14966598	441
chr1	14997209	14997965	756
chr1	15001937	15003950	2013
chr1	15006593	15007179	586
chr1	15008403	15008603	200
chr1	15016418	15016832	414
chr1	15082815	15083086	271
chr1	15098375	15098726	351
chr1	15106904	15107728	824
chr1	15108749	15109041	292
chr1	15114640	15115580	940
chr1	15127220	15128323	1103
chr1	15131853	15134423	2570
chr1	15138413	15138808	395
chr1	15140161	15140504	343
chr1	15141404	15142513	1109
chr1	15143869	15145234	1365
chr1	15146685	15148398	1713
chr1	15167753	15168167	414
chr1	15207190	15207795	605
chr1	15213118	15213358	240
chr1	15587116	15587387	271
chr1	16248800	16249876	1076
chr1	16274094	16275853	1759
chr1	16381365	16381836	471
chr1	16401043	16401568	525
chr1	16610326	16611806	1480
chr1	16698628	16699201	573
chr1	16984832	16985733	901
chr1	17036950	17038561	1611
chr1	17138518	17139140	622
chr1	17352012	17352297	285
chr1	17479536	17479946	410
chr1	17573549	17574071	522
chr1	17582261	17583032	771
chr1	17584437	17585059	622
chr1	18511967	18513838	1871
chr1	18703555	18704012	457
chr1	18785423	18785749	326
chr1	18830866	18831561	695
chr1	18846025	18847238	1213
chr1	18848166	18849115	949
chr1	19096943	19097711	768
chr1	19613071	19613601	530
chr1	19756446	19757208	762
chr1	19806631	19807540	909
chr1	21113297	21113863	566
chr1	21237754	21239473	1719
chr1	21265323	21266445	1122
chr1	21269668	21270466	798
chr1	21280625	21281015	390
chr1	21285399	21287874	2475
chr1	21303866	21304508	642
chr1	21343861	21344629	768
chr1	21345497	21346287	790
chr1	21373681	21374695	1014
chr1	21379885	21382456	2571
chr1	21383390	21384259	869
chr1	21430593	21430876	283
chr1	21576231	21577019	788
chr1	21732499	21732939	440
chr1	21741522	21742767	1245
chr1	21958609	21959181	572
chr1	22164608	22165363	755
chr1	22239179	22242734	3555
chr1	22260349	22260818	469
chr1	22300299	22301211	912
chr1	22341072	22343084	2012
chr1	22723093	22723298	205
chr1	22746051	22746541	490
chr1	22801390	22802275	885
chr1	22854977	22855649	672
chr1	23220089	23220329	240
chr1	23668973	23669800	827
chr1	24313675	24314091	416
chr1	24315519	24316099	580
chr1	24477978	24478390	412
chr1	24549835	24551626	1791
chr1	24553687	24554046	359
chr1	24563165	24564278	1113
chr1	24574046	24575341	1295
chr1	24577644	24577949	305
chr1	24579778	24580568	790
chr1	24610434	24611042	608
chr1	24616021	24616388	367
chr1	24623348	24623954	606
chr1	24636594	24636817	223
chr1	24674920	24675120	200
chr1	24686435	24687616	1181
chr1	24713542	24714328	786
chr1	24718616	24718883	267
chr1	24720163	24720921	758
chr1	24722080	24722400	320
chr1	24728725	24728941	216
chr1	24732956	24733731	775
chr1	24737760	24739140	1380
chr1	24740524	24741252	728
chr1	24766900	24767112	212
chr1	24793423	24794000	577
chr1	24796349	24796811	462
chr1	24798547	24799193	646
chr1	24812090	24812458	368
chr1	24813733	24814082	349
chr1	24878520	24879288	768
chr1	24880236	24880454	218
chr1	24884157	24885820	1663
chr1	24892992	24896162	3170
chr1	24948404	24949677	1273
chr1	24964287	24967225	2938
chr1	24968936	24969470	534
chr1	24970647	24971270	623
chr1	24976416	24981180	4764
chr1	24995619	24996951	1332
chr1	25001233	25001494	261
chr1	25003895	25005784	1889
chr1	25006777	25009862	3085
chr1	25012449	25013329	880
chr1	25014756	25016078	1322
chr1	25017348	25018211	863
chr1	25019449	25019705	256
chr1	25021734	25023727	1993
chr1	25025865	25027187	1322
chr1	25057686	25058626	940
chr1	25060185	25060581	396
chr1	25061680	25063279	1599
chr1	25064131	25064331	200
chr1	25066613	25068516	1903
chr1	25069576	25070232	656
chr1	25071664	25072396	732
chr1	25074965	25075436	471
chr1	25093187	25093389	202
chr1	25111570	25111919	349
chr1	25126542	25126774	232
chr1	25128715	25128962	247
chr1	25148544	25149120	576
chr1	25153043	25154853	1810
chr1	25155791	25158297	2506
chr1	25363217	25363904	687
chr1	25446385	25447827	1442
chr1	25481084	25482120	1036
chr1	25663081	25663582	501
chr1	25736295	25736578	283
chr1	25847667	25848773	1106
chr1	25860419	25861311	892
chr1	25865998	25866233	235
chr1	25904441	25904730	289
chr1	26448968	26449333	365
chr1	26462554	26464155	1601
chr1	26488901	26489472	571
chr1	26504326	26504942	616
chr1	26510549	26512532	1983
chr1	26626872	26627762	890
chr1	26648014	26648419	405
chr1	26651531	26652543	1012
chr1	26981748	26982480	732
chr1	26986285	26987113	828
chr1	27037735	27038635	900
chr1	27072085	27072456	371
chr1	27103878	27104726	848
chr1	27106104	27106526	422
chr1	27193087	27194069	982
chr1	27345823	27346090	267
chr1	27380082	27381239	1157
chr1	27732038	27732552	514
chr1	27734941	27735177	236
chr1	27871283	27872615	1332
chr1	27953027	27953694	667
chr1	27980296	27981025	729
chr1	28301636	28302467	831
chr1	29081792	29082109	317
chr1	29088317	29089105	788
chr1	29108654	29109618	964
chr1	29147576	29148186	610
chr1	29152788	29153093	305
chr1	29157566	29158012	446
chr1	29176173	29177006	833
chr1	29202827	29203086	259
chr1	29210614	29210966	352
chr1	29213085	29213736	651
chr1	29220262	29220669	407
chr1	29222575	29222962	387
chr1	29230204	29230421	217
chr1	29259185	29261002	1817
chr1	29262267	29263762	1495
chr1	29265108	29265933	825
chr1	29267799	29268844	1045
chr1	29270080	29270779	699
chr1	29274268	29275741	1473
chr1	29292459	29294276	1817
chr1	29298295	29298905	610
chr1	29405386	29406206	820
chr1	29484070	29484283	213
chr1	29695615	29696140	525
chr1	29744516	29747585	3069
chr1	29749682	29750549	867
chr1	29766637	29767836	1199
chr1	29775502	29776115	613
chr1	29779402	29780773	1371
chr1	29783473	29785671	2198
chr1	29792527	29793165	638
chr1	29794065	29794321	256
chr1	29799520	29799792	272
chr1	29808145	29808429	284
chr1	29835426	29837276	1850
chr1	29838807	29841834	3027
chr1	29842697	29843757	1060
chr1	29863502	29864234	732
chr1	29878066	29878557	491
chr1	29886412	29886989	577
chr1	29936388	29937843	1455
chr1	29972410	29973048	638
chr1	29975623	29976369	746
chr1	29977551	29978205	654
chr1	31768794	31769605	811
chr1	31795112	31797006	1894
chr1	31825290	31825725	435
chr1	31835659	31836087	428
chr1	32417659	32419343	1684
chr1	32529619	32530537	918
chr1	33000805	33001282	477
chr1	33031614	33032543	929
chr1	33068145	33068465	320
chr1	33317365	33318447	1082
chr1	33392547	33392983	436
chr1	33474070	33474707	637
chr1	33583613	33584430	817
chr1	33630160	33631345	1185
chr1	33635270	33635892	622
chr1	33654719	33655952	1233
chr1	33657249	33657696	447
chr1	33665000	33665792	792
chr1	34359253	34359529	276
chr1	34494148	34494852	704
chr1	34687352	34687899	547
chr1	34692652	34693973	1321
chr1	34760938	34761721	783
chr1	34782531	34783345	814
chr1	35496728	35497209	481
chr1	35852830	35853317	487
chr1	35925983	35929370	3387
chr1	35952093	35952441	348
chr1	36064167	36067853	3686
chr1	36102404	36102650	246
chr1	36265350	36266159	809
chr1	36355050	36355866	816
chr1	36406700	36407098	398
chr1	36556173	36556858	685
chr1	37022750	37026063	3313
chr1	37027647	37027995	348
chr1	37131192	37132311	1119
chr1	37193489	37194661	1172
chr1	37200337	37200598	261
chr1	37202670	37203549	879
chr1	37358993	37359543	550
chr1	37690784	37691673	889
chr1	37910846	37912973	2127
chr1	37971599	37972229	630
chr1	39868013	39868610	597
chr1	40099470	40100019	549
chr1	40179472	40179959	487
chr1	40308313	40308842	529
chr1	40370534	40370918	384
chr1	40373966	40374432	466
chr1	40389728	40390292	564
chr1	40506452	40507066	614
chr1	40513125	40513621	496
chr1	40544407	40544734	327
chr1	40548833	40550245	1412
chr1	40591300	40591662	362
chr1	40596356	40596893	537
chr1	40624963	40625508	545
chr1	40645066	40645990	924
chr1	40653194	40653639	445
chr1	40686395	40687227	832
chr1	40688795	40690079	1284
chr1	40692845	40693636	791
chr1	40694550	40694791	241
chr1	40696055	40697327	1272
chr1	40711096	40711296	200
chr1	40736646	40737520	874
chr1	40775498	40775878	380
chr1	40780973	40781526	553
chr1	40848191	40848447	256
chr1	40850110	40851836	1726
chr1	40852762	40853238	476
chr1	40957137	40958473	1336
chr1	40959462	40959981	519
chr1	40981888	40982237	349
chr1	40999489	41001532	2043
chr1	41288997	41289524	527
chr1	41304283	41305089	806
chr1	42730410	42730847	437
chr1	43214234	43214556	322
chr1	43255373	43255851	478
chr1	43261127	43261327	200
chr1	43276885	43277596	711
chr1	43283367	43284626	1259
chr1	43291708	43292682	974
chr1	43296518	43297303	785
chr1	43299417	43299891	474
chr1	43311178	43312073	895
chr1	43324188	43324550	362
chr1	43332538	43332844	306
chr1	43343054	43343701	647
chr1	43346705	43347929	1224
chr1	43357319	43357704	385
chr1	43364540	43365008	468
chr1	43374740	43375254	514
chr1	43378582	43378997	415
chr1	43387347	43388871	1524
chr1	43392825	43393539	714
chr1	43602650	43603716	1066
chr1	43622700	43623530	830
chr1	44185232	44186148	916
chr1	44190064	44190293	229
chr1	44239571	44240240	669
chr1	44940175	44940468	293
chr1	45169473	45171475	2002
chr1	45218880	45220350	1470
chr1	50580024	50580316	292
chr1	50721794	50722373	579
chr1	50757445	50757720	275
chr1	50778446	50779429	983
chr1	50781656	50782372	716
chr1	51313189	51313532	343
chr1	51395186	51395464	278
chr1	51396367	51396865	498
chr1	51398281	51400156	1875
chr1	51418106	51419442	1336
chr1	51426570	51428192	1622
chr1	51461258	51462236	978
chr1	51487415	51487753	338
chr1	51504625	51505225	600
chr1	51530346	51531154	808
chr1	52845294	52845797	503
chr1	52977966	52978358	392
chr1	52986998	52987981	983
chr1	54082795	54083613	818
chr1	54546627	54546960	333
chr1	54597105	54598750	1645
chr1	55614433	55615315	882
chr1	55617591	55619344	1753
chr1	55859591	55860073	482
chr1	56069030	56070689	1659
chr1	56131788	56133382	1594
chr1	57062463	57063186	723
chr1	57127580	57129097	1517
chr1	57189292	57189521	229
chr1	57268247	57268962	715
chr1	57364732	57365599	867
chr1	58178614	58179456	842
chr1	58200765	58201740	975
chr1	58338785	58339513	728
chr1	60658771	60659421	650
chr1	60761391	60761685	294
chr1	62888030	62888417	387
chr1	63295088	63295459	371
chr1	63638693	63639241	548
chr1	64460349	64461202	853
chr1	64625837	64626152	315
chr1	65935221	65935536	315
chr1	66309658	66310371	713
chr1	66345696	66346645	949
chr1	66381017	66382146	1129
chr1	66460091	66460452	361
chr1	66498547	66499599	1052
chr1	67656506	67657023	517
chr1	70301474	70302011	537
chr1	70304869	70305203	334
chr1	70972399	70973941	1542
chr1	71103817	71104941	1124
chr1	71635377	71635976	599
chr1	71796837	71797498	661
chr1	72029723	72030066	343
chr1	72062696	72062988	292
chr1	72073418	72074382	964
chr1	72117244	72118355	1111
chr1	72323009	72324016	1007
chr1	72646529	72647628	1099
chr1	72699833	72701001	1168
chr1	72815716	72815994	278
chr1	72961161	72962048	887
chr1	73160863	73163746	2883
chr1	73195643	73196395	752
chr1	73206249	73208109	1860
chr1	73213037	73215007	1970
chr1	73220830	73221461	631
chr1	73509966	73510985	1019
chr1	73982463	73982666	203
chr1	74078256	74079288	1032
chr1	74180927	74181539	612
chr1	74348451	74349121	670
chr1	74367095	74368507	1412
chr1	74611976	74612924	948
chr1	74627725	74630072	2347
chr1	74656530	74657087	557
chr1	74660239	74662055	1816
chr1	74772755	74773488	733
chr1	74806846	74807586	740
chr1	74892034	74892389	355
chr1	74963971	74964471	500
chr1	74966578	74966869	291
chr1	74975238	74975664	426
chr1	74994225	74994488	263
chr1	74995437	74996137	700
chr1	75010557	75011173	616
chr1	75012789	75013926	1137
chr1	75018995	75020326	1331
chr1	75077952	75078707	755
chr1	75314091	75315247	1156
chr1	75322251	75322875	624
chr1	75364797	75365110	313
chr1	75409324	75409977	653
chr1	75417229	75418568	1339
chr1	75456684	75458160	1476
chr1	75508422	75508970	548
chr1	75522357	75523243	886
chr1	75525015	75525847	832
chr1	75548391	75548934	543
chr1	76180667	76181244	577
chr1	76335985	76336561	576
chr1	76338779	76339563	784
chr1	76526579	76527461	882
chr1	76529746	76530975	1229
chr1	76535904	76536594	690
chr1	76556710	76559016	2306
chr1	76565212	76565464	252
chr1	76682977	76683977	1000
chr1	76792835	76793248	413
chr1	76839161	76841082	1921
chr1	76896728	76897374	646
chr1	76972929	76974067	1138
chr1	76998499	76999802	1303
chr1	77001093	77001557	464
chr1	77002780	77003543	763
chr1	77024503	77025535	1032
chr1	77040493	77041070	577
chr1	77044179	77044792	613
chr1	77045722	77047180	1458
chr1	77076157	77077041	884
chr1	77077905	77078629	724
chr1	77092122	77092683	561
chr1	77178774	77179267	493
chr1	77398827	77401771	2944
chr1	77537124	77538295	1171
chr1	77539208	77541625	2417
chr1	77550088	77550689	601
chr1	77586234	77586583	349
chr1	77647082	77649888	2806
chr1	77660885	77661420	535
chr1	77662977	77663802	825
chr1	77665605	77666312	707
chr1	77669965	77670308	343
chr1	77673818	77674453	635
chr1	77689359	77689762	403
chr1	77714436	77715379	943
chr1	77809352	77809964	612
chr1	78202079	78202319	240
chr1	78207857	78208079	222
chr1	78214771	78215347	576
chr1	78221141	78221378	237
chr1	78222434	78224584	2150
chr1	78236315	78236523	208
chr1	78256501	78257473	972
chr1	79182917	79183185	268
chr1	79271114	79271635	521
chr1	79285899	79287962	2063
chr1	79378025	79378371	346
chr1	79381315	79381797	482
chr1	79391402	79392218	816
chr1	79397309	79397875	566
chr1	79406382	79408912	2530
chr1	79420536	79420901	365
chr1	79421981	79422332	351
chr1	79495809	79496291	482
chr1	79542984	79544028	1044
chr1	79548581	79549183	602
chr1	79558761	79559481	720
chr1	79568258	79568532	274
chr1	79570155	79570536	381
chr1	79633795	79634176	381
chr1	79669401	79670032	631
chr1	79683718	79684501	783
chr1	79686631	79687390	759
chr1	79688551	79689318	767
chr1	79695991	79696263	272
chr1	79753932	79754617	685
chr1	79757276	79758068	792
chr1	79764576	79765223	647
chr1	79786705	79793022	6317
chr1	79819173	79819381	208
chr1	79824782	79825645	863
chr1	79900890	79901828	938
chr1	80170528	80171343	815
chr1	81908888	81909270	382
chr1	81997350	81997678	328
chr1	82108214	82110319	2105
chr1	82111191	82112157	966
chr1	82123492	82126890	3398
chr1	82161178	82162948	1770
chr1	82164365	82164584	219
chr1	82800282	82800687	405
chr1	82894395	82894905	510
chr1	83002737	83003373	636
chr1	83136906	83137258	352
chr1	83972823	83973844	1021
chr1	84116192	84116410	218
chr1	84223985	84225368	1383
chr1	84451229	84453506	2277
chr1	84454975	84455175	200
chr1	84469119	84471797	2678
chr1	84517611	84518056	445
chr1	84545505	84546378	873
chr1	85773573	85773793	220
chr1	86334264	86335477	1213
chr1	86471484	86471756	272
chr1	86480800	86483327	2527
chr1	86506453	86507592	1139
chr1	86509591	86510150	559
chr1	86511158	86512052	894
chr1	86521827	86522827	1000
chr1	86607498	86608313	815
chr1	87116290	87117330	1040
chr1	90090788	90091014	226
chr1	90092133	90093057	924
chr1	90096125	90098579	2454
chr1	90103856	90104436	580
chr1	90137201	90138282	1081
chr1	90299090	90300883	1793
chr1	90427640	90428024	384
chr1	90520366	90520678	312
chr1	90650199	90651725	1526
chr1	90696174	90696914	740
chr1	90742765	90747661	4896
chr1	90860557	90861232	675
chr1	90874166	90874383	217
chr1	91109738	91110419	681
chr1	91522289	91523252	963
chr1	91647717	91648302	585
chr1	91783902	91784375	473
chr1	91825141	91825591	450
chr1	91841976	91842417	441
chr1	91892591	91892981	390
chr1	91978876	91979644	768
chr1	91988379	91988579	200
chr1	91992276	91992759	483
chr1	91997615	91997921	306
chr1	91999006	91999793	787
chr1	92067632	92068032	400
chr1	92070633	92071287	654
chr1	92206623	92206872	249
chr1	92231311	92231728	417
chr1	92240327	92242059	1732
chr1	92285978	92287289	1311
chr1	92345296	92345830	534
chr1	92351641	92352515	874
chr1	92353761	92354010	249
chr1	92362519	92362876	357
chr1	92365655	92366470	815
chr1	92420822	92422660	1838
chr1	92601982	92602744	762
chr1	94295006	94296297	1291
chr1	95226941	95227995	1054
chr1	95616117	95616501	384
chr1	95749572	95751490	1918
chr1	96545119	96546312	1193
chr1	96728726	96729450	724
chr1	96763178	96763754	576
chr1	97376268	97376468	200
chr1	97510144	97511200	1056
chr1	97601437	97602203	766
chr1	98140584	98141306	722
chr1	98190617	98191146	529
chr1	98361358	98362218	860
chr1	98377022	98378126	1104
chr1	98388432	98388788	356
chr1	98417991	98418692	701
chr1	98421183	98421602	419
chr1	98433096	98433486	390
chr1	98440112	98440378	266
chr1	98443992	98444643	651
chr1	98451018	98452006	988
chr1	98454241	98454516	275
chr1	98456067	98456998	931
chr1	98480760	98481558	798
chr1	98488797	98489311	514
chr1	98493509	98494692	1183
chr1	98495799	98498242	2443
chr1	98518845	98519614	769
chr1	98539680	98543747	4067
chr1	98568315	98568832	517
chr1	98612101	98612545	444
chr1	99042612	99043082	470
chr1	99047663	99048187	524
chr1	99143854	99144563	709
chr1	99158940	99160988	2048
chr1	99162530	99162835	305
chr1	99310281	99312135	1854
chr1	99975308	99976213	905
chr1	100293854	100294457	603
chr1	100295521	100296363	842
chr1	100388940	100389201	261
chr1	100403484	100404188	704
chr1	100514982	100515479	497
chr1	100573650	100574894	1244
chr1	100698072	100699417	1345
chr1	103751149	103752192	1043
chr1	103794299	103794801	502
chr1	103861058	103861357	299
chr1	103935863	103936112	249
chr1	104815316	104817790	2474
chr1	104825229	104826143	914
chr1	104894591	104894828	237
chr1	104896251	104897856	1605
chr1	104995938	104997078	1140
chr1	105001284	105002180	896
chr1	105003891	105005207	1316
chr1	105071836	105072105	269
chr1	105075445	105076449	1004
chr1	105077785	105078763	978
chr1	105397110	105397421	311
chr1	105720215	105721230	1015
chr1	105771574	105772461	887
chr1	106012569	106013228	659
chr1	106903863	106904175	312
chr1	106927291	106927970	679
chr1	106932500	106933523	1023
chr1	106934378	106935135	757
chr1	106970672	106971065	393
chr1	107153738	107153979	241
chr1	107163259	107164876	1617
chr1	107182006	107183150	1144
chr1	107208323	107209571	1248
chr1	107217552	107217811	259
chr1	107325424	107327173	1749
chr1	107328145	107328479	334
chr1	107567099	107567753	654
chr1	107581882	107583959	2077
chr1	107589060	107589673	613
chr1	107690495	107691208	713
chr1	107886860	107887096	236
chr1	107951116	107952357	1241
chr1	107954523	107954913	390
chr1	108206274	108207065	791
chr1	108409430	108409746	316
chr1	108514204	108515288	1084
chr1	108516405	108516864	459
chr1	108670026	108671856	1830
chr1	108866187	108866470	283
chr1	108880865	108882851	1986
chr1	109009890	109010167	277
chr1	109012130	109016664	4534
chr1	109046014	109046273	259
chr1	109048806	109049688	882
chr1	109067081	109067647	566
chr1	109096869	109098002	1133
chr1	109112332	109112808	476
chr1	109138250	109138707	457
chr1	109148668	109149713	1045
chr1	109156347	109158898	2551
chr1	109160328	109161143	815
chr1	109162242	109163378	1136
chr1	109167562	109168118	556
chr1	109168944	109173333	4389
chr1	109182844	109186317	3473
chr1	109189819	109190425	606
chr1	109196730	109197610	880
chr1	109199236	109204334	5098
chr1	109214094	109214986	892
chr1	109223437	109224401	964
chr1	109234728	109235198	470
chr1	109236962	109237536	574
chr1	109238450	109241927	3477
chr1	109251967	109252449	482
chr1	109257476	109257943	467
chr1	109259917	109263019	3102
chr1	109264743	109267029	2286
chr1	109270295	109270947	652
chr1	109470468	109471243	775
chr1	109717403	109717783	380
chr1	109798905	109799126	221
chr1	109930609	109931866	1257
chr1	110124533	110125503	970
chr1	110200475	110200772	297
chr1	111375842	111376579	737
chr1	111489768	111490965	1197
chr1	111586804	111594304	7500
chr1	112371443	112372425	982
chr1	112429552	112430194	642
chr1	112670422	112671042	620
chr1	112678246	112678996	750
chr1	112942646	112943015	369
chr1	113058670	113059419	749
chr1	113085346	113085997	651
chr1	113258184	113258485	301
chr1	113289778	113290619	841
chr1	113842043	113844793	2750
chr1	113908097	113908426	329
chr1	113919728	113921011	1283
chr1	114056126	114056366	240
chr1	114265713	114267289	1576
chr1	114361712	114362302	590
chr1	114363837	114367928	4091
chr1	114371542	114372138	596
chr1	114382411	114383022	611
chr1	114398104	114398397	293
chr1	114399791	114400030	239
chr1	114419945	114420436	491
chr1	114450042	114450358	316
chr1	114451495	114452312	817
chr1	114462449	114462943	494
chr1	114477168	114477667	499
chr1	114599322	114599566	244
chr1	114658897	114660025	1128
chr1	114676458	114677268	810
chr1	114766225	114766550	325
chr1	115055251	115056243	992
chr1	115078110	115079974	1864
chr1	115219676	115220938	1262
chr1	115734551	115735121	570
chr1	115906490	115908336	1846
chr1	116097306	116097898	592
chr1	116131918	116132852	934
chr1	116175240	116175633	393
chr1	116178284	116178530	246
chr1	116449325	116449824	499
chr1	116519430	116520509	1079
chr1	117946306	117946507	201
chr1	119020339	119022076	1737
chr1	119134340	119135179	839
chr1	119166077	119166357	280
chr1	119394998	119395795	797
chr1	119545097	119546085	988
chr1	119758488	119759963	1475
chr1	119804623	119805367	744
chr1	119926228	119926658	430
chr1	119947978	119948858	880
chr1	119958748	119958953	205
chr1	119965844	119966525	681
chr1	119968859	119971128	2269
chr1	120602688	120603109	421
chr1	120945669	120946816	1147
chr1	121067529	121068414	885
chr1	121145393	121146767	1374
chr1	121375765	121376768	1003
chr1	121412762	121414445	1683
chr1	122496405	122497038	633
chr1	122526205	122526608	403
chr1	122542576	122543164	588
chr1	122633815	122634804	989
chr1	122800672	122801057	385
chr1	122841641	122842292	651
chr1	123101503	123103136	1633
chr1	123211070	123211384	314
chr1	123217958	123218668	710
chr1	123225124	123225912	788
chr1	123314788	123315087	299
chr1	123316106	123316606	500
chr1	123326130	123326444	314
chr1	123425285	123426666	1381
chr1	123461419	123462465	1046
chr1	123903361	123904816	1455
chr1	123906560	123907205	645
chr1	123940622	123941157	535
chr1	124042335	124042692	357
chr1	124532588	124533273	685
chr1	125097252	125098175	923
chr1	126334198	126335140	942
chr1	126510629	126511276	647
chr1	126532722	126533785	1063
chr1	126542358	126543144	786
chr1	126549416	126550507	1091
chr1	126568319	126570797	2478
chr1	126902155	126903124	969
chr1	127018594	127019097	503
chr1	127124909	127125598	689
chr1	127741039	127742096	1057
chr1	127766792	127768118	1326
chr1	127813441	127815323	1882
chr1	127858686	127859006	320
chr1	127866821	127867131	310
chr1	127958751	127959005	254
chr1	128083724	128084876	1152
chr1	128125730	128126312	582
chr1	128268433	128269370	937
chr1	128331457	128332321	864
chr1	128640559	128641144	585
chr1	128795554	128795978	424
chr1	128888263	128889401	1138
chr1	128893482	128894270	788
chr1	128962977	128963524	547
chr1	129096846	129098176	1330
chr1	129144524	129144904	380
chr1	129256013	129256495	482
chr1	129280854	129281236	382
chr1	129381866	129382563	697
chr1	129391041	129392192	1151
chr1	129401176	129401947	771
chr1	129403234	129405209	1975
chr1	129407453	129408069	616
chr1	129421197	129422125	928
chr1	129427968	129428611	643
chr1	129430884	129432541	1657
chr1	129434751	129435119	368
chr1	129532799	129533125	326
chr1	129556116	129556861	745
chr1	129558008	129560908	2900
chr1	129561711	129564727	3016
chr1	129578343	129580003	1660
chr1	129586376	129587452	1076
chr1	129697002	129698428	1426
chr1	129755718	129756681	963
chr1	129777516	129778310	794
chr1	129813939	129814139	200
chr1	129815655	129815979	324
chr1	129818476	129820840	2364
chr1	129825999	129827370	1371
chr1	129828199	129828570	371
chr1	129830447	129830799	352
chr1	130065028	130066041	1013
chr1	130111964	130113340	1376
chr1	130193467	130195406	1939
chr1	130199437	130199764	327
chr1	130201093	130202385	1292
chr1	130403653	130404614	961
chr1	130418168	130419574	1406
chr1	130438970	130439587	617
chr1	130441900	130442656	756
chr1	130445266	130446076	810
chr1	130453292	130453841	549
chr1	130459090	130459929	839
chr1	130462879	130463445	566
chr1	130470575	130470898	323
chr1	130473239	130474168	929
chr1	130516236	130517058	822
chr1	130752679	130753558	879
chr1	130846620	130846841	221
chr1	130872241	130873465	1224
chr1	130874453	130879171	4718
chr1	130910139	130910451	312
chr1	130968021	130969312	1291
chr1	130974561	130976005	1444
chr1	130978041	130978476	435
chr1	130983337	130984095	758
chr1	130991628	130992595	967
chr1	131044732	131045203	471
chr1	131066542	131067401	859
chr1	131071474	131072834	1360
chr1	131075025	131075871	846
chr1	131173218	131173807	589
chr1	131180566	131180896	330
chr1	131201214	131201840	626
chr1	131205434	131206858	1424
chr1	131208853	131210517	1664
chr1	131212632	131213105	473
chr1	131354580	131355720	1140
chr1	131559395	131559830	435
chr1	131809771	131810117	346
chr1	132204728	132205084	356
chr1	132438416	132438804	388
chr1	132455671	132455883	212
chr1	132681499	132682522	1023
chr1	132818445	132819235	790
chr1	133014483	133016718	2235
chr1	133058944	133059273	329
chr1	133203032	133204159	1127
chr1	134003207	134003715	508
chr1	134009494	134009978	484
chr1	134014184	134017797	3613
chr1	134116191	134116958	767
chr1	134537821	134538042	221
chr1	135205883	135206704	821
chr1	135364725	135365594	869
chr1	135375012	135375928	916
chr1	135424248	135424523	275
chr1	135440650	135441000	350
chr1	135575798	135578571	2773
chr1	135747964	135748580	616
chr1	136136058	136136286	228
chr1	137008688	137009669	981
chr1	137489643	137490720	1077
chr1	137670584	137671220	636
chr1	137689979	137690885	906
chr1	137998675	137998990	315
chr1	138000092	138000409	317
chr1	138131812	138132276	464
chr1	138243672	138244528	856
chr1	138337174	138337645	471
chr1	138340719	138342815	2096
chr1	138566886	138567382	496
chr1	139053668	139054730	1062
chr1	139065126	139065326	200
chr1	139066367	139067104	737
chr1	139092603	139093178	575
chr1	139094257	139095051	794
chr1	139097659	139098219	560
chr1	139100713	139101246	533
chr1	139116075	139116928	853
chr1	139120029	139122152	2123
chr1	139127511	139128087	576
chr1	139191923	139192239	316
chr1	139464037	139464483	446
chr1	139466601	139467503	902
chr1	139488269	139489019	750
chr1	139494294	139495836	1542
chr1	139593917	139594464	547
chr1	139595564	139596166	602
chr1	139614349	139614718	369
chr1	139662499	139662861	362
chr1	139688071	139688911	840
chr1	139691294	139691572	278
chr1	139692644	139693233	589
chr1	139706186	139706525	339
chr1	139719776	139720466	690
chr1	139721631	139721855	224
chr1	139803182	139804789	1607
chr1	139836114	139836663	549
chr1	141310500	141310996	496
chr1	141442939	141444244	1305
chr1	141472325	141473250	925
chr1	141474706	141475554	848
chr1	141494205	141494820	615
chr1	141576797	141576997	200
chr1	141584067	141584348	281
chr1	141738256	141738951	695
chr1	141886250	141888053	1803
chr1	142500027	142500798	771
chr1	143415381	143415591	210
chr1	143433539	143434587	1048
chr1	143454971	143455809	838
chr1	143457213	143457568	355
chr1	143458583	143459179	596
chr1	143473807	143474240	433
chr1	143490419	143491821	1402
chr1	143499775	143500235	460
chr1	143501496	143502816	1320
chr1	143505272	143506440	1168
chr1	143508243	143512347	4104
chr1	143513293	143514427	1134
chr1	143515980	143520109	4129
chr1	143521183	143522035	852
chr1	143525215	143526350	1135
chr1	143529267	143529885	618
chr1	143538313	143541482	3169
chr1	143603549	143604418	869
chr1	143629065	143629644	579
chr1	143866937	143868338	1401
chr1	144445060	144446051	991
chr1	144473429	144474642	1213
chr1	145058662	145061182	2520
chr1	145087733	145088459	726
chr1	145359157	145359518	361
chr1	145381589	145382175	586
chr1	145450385	145451060	675
chr1	145454740	145456451	1711
chr1	145462897	145463384	487
chr1	145465973	145466440	467
chr1	145469290	145469566	276
chr1	145471563	145473784	2221
chr1	145475084	145476086	1002
chr1	145477167	145479440	2273
chr1	145481686	145482535	849
chr1	145484130	145484960	830
chr1	145486749	145488312	1563
chr1	145489818	145490884	1066
chr1	145491948	145493077	1129
chr1	145494018	145494780	762
chr1	145496320	145496905	585
chr1	145498289	145499377	1088
chr1	145506454	145507238	784
chr1	145533139	145534849	1710
chr1	145553270	145553490	220
chr1	145604019	145604841	822
chr1	145810962	145812411	1449
chr1	145916027	145916347	320
chr1	146001138	146003612	2474
chr1	146221097	146222573	1476
chr1	147568996	147569466	470
chr1	147585628	147586287	659
chr1	147777652	147778093	441
chr1	147781032	147783252	2220
chr1	147895268	147897203	1935
chr1	147984381	147985190	809
chr1	147987359	147988284	925
chr1	148094964	148095248	284
chr1	148155185	148157373	2188
chr1	148158517	148159632	1115
chr1	148227168	148228918	1750
chr1	148251043	148251245	202
chr1	148270005	148270916	911
chr1	148279712	148280152	440
chr1	148284050	148285112	1062
chr1	148286011	148287149	1138
chr1	148288233	148290284	2051
chr1	148327714	148328049	335
chr1	148362680	148362967	287
chr1	148388115	148388557	442
chr1	148399786	148400034	248
chr1	148417651	148418306	655
chr1	148430965	148431503	538
chr1	148433669	148433930	261
chr1	148437787	148438970	1183
chr1	148452322	148453570	1248
chr1	148492493	148493166	673
chr1	148724909	148725453	544
chr1	148969135	148971303	2168
chr1	148984327	148985653	1326
chr1	148986656	148989960	3304
chr1	148991321	148991948	627
chr1	149356136	149356877	741
chr1	149468045	149468337	292
chr1	149516567	149518171	1604
chr1	149534324	149534549	225
chr1	149535389	149537079	1690
chr1	149538388	149539895	1507
chr1	149551229	149553169	1940
chr1	149581801	149582167	366
chr1	149738252	149738644	392
chr1	149855573	149856364	791
chr1	149902225	149902443	218
chr1	152635820	152637162	1342
chr1	152639582	152639927	345
chr1	152689216	152689654	438
chr1	153988239	153988577	338
chr1	157834958	157837234	2276
chr1	158232534	158233624	1090
chr1	158286025	158286740	715
chr1	158288122	158289189	1067
chr1	158314671	158315232	561
chr1	158336060	158336945	885
chr1	158344924	158345774	850
chr1	158347080	158347488	408
chr1	158372763	158373005	242
chr1	158391092	158391397	305
chr1	158392776	158393063	287
chr1	158404969	158405683	714
chr1	158407730	158409008	1278
chr1	158410631	158412057	1426
chr1	158413110	158417768	4658
chr1	158466107	158467006	899
chr1	158470210	158470797	587
chr1	158482189	158482415	226
chr1	158509393	158509799	406
chr1	158634442	158634784	342
chr1	158860410	158862122	1712
chr1	158882628	158884268	1640
chr1	158892786	158894462	1676
chr1	158909598	158909798	200
chr1	158912540	158913602	1062
chr1	158967870	158968417	547
chr1	159018556	159019177	621
chr1	159020554	159023210	2656
chr1	159549036	159549897	861
chr1	159552559	159553042	483
chr1	161171393	161171847	454
chr1	161606778	161608346	1568
chr1	161802118	161802708	590
chr1	161805319	161805545	226
chr1	161807320	161807685	365
chr1	161815097	161815623	526
chr1	161840752	161841986	1234
chr1	161843763	161844577	814
chr1	161872328	161874740	2412
chr1	161883057	161883381	324
chr1	161900451	161901387	936
chr1	161931067	161932830	1763
chr1	161946320	161948766	2446
chr1	161950249	161950774	525
chr1	161961812	161964432	2620
chr1	161965351	161965670	319
chr1	161968693	161969565	872
chr1	161973930	161975045	1115
chr1	161976215	161980256	4041
chr1	161981125	161985949	4824
chr1	161987321	161987544	223
chr1	162001318	162002275	957
chr1	162007950	162009092	1142
chr1	162013268	162013839	571
chr1	162029084	162029352	268
chr1	162030485	162031369	884
chr1	162039027	162039544	517
chr1	162050893	162055776	4883
chr1	162057012	162064750	7738
chr1	162514055	162514631	576
chr1	162935986	162936255	269
chr1	163124084	163126877	2793
chr1	163134826	163135680	854
chr1	163169432	163170099	667
chr1	163203293	163203598	305
chr1	163221138	163223836	2698
chr1	163319254	163320023	769
chr1	163336928	163338191	1263
chr1	163365070	163366330	1260
chr1	163374498	163375218	720
chr1	163377920	163378268	348
chr1	163379521	163380439	918
chr1	163381771	163382272	501
chr1	163434900	163435197	297
chr1	163517067	163517317	250
chr1	163521981	163522815	834
chr1	163526233	163526604	371
chr1	163602616	163603657	1041
chr1	163643354	163643777	423
chr1	163858315	163859806	1491
chr1	164310136	164311027	891
chr1	164474347	164474839	492
chr1	164481296	164481720	424
chr1	164566881	164568342	1461
chr1	164576724	164578497	1773
chr1	164584917	164587723	2806
chr1	164589925	164591223	1298
chr1	164592469	164595673	3204
chr1	164597552	164598872	1320
chr1	164599690	164600799	1109
chr1	164606278	164607254	976
chr1	164608204	164612410	4206
chr1	164613578	164619928	6350
chr1	164621021	164622577	1556
chr1	164623882	164626154	2272
chr1	164629025	164629404	379
chr1	164631384	164631735	351
chr1	164632568	164635717	3149
chr1	164637802	164638422	620
chr1	164639376	164639624	248
chr1	164640437	164640874	437
chr1	164642924	164643437	513
chr1	164656334	164661095	4761
chr1	164716808	164717400	592
chr1	164721606	164721820	214
chr1	164724206	164724684	478
chr1	164726960	164727341	381
chr1	164752972	164754004	1032
chr1	164769981	164770314	333
chr1	164777837	164778111	274
chr1	164780205	164780829	624
chr1	164783072	164784074	1002
chr1	164787156	164790630	3474
chr1	164795444	164795916	472
chr1	164799755	164800349	594
chr1	164836806	164837617	811
chr1	164962877	164963914	1037
chr1	164974025	164975059	1034
chr1	164985641	164990757	5116
chr1	164991633	164991928	295
chr1	164997979	165000052	2073
chr1	165008738	165009445	707
chr1	165012244	165012739	495
chr1	165052921	165053739	818
chr1	165057641	165058152	511
chr1	165065359	165065767	408
chr1	165067443	165069410	1967
chr1	165070947	165072986	2039
chr1	165079385	165080378	993
chr1	165109720	165111348	1628
chr1	165118669	165118963	294
chr1	165342479	165343212	733
chr1	165355899	165356109	210
chr1	165436486	165437671	1185
chr1	165457780	165458915	1135
chr1	165767303	165769081	1778
chr1	165774322	165775935	1613
chr1	165809457	165810859	1402
chr1	165831946	165832146	200
chr1	165855686	165857300	1614
chr1	165957309	165958045	736
chr1	166095832	166097151	1319
chr1	166098653	166099174	521
chr1	166111330	166112651	1321
chr1	166125423	166127309	1886
chr1	166156824	166157191	367
chr1	166161663	166163720	2057
chr1	166262129	166262383	254
chr1	166476381	166476688	307
chr1	166547725	166548803	1078
chr1	166568851	166570078	1227
chr1	166571269	166572636	1367
chr1	166584292	166585213	921
chr1	166588528	166589273	745
chr1	166674500	166675492	992
chr1	166696497	166701756	5259
chr1	166905375	166905929	554
chr1	166919801	166920320	519
chr1	166923731	166924707	976
chr1	166928013	166928788	775
chr1	166935421	166935654	233
chr1	166979005	166979565	560
chr1	166986734	166987459	725
chr1	167007589	167008819	1230
chr1	167215504	167216343	839
chr1	167219015	167221428	2413
chr1	167224057	167225042	985
chr1	167233297	167234326	1029
chr1	167235322	167236119	797
chr1	167237276	167238199	923
chr1	167239579	167240428	849
chr1	167296227	167296689	462
chr1	167548452	167549810	1358
chr1	167551073	167552094	1021
chr1	167557776	167558303	527
chr1	167852708	167857478	4770
chr1	168216601	168216916	315
chr1	168451083	168452661	1578
chr1	168486369	168488847	2478
chr1	168491388	168491808	420
chr1	168497940	168498291	351
chr1	168507623	168508754	1131
chr1	168530016	168533988	3972
chr1	168535178	168537326	2148
chr1	168895243	168895971	728
chr1	168897096	168897912	816
chr1	168906425	168906875	450
chr1	168911536	168912379	843
chr1	168942705	168942980	275
chr1	168948975	168950065	1090
chr1	168953102	168953691	589
chr1	168989264	168990013	749
chr1	169591553	169592223	670
chr1	169644232	169644818	586
chr1	169648772	169649487	715
chr1	169671473	169671829	356
chr1	169722924	169723225	301
chr1	169724735	169726298	1563
chr1	169801610	169802476	866
chr1	169914471	169917282	2811
chr1	175331595	175333338	1743
chr1	175447634	175449421	1787
chr1	176414592	176414875	283
chr1	176568861	176569298	437
chr1	179456297	179456742	445
chr1	179461877	179462186	309
chr1	179476843	179479026	2183
chr1	179540524	179540774	250
chr1	179610437	179611944	1507
chr1	179685658	179685933	275
chr1	179687215	179689251	2036
chr1	179696809	179697278	469
chr1	179700925	179701707	782
chr1	179712822	179714797	1975
chr1	179729138	179730062	924
chr1	179735368	179736331	963
chr1	179770069	179770734	665
chr1	179772936	179774293	1357
chr1	179777136	179777936	800
chr1	179786422	179790810	4388
chr1	179791640	179791840	200
chr1	179793947	179797389	3442
chr1	179808061	179808389	328
chr1	179809205	179812188	2983
chr1	179813336	179813892	556
chr1	179814699	179820088	5389
chr1	179821349	179822571	1222
chr1	179825771	179826009	238
chr1	179827096	179828899	1803
chr1	179829949	179830852	903
chr1	179866443	179867994	1551
chr1	179882960	179884697	1737
chr1	179890879	179891360	481
chr1	179893085	179895308	2223
chr1	180014050	180015133	1083
chr1	180069325	180070147	822
chr1	180087606	180089190	1584
chr1	180090259	180094700	4441
chr1	180097038	180097345	307
chr1	180100455	180100863	408
chr1	180298110	180299027	917
chr1	180434123	180434844	721
chr1	180933977	180934359	382
chr1	181156722	181156970	248
chr1	181244045	181244366	321
chr1	181266896	181267842	946
chr1	181306151	181306373	222
chr1	181318983	181319361	378
chr1	181338742	181339602	860
chr1	181588115	181588683	568
chr1	181674017	181674867	850
chr1	181680434	181682095	1661
chr1	181819131	181819614	483
chr1	181841816	181842530	714
chr1	182317454	182318668	1214
chr1	182322544	182323416	872
chr1	182329306	182329717	411
chr1	182357709	182358102	393
chr1	182422808	182423259	451
chr1	182510897	182511605	708
chr1	182580082	182581039	957
chr1	182604833	182606792	1959
chr1	182607670	182608071	401
chr1	182652414	182652885	471
chr1	182660529	182660787	258
chr1	182754502	182754782	280
chr1	183429326	183429557	231
chr1	183598338	183598980	642
chr1	183745370	183746346	976
chr1	183828467	183828860	393
chr1	183861768	183863864	2096
chr1	183865702	183867475	1773
chr1	183870908	183872559	1651
chr1	183914945	183917797	2852
chr1	183976567	183976839	272
chr1	183980111	183980352	241
chr1	184002695	184005529	2834
chr1	184255028	184257063	2035
chr1	184379328	184379807	479
chr1	184401442	184402906	1464
chr1	184445511	184446216	705
chr1	184449884	184452809	2925
chr1	184456324	184457308	984
chr1	184463588	184464641	1053
chr1	184466354	184466872	518
chr1	184550628	184551435	807
chr1	184743229	184744857	1628
chr1	184881544	184882598	1054
chr1	185035040	185035369	329
chr1	185053687	185054078	391
chr1	185058352	185058603	251
chr1	185397951	185398704	753
chr1	185475588	185475887	299
chr1	185477411	185479497	2086
chr1	185490418	185490838	420
chr1	185508236	185508805	569
chr1	185821370	185822138	768
chr1	186429556	186429962	406
chr1	186530404	186530767	363
chr1	187307341	187307919	578
chr1	187338637	187340280	1643
chr1	187343601	187343960	359
chr1	187385811	187386542	731
chr1	187503737	187504038	301
chr1	187718829	187720496	1667
chr1	187779240	187779750	510
chr1	187843455	187844265	810
chr1	187928631	187928909	278
chr1	187976101	187976696	595
chr1	187995540	187996219	679
chr1	188016693	188016957	264
chr1	188019029	188019384	355
chr1	188050241	188050777	536
chr1	188335475	188336126	651
chr1	188394141	188394545	404
chr1	188399887	188400521	634
chr1	188581337	188582139	802
chr1	188598060	188599226	1166
chr1	189081476	189081918	442
chr1	189248228	189249522	1294
chr1	189922826	189924255	1429
chr1	190170708	190170980	272
chr1	190177074	190177475	401
chr1	190178871	190180123	1252
chr1	190180969	190182240	1271
chr1	190202241	190202563	322
chr1	190203576	190204660	1084
chr1	190206277	190207171	894
chr1	190301437	190301862	425
chr1	190304995	190305879	884
chr1	190352479	190353351	872
chr1	190423588	190423844	256
chr1	190440065	190440811	746
chr1	190606148	190606592	444
chr1	190625358	190626117	759
chr1	190678158	190679063	905
chr1	190685703	190686204	501
chr1	191263533	191263871	338
chr1	191321342	191322211	869
chr1	194169999	194171137	1138
chr1	194180718	194181596	878
chr1	194185520	194185736	216
chr1	194189604	194190915	1311
chr1	194193255	194193599	344
chr1	194200106	194200314	208
chr1	194212357	194212667	310
chr1	194232614	194232940	326
chr1	194241092	194241352	260
chr1	194242267	194242931	664
chr1	194245581	194248676	3095
chr1	194261805	194262349	544
chr1	194263321	194264199	878
chr1	194299326	194300422	1096
chr1	194351452	194352933	1481
chr1	194431947	194432223	276
chr1	194435965	194436828	863
chr1	194437725	194440415	2690
chr1	194504396	194505246	850
chr1	196046711	196047408	697
chr1	196049353	196049693	340
chr1	196051563	196052654	1091
chr1	196054344	196054677	333
chr1	196176266	196177061	795
chr1	197300654	197300913	259
chr1	197308521	197309639	1118
chr1	200683158	200683432	274
chr1	200933289	200935614	2325
chr1	201278758	201278978	220
chr1	201292572	201292981	409
chr1	201390440	201390678	238
chr1	201413058	201413275	217
chr1	201540738	201541029	291
chr1	201591400	201591778	378
chr1	201643008	201643216	208
chr1	201645026	201645486	460
chr1	201731227	201731529	302
chr1	202258506	202258706	200
chr1	202320081	202320469	388
chr1	202649594	202650233	639
chr1	202654165	202654780	615
chr1	202999005	203000033	1028
chr1	203392997	203393578	581
chr1	203399991	203401402	1411
chr1	203414581	203416182	1601
chr1	203444682	203444981	299
chr1	203600794	203601160	366
chr1	203637652	203641530	3878
chr1	203651202	203652178	976
chr1	203653812	203654024	212
chr1	203656068	203657007	939
chr1	203662431	203663298	867
chr1	203670672	203671718	1046
chr1	203678514	203679518	1004
chr1	203681533	203683197	1664
chr1	203684240	203685074	834
chr1	203719688	203720705	1017
chr1	203773910	203774602	692
chr1	203837880	203838762	882
chr1	205924130	205924365	235
chr1	205925324	205926011	687
chr1	205927314	205928213	899
chr1	206536898	206537465	567
chr1	207173232	207174323	1091
chr1	207437419	207437714	295
chr1	208065777	208065990	213
chr1	208070740	208072004	1264
chr1	208074676	208075504	828
chr1	208076602	208077169	567
chr1	208078186	208078727	541
chr1	208081631	208081933	302
chr1	208148464	208151123	2659
chr1	208153247	208154376	1129
chr1	208167148	208167710	562
chr1	208174577	208174940	363
chr1	208179292	208180119	827
chr1	208181056	208184365	3309
chr1	208195822	208196093	271
chr1	208236538	208236892	354
chr1	208826448	208826921	473
chr1	209181716	209182363	647
chr1	209598048	209600201	2153
chr1	209624656	209625187	531
chr1	209666785	209668538	1753
chr1	209672056	209673002	946
chr1	209675360	209675746	386
chr1	209711969	209712692	723
chr1	212570351	212570665	314
chr1	213484808	213485069	261
chr1	213955904	213956555	651
chr1	214266441	214266782	341
chr1	214452267	214452954	687
chr1	214844166	214844791	625
chr1	215508367	215508606	239
chr1	215807067	215808119	1052
chr1	216107835	216108100	265
chr1	216275604	216275919	315
chr1	216277284	216277537	253
chr1	216297926	216298155	229
chr1	216299049	216300018	969
chr1	216494188	216494649	461
chr1	216507871	216508570	699
chr1	216691653	216692374	721
chr1	217001444	217003060	1616
chr1	217220088	217221139	1051
chr1	217236555	217238104	1549
chr1	217287166	217288430	1264
chr1	217304523	217304914	391
chr1	217630658	217631527	869
chr1	218199647	218200038	391
chr1	218233900	218234390	490
chr1	218237802	218238471	669
chr1	218339089	218341335	2246
chr1	218993529	218994640	1111
chr1	219150962	219151691	729
chr1	219172832	219173591	759
chr1	219420146	219420470	324
chr1	219545451	219545684	233
chr1	219812927	219813316	389
chr1	221019561	221020694	1133
chr1	221052931	221054151	1220
chr1	221058767	221060206	1439
chr1	221181638	221182382	744
chr1	221213852	221215103	1251
chr1	221216025	221216991	966
chr1	221217941	221219152	1211
chr1	221379194	221379620	426
chr1	221522973	221523225	252
chr1	221634584	221636319	1735
chr1	221736563	221736763	200
chr1	221743489	221745707	2218
chr1	221746709	221747928	1219
chr1	221755157	221755357	200
chr1	221767672	221767936	264
chr1	221806251	221806770	519
chr1	222039036	222039703	667
chr1	222081728	222083791	2063
chr1	222119252	222120054	802
chr1	222458552	222459727	1175
chr1	222461031	222461820	789
chr1	222473800	222475244	1444
chr1	222477133	222477333	200
chr1	222491482	222492093	611
chr1	222523940	222525344	1404
chr1	222526211	222526970	759
chr1	222657970	222659129	1159
chr1	223088304	223090116	1812
chr1	223351037	223352803	1766
chr1	223489172	223490133	961
chr1	223512318	223513142	824
chr1	223560766	223561025	259
chr1	223747777	223748276	499
chr1	223749612	223750507	895
chr1	223752293	223752860	567
chr1	223753697	223756071	2374
chr1	223793419	223795695	2276
chr1	223797230	223797455	225
chr1	223799006	223799766	760
chr1	223811297	223812999	1702
chr1	223814524	223816753	2229
chr1	223818616	223819115	499
chr1	225192197	225193873	1676
chr1	225200351	225200582	231
chr1	225226223	225227093	870
chr1	225241146	225242003	857
chr1	225712418	225714860	2442
chr1	225775221	225776019	798
chr1	225849242	225849544	302
chr1	225860429	225860700	271
chr1	225869278	225870836	1558
chr1	225880394	225880744	350
chr1	226048718	226049991	1273
chr1	226120378	226120578	200
chr1	226375320	226375996	676
chr1	226408233	226408886	653
chr1	226937108	226937886	778
chr1	227941699	227942098	399
chr1	228044843	228045108	265
chr1	228134649	228135032	383
chr1	228141333	228144446	3113
chr1	228164316	228165355	1039
chr1	229336672	229337416	744
chr1	230068948	230069739	791
chr1	230486393	230487231	838
chr1	230905039	230905312	273
chr1	230906341	230908191	1850
chr1	232356146	232357769	1623
chr1	232471673	232471902	229
chr1	232723337	232724193	856
chr1	232832190	232833409	1219
chr1	234256466	234256907	441
chr1	234294096	234294466	370
chr1	234368880	234370320	1440
chr1	235868880	235869573	693
chr1	235877673	235878180	507
chr1	235886544	235888056	1512
chr1	235900277	235900866	589
chr1	235905371	235906691	1320
chr1	236278267	236278584	317
chr1	236298859	236299187	328
chr1	236407841	236411738	3897
chr1	236447785	236448003	218
chr1	236449636	236450559	923
chr1	236463110	236468899	5789
chr1	236509171	236509816	645
chr1	236534042	236535497	1455
chr1	236550828	236552053	1225
chr1	236555447	236556283	836
chr1	236667964	236669749	1785
chr1	236670807	236678961	8154
chr1	236682372	236683309	937
chr1	236684482	236685625	1143
chr1	236710074	236710501	427
chr1	236712791	236713446	655
chr1	236714267	236715244	977
chr1	236718466	236720001	1535
chr1	236721551	236722387	836
chr1	236735625	236736778	1153
chr1	236765594	236765794	200
chr1	236778874	236779165	291
chr1	236805800	236806121	321
chr1	236818467	236820158	1691
chr1	236821485	236822276	791
chr1	236841223	236841909	686
chr1	236922152	236926465	4313
chr1	236928288	236931367	3079
chr1	236944968	236945685	717
chr1	236946592	236947037	445
chr1	236967117	236967803	686
chr1	236971576	236972513	937
chr1	237094185	237094860	675
chr1	237171534	237172375	841
chr1	237239810	237240192	382
chr1	237820317	237821089	772
chr1	238101193	238101441	248
chr1	238139828	238140398	570
chr1	238176512	238177160	648
chr1	238540836	238541342	506
chr1	238567687	238568399	712
chr1	238666522	238667509	987
chr1	238700844	238701216	372
chr1	238760050	238760283	233
chr1	238823733	238826256	2523
chr1	238828545	238829871	1326
chr1	238855227	238855508	281
chr1	238972094	238972637	543
chr1	239045584	239046202	618
chr1	239073532	239073788	256
chr1	239109659	239110455	796
chr1	239491947	239492405	458
chr1	239493292	239493495	203
chr1	239680900	239681466	566
chr1	239785147	239787557	2410
chr1	239842243	239844903	2660
chr1	239969393	239970284	891
chr1	239973640	239974137	497
chr1	239986874	239987784	910
chr1	240573301	240574103	802
chr1	240584306	240584716	410
chr1	240656830	240657603	773
chr1	240658997	240659681	684
chr1	240661649	240662489	840
chr1	240666096	240666900	804
chr1	240685973	240687905	1932
chr1	240689417	240691667	2250
chr1	240692981	240694842	1861
chr1	240697154	240697588	434
chr1	240740429	240741161	732
chr1	240741983	240743831	1848
chr1	240744872	240745593	721
chr1	240746514	240749006	2492
chr1	240753922	240754288	366
chr1	240756367	240757172	805
chr1	240764673	240765306	633
chr1	240860300	240860973	673
chr1	241567783	241568026	243
chr1	241569528	241570317	789
chr1	241657583	241658015	432
chr1	241896737	241897330	593
chr1	242119881	242120902	1021
chr1	242134770	242135593	823
chr1	242160127	242160747	620
chr1	242168898	242169199	301
chr1	243079302	243080136	834
chr1	243107257	243107504	247
chr1	243225311	243226242	931
chr1	246105414	246105778	364
chr1	246277479	246277679	200
chr1	246290298	246290689	391
chr1	246328807	246333699	4892
chr1	246334807	246335281	474
chr1	246338257	246338918	661
chr1	246340388	246345332	4944
chr1	246346857	246350403	3546
chr1	246351275	246353999	2724
chr1	246373963	246374517	554
chr1	246376133	246377814	1681
chr1	246379146	246379878	732
chr1	246381926	246382747	821
chr1	246383670	246384370	700
chr1	246395020	246395507	487
chr1	246398399	246398879	480
chr1	246400107	246401744	1637
chr1	246402888	246403439	551
chr1	246446666	246448554	1888
chr1	246461628	246461956	328
chr1	246517813	246518577	764
chr1	246526382	246527355	973
chr1	246528353	246529132	779
chr1	246548696	246549505	809
chr1	246550310	246550988	678
chr1	246562937	246563160	223
chr1	246566991	246567191	200
chr1	246673289	246674329	1040
chr1	247113301	247114797	1496
chr1	247687918	247688627	709
chr1	247775262	247776096	834
chr1	248032209	248034243	2034
chr1	248088642	248090582	1940
chr1	248447660	248449317	1657
chr1	248608614	248610614	2000
chr1	248741286	248742416	1130
chr1	248807837	248808495	658
chr1	248820894	248822456	1562
chr1	248829368	248829674	306
chr1	248842938	248843810	872
chr1	248962024	248962890	866
chr1	248995678	248996098	420
chr1	249086115	249086938	823
chr1	249126118	249126462	344
chr1	249159285	249160087	802
chr1	249162703	249163244	541
chr1	249171656	249173307	1651
chr1	249203455	249203746	291
chr1	250142062	250143551	1489
chr1	250181063	250181679	616
chr1	250367971	250368272	301
chr1	250376633	250377150	517
chr1	250385758	250387251	1493
chr1	250390147	250390481	334
chr1	250401551	250402179	628
chr1	250482100	250482725	625
chr1	250486419	250487298	879
chr1	250518877	250519721	844
chr1	250539483	250540133	650
chr1	250545014	250545658	644
chr1	250560674	250562109	1435
chr1	250782968	250783174	206
chr1	250955377	250955664	287
chr1	250974163	250974727	564
chr1	250980647	250982081	1434
chr1	251009758	251010399	641
chr1	251055239	251056171	932
chr1	251144642	251145482	840
chr1	251276200	251278485	2285
chr1	251308431	251309105	674
chr1	251324095	251324303	208
chr1	251333188	251333740	552
chr1	251340851	251341057	206
chr1	251345718	251348608	2890
chr1	251420074	251420430	356
chr1	251459297	251459697	400
chr1	251557835	251558257	422
chr1	251571100	251571535	435
chr1	251977099	251978897	1798
chr1	252023840	252024565	725
chr1	252033375	252034353	978
chr1	252126029	252126699	670
chr1	252323350	252324968	1618
chr1	252394802	252395481	679
chr1	252404094	252404875	781
chr1	252413710	252413997	287
chr1	252426529	252427198	669
chr1	252453190	252453630	440
chr1	252651045	252652836	1791
chr1	252659266	252659510	244
chr1	252732234	252733068	834
chr1	252735923	252736597	674
chr1	252742274	252743845	1571
chr1	252744953	252746039	1086
chr1	252747515	252751423	3908
chr1	252752945	252753171	226
chr1	252754087	252758416	4329
chr1	252761644	252762768	1124
chr1	252770084	252770574	490
chr1	252775189	252775840	651
chr1	252781982	252783984	2002
chr1	252786706	252788352	1646
chr1	252807847	252808523	676
chr1	252811872	252812774	902
chr1	252833554	252834426	872
chr1	252843637	252844517	880
chr1	252846952	252848070	1118
chr1	252850987	252851410	423
chr1	252855866	252856469	603
chr1	252866361	252866691	330
chr1	252898807	252899617	810
chr1	252914613	252914879	266
chr1	252937044	252938971	1927
chr1	252943345	252944028	683
chr1	252945101	252946304	1203
chr1	252947331	252948476	1145
chr1	252949277	252952081	2804
chr1	252954284	252956923	2639
chr1	253091459	253093692	2233
chr1	253123825	253124122	297
chr1	253202639	253203147	508
chr1	253428825	253429155	330
chr1	253489906	253491301	1395
chr1	253493893	253494231	338
chr1	253742255	253742516	261
chr1	253795192	253795566	374
chr1	253867666	253868059	393
chr1	253876928	253877139	211
chr1	253882524	253883244	720
chr1	253906808	253907535	727
chr1	253927332	253928332	1000
chr1	253938750	253939547	797
chr1	253946705	253948608	1903
chr1	253958390	253959040	650
chr1	253976591	253977032	441
chr1	254007605	254010903	3298
chr1	254021040	254022628	1588
chr1	254023795	254026043	2248
chr1	254034240	254034717	477
chr1	254036020	254036748	728
chr1	254049983	254050297	314
chr1	254055498	254055950	452
chr1	254115729	254116143	414
chr1	254139758	254139960	202
chr1	254189210	254191106	1896
chr1	254196549	254197601	1052
chr1	254203179	254204124	945
chr1	254208319	254209133	814
chr1	254213699	254214338	639
chr1	254227703	254228451	748
chr1	254231072	254231757	685
chr1	254233414	254235217	1803
chr1	254238224	254239208	984
chr1	254250164	254252908	2744
chr1	254256395	254257182	787
chr1	254265026	254265797	771
chr1	254266885	254267722	837
chr1	254477392	254478139	747
chr1	254962753	254964019	1266
chr1	254993039	254993731	692
chr1	255151135	255152946	1811
chr1	255168402	255169648	1246
chr1	255221449	255222538	1089
chr1	255341577	255341842	265
chr1	255343606	255344563	957
chr1	255360644	255360996	352
chr1	255365741	255366790	1049
chr1	255443128	255444727	1599
chr1	255446005	255446606	601
chr1	255680709	255681301	592
chr1	255728226	255728509	283
chr1	255941701	255942201	500
chr1	256435500	256435959	459
chr1	258045284	258045723	439
chr1	258065186	258065873	687
chr1	260437258	260438136	878
chr1	260757191	260757531	340
chr1	260839836	260840764	928
chr1	260867485	260869353	1868
chr1	260917846	260919206	1360
chr1	260930375	260933648	3273
chr1	260934499	260934863	364
chr1	260941940	260942463	523
chr1	260944057	260944900	843
chr1	260949632	260950720	1088
chr1	260979200	260979428	228
chr1	260994129	260994854	725
chr1	261032002	261032285	283
chr1	261256139	261257436	1297
chr1	261282197	261282462	265
chr1	261314546	261317010	2464
chr1	261331843	261332071	228
chr1	261334875	261335543	668
chr1	261406660	261406924	264
chr1	261583558	261584496	938
chr1	261585516	261589790	4274
chr1	261592829	261593704	875
chr1	261598197	261598420	223
chr1	261602575	261603843	1268
chr1	261605119	261606104	985
chr1	261613432	261614448	1016
chr1	261716678	261719412	2734
chr1	261729401	261730307	906
chr1	261825894	261826767	873
[truncated: 22,283 more rows]

## Sheet: GD95_H3K4me3
Supplementary Table 3. H3K4me3 ChIP-seq peak regions, Trophoblast tissue for day 95 of gestation of pig.
chr	start	end	length
chr1	19475	26483	7008
chr1	184686	187960	3274
chr1	193701	195380	1679
chr1	197525	202868	5343
chr1	249754	251424	1670
chr1	252427	252960	533
chr1	289789	290632	843
chr1	508591	509149	558
chr1	538080	542297	4217
chr1	555758	558782	3024
chr1	576478	579221	2743
chr1	671681	672008	327
chr1	854607	856833	2226
chr1	899970	900569	599
chr1	1330660	1333067	2407
chr1	1355795	1356538	743
chr1	1414350	1414550	200
chr1	1495679	1496389	710
chr1	1566695	1566958	263
chr1	1667090	1667990	900
chr1	1675073	1676769	1696
chr1	1683643	1684893	1250
chr1	1693308	1700338	7030
chr1	1716602	1717206	604
chr1	1756322	1756723	401
chr1	1767306	1768281	975
chr1	1803969	1805498	1529
chr1	1808168	1808689	521
chr1	1809523	1809735	212
chr1	1815968	1817370	1402
chr1	1823136	1824515	1379
chr1	1833284	1836076	2792
chr1	1841023	1841916	893
chr1	1875380	1876610	1230
chr1	1910947	1913283	2336
chr1	1914450	1915012	562
chr1	1916496	1923667	7171
chr1	1931726	1932070	344
chr1	2118296	2121541	3245
chr1	2145869	2147559	1690
chr1	2148621	2150004	1383
chr1	2167827	2168857	1030
chr1	2172198	2172919	721
chr1	2257693	2258048	355
chr1	2264503	2265561	1058
chr1	2374037	2377875	3838
chr1	2441591	2441941	350
chr1	2521314	2521869	555
chr1	2540683	2544956	4273
chr1	2574466	2580075	5609
chr1	2600783	2603147	2364
chr1	2643607	2643842	235
chr1	2715321	2715834	513
chr1	2811694	2812311	617
chr1	2826450	2828406	1956
chr1	2882031	2882787	756
chr1	3038775	3039168	393
chr1	3066900	3067245	345
chr1	3119124	3123231	4107
chr1	3303326	3303895	569
chr1	3320430	3321350	920
chr1	3401437	3401820	383
chr1	3596172	3596870	698
chr1	3756061	3756732	671
chr1	3772031	3772571	540
chr1	4246565	4247206	641
chr1	4600203	4600677	474
chr1	4877867	4885412	7545
chr1	4898283	4899241	958
chr1	4902110	4903386	1276
chr1	5464224	5466539	2315
chr1	5815250	5816530	1280
chr1	6129059	6129797	738
chr1	6249690	6251260	1570
chr1	6710302	6710974	672
chr1	6725597	6726253	656
chr1	6754852	6755297	445
chr1	6771531	6774062	2531
chr1	6824061	6824262	201
chr1	6872407	6873480	1073
chr1	6936480	6937259	779
chr1	6971785	6972765	980
chr1	6995227	6997797	2570
chr1	7026181	7028787	2606
chr1	7048853	7049791	938
chr1	7202438	7208905	6467
chr1	7228775	7229745	970
chr1	7419172	7422186	3014
chr1	7446497	7447899	1402
chr1	7469175	7473925	4750
chr1	7588122	7593569	5447
chr1	7609905	7613808	3903
chr1	7647900	7653307	5407
chr1	7678706	7681433	2727
chr1	8106065	8106772	707
chr1	8133140	8134248	1108
chr1	8160964	8161277	313
chr1	8208818	8211061	2243
chr1	8242890	8245577	2687
chr1	8326067	8327629	1562
chr1	8332281	8333338	1057
chr1	8347646	8349100	1454
chr1	8352852	8353145	293
chr1	8362792	8363308	516
chr1	8400496	8425444	24948
chr1	8426442	8430566	4124
chr1	8431548	8434031	2483
chr1	8542920	8544555	1635
chr1	8555317	8558426	3109
chr1	8607720	8611119	3399
chr1	8709308	8710221	913
chr1	8791658	8792510	852
chr1	8889183	8892708	3525
chr1	8932958	8937823	4865
chr1	8940903	8941103	200
chr1	9048908	9049877	969
chr1	9106679	9109678	2999
chr1	9206653	9207486	833
chr1	9222157	9222971	814
chr1	9227699	9228445	746
chr1	9236037	9240222	4185
chr1	9243638	9244077	439
chr1	9308330	9308530	200
chr1	9325062	9325534	472
chr1	9328937	9329201	264
chr1	9440147	9440529	382
chr1	9616894	9622993	6099
chr1	9667331	9669368	2037
chr1	9696814	9697174	360
chr1	9730011	9731498	1487
chr1	9743634	9743969	335
chr1	9762313	9762951	638
chr1	9765128	9766546	1418
chr1	9953134	9953575	441
chr1	9992968	9994527	1559
chr1	10026083	10026720	637
chr1	10106335	10107062	727
chr1	10152437	10153058	621
chr1	10222212	10228933	6721
chr1	10232440	10233743	1303
chr1	10309806	10312641	2835
chr1	10353618	10357501	3883
chr1	10637547	10637923	376
chr1	10674864	10675535	671
chr1	11564660	11568391	3731
chr1	11784159	11785324	1165
chr1	11793334	11793978	644
chr1	11881818	11882225	407
chr1	11883249	11888738	5489
chr1	11929950	11932096	2146
chr1	12119764	12124342	4578
chr1	12196389	12197243	854
chr1	12296656	12300142	3486
chr1	12325647	12326617	970
chr1	12439258	12440618	1360
chr1	12529027	12529491	464
chr1	12572885	12573206	321
chr1	13338994	13341785	2791
chr1	13409394	13409855	461
chr1	13445058	13447869	2811
chr1	13465729	13468621	2892
chr1	13664118	13667174	3056
chr1	13668187	13668977	790
chr1	13714941	13716674	1733
chr1	13935754	13936249	495
chr1	13954941	13956838	1897
chr1	14017891	14018961	1070
chr1	14027316	14029795	2479
chr1	14301625	14302538	913
chr1	14489415	14491785	2370
chr1	14600782	14602024	1242
chr1	14748796	14752204	3408
chr1	14792189	14797146	4957
chr1	14863945	14868539	4594
chr1	14910847	14913091	2244
chr1	14928575	14930733	2158
chr1	14982635	14983348	713
chr1	14987330	14987662	332
chr1	15015322	15018032	2710
chr1	15034535	15035787	1252
chr1	15127712	15129326	1614
chr1	15141418	15142335	917
chr1	15327843	15330275	2432
chr1	15585467	15588299	2832
chr1	15649040	15649396	356
chr1	15650495	15650954	459
chr1	15949491	15950470	979
chr1	15987130	15988341	1211
chr1	16007254	16008670	1416
chr1	16021754	16022970	1216
chr1	16066530	16066978	448
chr1	16100128	16100758	630
chr1	16117282	16119711	2429
chr1	16138358	16141352	2994
chr1	16247467	16253021	5554
chr1	16273737	16278068	4331
chr1	16330136	16332829	2693
chr1	16379754	16382572	2818
chr1	16400282	16404108	3826
chr1	16465728	16466870	1142
chr1	16607979	16613056	5077
chr1	16820784	16822497	1713
chr1	16983377	16983894	517
chr1	17039484	17039704	220
chr1	17135497	17139369	3872
chr1	17279577	17280264	687
chr1	17302626	17302845	219
chr1	17346860	17348200	1340
chr1	17350386	17352573	2187
chr1	17478402	17478956	554
chr1	17508163	17512751	4588
chr1	17572523	17574199	1676
chr1	17954296	17954496	200
chr1	18139724	18140050	326
chr1	18199315	18199853	538
chr1	18287063	18292126	5063
chr1	18510254	18514384	4130
chr1	18845312	18846544	1232
chr1	19081691	19082075	384
chr1	19093565	19098678	5113
chr1	19115684	19115903	219
chr1	19612122	19615156	3034
chr1	19754166	19759276	5110
chr1	19805597	19808116	2519
chr1	20506424	20506708	284
chr1	20679819	20680647	828
chr1	20751480	20752275	795
chr1	20982151	20982598	447
chr1	20985588	20986383	795
chr1	21044987	21050127	5140
chr1	21112103	21114301	2198
chr1	21153896	21154424	528
chr1	21158643	21161358	2715
chr1	21230588	21233084	2496
chr1	21264328	21267339	3011
chr1	21303362	21306168	2806
chr1	21307669	21308112	443
chr1	21367441	21370195	2754
chr1	21410441	21410641	200
chr1	21428152	21431173	3021
chr1	21507063	21507522	459
chr1	21573777	21577493	3716
chr1	21721799	21723347	1548
chr1	21741496	21744090	2594
chr1	21799443	21804209	4766
chr1	21885030	21886016	986
chr1	22102743	22103162	419
chr1	22163745	22165746	2001
chr1	22238834	22243556	4722
chr1	22259489	22261138	1649
chr1	22300393	22301264	871
chr1	22800221	22803110	2889
chr1	22921408	22924310	2902
chr1	25006625	25007236	611
chr1	25008503	25008757	254
chr1	25013087	25013370	283
chr1	25014473	25015440	967
chr1	25066624	25066848	224
chr1	25127033	25127823	790
chr1	25153413	25159756	6343
chr1	25228604	25229428	824
chr1	25361023	25364218	3195
chr1	25445342	25447975	2633
chr1	25480328	25486063	5735
chr1	25643780	25644779	999
chr1	25661474	25664399	2925
chr1	25734980	25738127	3147
chr1	25848485	25848685	200
chr1	25850437	25856411	5974
chr1	25864381	25864712	331
chr1	25868145	25868630	485
chr1	25878437	25879262	825
chr1	25896111	25896881	770
chr1	26009747	26012375	2628
chr1	26208567	26209225	658
chr1	26254970	26255942	972
chr1	26300480	26303940	3460
chr1	26462295	26463327	1032
chr1	26484751	26485417	666
chr1	26486929	26490462	3533
chr1	26796563	26797541	978
chr1	26799167	26799471	304
chr1	26805698	26806941	1243
chr1	26981636	26982487	851
chr1	27036663	27041363	4700
chr1	27106287	27106845	558
chr1	27136264	27138735	2471
chr1	27248076	27252717	4641
chr1	27344046	27348221	4175
chr1	27379812	27383653	3841
chr1	27385970	27388058	2088
chr1	27605682	27608099	2417
chr1	27802112	27802795	683
chr1	27870561	27877465	6904
chr1	27907454	27909579	2125
chr1	27980847	27981047	200
chr1	28069978	28071298	1320
chr1	28085864	28086369	505
chr1	28113890	28116005	2115
chr1	28229814	28230196	382
chr1	28271422	28272089	667
chr1	28299088	28303312	4224
chr1	28565084	28567354	2270
chr1	28854164	28857505	3341
chr1	28968225	28971280	3055
chr1	29108103	29109822	1719
chr1	29149357	29149841	484
chr1	29273477	29275333	1856
chr1	29743984	29754386	10402
chr1	29765761	29766696	935
chr1	29835378	29839626	4248
chr1	29841958	29846960	5002
chr1	29934391	29938769	4378
chr1	29973739	29978767	5028
chr1	30531050	30533710	2660
chr1	30831366	30831698	332
chr1	30921015	30925196	4181
chr1	30933347	30935455	2108
chr1	31184102	31187902	3800
chr1	31282191	31282976	785
chr1	31378466	31378881	415
chr1	31674003	31676712	2709
chr1	31717775	31718719	944
chr1	31794259	31797393	3134
chr1	31956464	31956937	473
chr1	31959066	31961731	2665
chr1	32019106	32019358	252
chr1	32252227	32254826	2599
chr1	32360640	32362850	2210
chr1	32417629	32421579	3950
chr1	32434113	32435762	1649
chr1	32529343	32529765	422
chr1	33029613	33033324	3711
chr1	33316692	33319820	3128
chr1	33385968	33386586	618
chr1	33392415	33393252	837
chr1	33472395	33474890	2495
chr1	33522286	33522486	200
chr1	33527473	33528224	751
chr1	33582830	33586158	3328
chr1	34165837	34166134	297
chr1	34357100	34360571	3471
chr1	34615848	34616121	273
chr1	34639808	34641015	1207
chr1	34643786	34644498	712
chr1	34692141	34698206	6065
chr1	34779980	34780529	549
chr1	35422404	35424226	1822
chr1	35587254	35589008	1754
chr1	35693998	35694936	938
chr1	35696261	35698400	2139
chr1	35756682	35758832	2150
chr1	35851961	35854637	2676
chr1	35920113	35928949	8836
chr1	35934515	35935301	786
chr1	36062051	36069784	7733
chr1	36198154	36198961	807
chr1	36695187	36697383	2196
chr1	36999842	37004554	4712
chr1	37022044	37025953	3909
chr1	37054927	37055381	454
chr1	37192471	37194910	2439
chr1	37201481	37203725	2244
chr1	37227749	37234458	6709
chr1	37586381	37587236	855
chr1	37623710	37624244	534
chr1	37640249	37642498	2249
chr1	37668090	37668358	268
chr1	37759896	37762240	2344
chr1	37771902	37772322	420
chr1	37781058	37782265	1207
chr1	37873282	37873552	270
chr1	37907746	37913535	5789
chr1	37969293	37969862	569
chr1	38364408	38364977	569
chr1	38406701	38407355	654
chr1	38430627	38431498	871
chr1	39039328	39041051	1723
chr1	39752778	39752986	208
chr1	39865315	39869707	4392
chr1	40020752	40023525	2773
chr1	40098475	40102693	4218
chr1	40176921	40180838	3917
chr1	40341237	40342379	1142
chr1	40548097	40548616	519
chr1	40884468	40885006	538
chr1	40990047	40990473	426
chr1	40991764	41002379	10615
chr1	41056884	41059411	2527
chr1	41288413	41290077	1664
chr1	41654597	41655191	594
chr1	41706715	41707311	596
chr1	42257592	42258279	687
chr1	42728548	42736066	7518
chr1	42923132	42923885	753
chr1	43002928	43005001	2073
chr1	43171215	43174055	2840
chr1	43212388	43216798	4410
chr1	43254951	43255817	866
chr1	43285279	43285639	360
chr1	43340633	43341294	661
chr1	43374941	43375530	589
chr1	43391742	43395509	3767
chr1	43545684	43546528	844
chr1	43600918	43601827	909
chr1	44056138	44058503	2365
chr1	44181210	44186501	5291
chr1	44238599	44242315	3716
chr1	44243168	44243415	247
chr1	44302425	44303332	907
chr1	44371504	44375410	3906
chr1	44551530	44552920	1390
chr1	44557048	44558690	1642
chr1	44823001	44823901	900
chr1	44888905	44891060	2155
chr1	44936291	44943080	6789
chr1	45089817	45090673	856
chr1	45169326	45173986	4660
chr1	45218130	45221537	3407
chr1	45901429	45901731	302
chr1	46210038	46211701	1663
chr1	46291435	46291876	441
chr1	48014043	48014618	575
chr1	48885105	48886851	1746
chr1	49975746	49978598	2852
chr1	50044099	50046865	2766
chr1	50470977	50472268	1291
chr1	50578009	50582133	4124
chr1	50721298	50723095	1797
chr1	50757664	50757926	262
chr1	50768797	50768997	200
chr1	50777608	50778625	1017
chr1	50779902	50786811	6909
chr1	50787987	50791714	3727
chr1	51039499	51042977	3478
chr1	51287852	51288374	522
chr1	51311477	51316516	5039
chr1	51412915	51413148	233
chr1	51415444	51417293	1849
chr1	51420140	51429691	9551
chr1	51485294	51485567	273
chr1	52040933	52042480	1547
chr1	52433325	52436698	3373
chr1	52526534	52526941	407
chr1	52812053	52812253	200
chr1	52962896	52969476	6580
chr1	52996779	52999382	2603
chr1	53091341	53092536	1195
chr1	53097095	53099162	2067
chr1	53254664	53257904	3240
chr1	53440456	53443483	3027
chr1	53444475	53444979	504
chr1	53864729	53867729	3000
chr1	53875429	53876718	1289
chr1	54399348	54402378	3030
chr1	54544468	54548288	3820
chr1	54593915	54599103	5188
chr1	54632057	54635358	3301
chr1	54677237	54677552	315
chr1	55407763	55408986	1223
chr1	55511661	55515671	4010
chr1	55614356	55621979	7623
chr1	55753099	55755473	2374
chr1	55821162	55822266	1104
chr1	55859049	55861447	2398
chr1	55980038	55983950	3912
chr1	56063329	56071272	7943
chr1	56111676	56112122	446
chr1	56189762	56190540	778
chr1	56296438	56296720	282
chr1	56491497	56493205	1708
chr1	56837457	56838542	1085
chr1	57059695	57063106	3411
chr1	57126976	57132062	5086
chr1	57134244	57134513	269
chr1	57164005	57167106	3101
chr1	57188245	57191352	3107
chr1	57274856	57275314	458
chr1	57361410	57365596	4186
chr1	57422476	57425108	2632
chr1	57437862	57439141	1279
chr1	57653979	57655205	1226
chr1	57824272	57826927	2655
chr1	57833043	57835935	2892
chr1	58143295	58143570	275
chr1	58162012	58162232	220
chr1	58203216	58204875	1659
chr1	58279423	58282166	2743
chr1	58290205	58290557	352
chr1	58343783	58344083	300
chr1	58545920	58549014	3094
chr1	58569272	58570905	1633
chr1	60285773	60286234	461
chr1	60760835	60762101	1266
chr1	60940726	60945502	4776
chr1	62071243	62071761	518
chr1	62637081	62637395	314
chr1	62887425	62890286	2861
chr1	63292898	63297631	4733
chr1	63638253	63640868	2615
chr1	63965615	63966355	740
chr1	63972661	63975963	3302
chr1	64042197	64045746	3549
chr1	64077790	64079822	2032
chr1	64457883	64461258	3375
chr1	65413987	65414469	482
chr1	65825344	65825697	353
chr1	65832739	65837156	4417
chr1	65844571	65844829	258
chr1	65846246	65846511	265
chr1	65932420	65936633	4213
chr1	66305853	66310453	4600
chr1	66344637	66347316	2679
chr1	66377671	66378136	465
chr1	66379012	66382867	3855
chr1	66453089	66455234	2145
chr1	66459843	66462203	2360
chr1	66497299	66499841	2542
chr1	66513501	66516320	2819
chr1	66534641	66536227	1586
chr1	66538985	66541117	2132
chr1	66544535	66546627	2092
chr1	66550213	66550813	600
chr1	66720397	66721196	799
chr1	67138479	67138893	414
chr1	67276280	67277788	1508
chr1	67287345	67288274	929
chr1	67292866	67295147	2281
chr1	67295950	67296406	456
chr1	67655041	67657884	2843
chr1	67667140	67667380	240
chr1	68050961	68052911	1950
chr1	68057589	68058180	591
chr1	68059594	68061498	1904
chr1	68170349	68170947	598
chr1	68516040	68516299	259
chr1	68998675	69002191	3516
chr1	69283760	69284479	719
chr1	69586649	69587322	673
chr1	70045385	70046121	736
chr1	70302028	70302233	205
chr1	70368951	70369324	373
chr1	70815283	70815740	457
chr1	70972667	70973484	817
chr1	71102349	71105536	3187
chr1	71157249	71160164	2915
chr1	71172735	71175884	3149
chr1	71359054	71361951	2897
chr1	71398578	71400973	2395
chr1	71492254	71492615	361
chr1	71633952	71637971	4019
chr1	71924225	71924597	372
chr1	72107972	72108341	369
chr1	72208858	72211173	2315
chr1	72212591	72213945	1354
chr1	72219518	72223921	4403
chr1	72255469	72256762	1293
chr1	72311092	72316301	5209
chr1	72317599	72317913	314
chr1	72322130	72324184	2054
chr1	72341117	72341453	336
chr1	72518426	72521206	2780
chr1	72552658	72553688	1030
chr1	72646099	72649507	3408
chr1	72698170	72704227	6057
chr1	72709448	72710370	922
chr1	72735115	72735387	272
chr1	72814538	72816699	2161
chr1	73026688	73027080	392
chr1	73122839	73126433	3594
chr1	73130848	73131271	423
chr1	73160549	73165669	5120
chr1	73196076	73196681	605
chr1	73220030	73223281	3251
chr1	73508054	73511442	3388
chr1	73547266	73553946	6680
chr1	73700909	73701395	486
chr1	73733519	73734666	1147
chr1	73820572	73821416	844
chr1	73884259	73884715	456
chr1	73964470	73964989	519
chr1	73966022	73966782	760
chr1	73982263	73982999	736
chr1	74075602	74080424	4822
chr1	74179398	74182088	2690
chr1	74224929	74225613	684
chr1	74242601	74243234	633
chr1	74261443	74261813	370
chr1	74270006	74272793	2787
chr1	74346045	74350330	4285
chr1	74366933	74368859	1926
chr1	74625546	74635055	9509
chr1	74636263	74636661	398
chr1	74657508	74657810	302
chr1	74660903	74662818	1915
chr1	74774186	74775072	886
chr1	74887824	74888458	634
chr1	74918155	74918667	512
chr1	74923403	74924353	950
chr1	75018766	75020203	1437
chr1	75075546	75080251	4705
chr1	75166756	75172199	5443
chr1	75454097	75459146	5049
chr1	75507109	75510607	3498
chr1	75521274	75523880	2606
chr1	75545566	75549594	4028
chr1	75692726	75696431	3705
chr1	75888803	75889202	399
chr1	76178780	76183139	4359
chr1	76367076	76368378	1302
chr1	76466518	76469103	2585
chr1	76500539	76501138	599
chr1	76636425	76637113	688
chr1	76757794	76758084	290
chr1	76791044	76795673	4629
chr1	76838483	76844517	6034
chr1	76850314	76851438	1124
chr1	76895952	76898800	2848
chr1	76916591	76919056	2465
chr1	76997602	77004534	6932
chr1	77005565	77006677	1112
chr1	77007612	77008227	615
chr1	77158126	77161828	3702
chr1	77175359	77176327	968
chr1	77376388	77377274	886
chr1	77397903	77402343	4440
chr1	77539648	77541824	2176
chr1	77690268	77691371	1103
chr1	77808276	77811361	3085
chr1	77921117	77921317	200
chr1	77941161	77941757	596
chr1	77998416	77999212	796
chr1	78005204	78006792	1588
chr1	78046800	78048877	2077
chr1	78218577	78225202	6625
chr1	79379659	79381466	1807
chr1	79498747	79499579	832
chr1	79548968	79549443	475
chr1	79786570	79795611	9041
chr1	79818456	79819044	588
chr1	79899045	79902754	3709
chr1	80243460	80246023	2563
chr1	80912296	80913127	831
chr1	81713592	81714287	695
chr1	81744855	81748728	3873
chr1	81751445	81752048	603
chr1	81891654	81893332	1678
chr1	81905301	81910743	5442
chr1	81996099	81999322	3223
chr1	82085532	82087108	1576
chr1	82108926	82112425	3499
chr1	82123915	82126575	2660
chr1	82159888	82164801	4913
chr1	82425060	82425489	429
chr1	82431813	82432618	805
chr1	82540273	82542946	2673
chr1	82734203	82735084	881
chr1	82799154	82804415	5261
chr1	83000945	83005739	4794
chr1	83135257	83137524	2267
chr1	83140126	83142243	2117
chr1	83848436	83851959	3523
chr1	83972625	83975417	2792
chr1	84391832	84392308	476
chr1	84451646	84452732	1086
chr1	84543793	84550721	6928
chr1	85492723	85493417	694
chr1	86016218	86018190	1972
chr1	86124107	86126232	2125
chr1	86162738	86165191	2453
chr1	86316161	86316574	413
chr1	86334281	86335196	915
chr1	86354510	86354745	235
chr1	86476927	86482756	5829
chr1	86606394	86609722	3328
chr1	86776177	86776620	443
chr1	86954105	86957472	3367
chr1	87023122	87025315	2193
chr1	87115238	87119606	4368
chr1	87270552	87272127	1575
chr1	87326272	87326671	399
chr1	87328489	87331490	3001
chr1	87732189	87733029	840
chr1	88595780	88598726	2946
chr1	89265328	89265718	390
chr1	89974604	89975009	405
chr1	90090080	90090512	432
chr1	90091777	90093423	1646
chr1	90095180	90098690	3510
chr1	90134879	90139039	4160
chr1	90278070	90278604	534
chr1	90294990	90301361	6371
chr1	90427022	90430619	3597
chr1	90649321	90653920	4599
chr1	90695541	90699455	3914
chr1	90741268	90741736	468
chr1	90742814	90749040	6226
chr1	90768741	90769254	513
chr1	90874184	90874737	553
chr1	92239617	92242135	2518
chr1	92284913	92288099	3186
chr1	92345269	92346199	930
chr1	92351354	92353475	2121
chr1	92418049	92419017	968
chr1	92420692	92426002	5310
chr1	92470392	92473382	2990
chr1	92481250	92485829	4579
chr1	92581333	92582063	730
chr1	92601933	92604918	2985
chr1	92688818	92689048	230
chr1	92983393	92983600	207
chr1	93302518	93303152	634
chr1	94294578	94298499	3921
chr1	94402340	94402801	461
chr1	95484122	95486100	1978
chr1	95614330	95617223	2893
chr1	95724518	95728460	3942
chr1	95745857	95746433	576
chr1	95747796	95751613	3817
chr1	95755997	95757564	1567
chr1	95808178	95811579	3401
chr1	95950462	95952388	1926
chr1	96373733	96377447	3714
chr1	96519412	96520400	988
chr1	96542498	96547088	4590
chr1	96566296	96567966	1670
chr1	96605459	96607656	2197
chr1	96726911	96730088	3177
chr1	96760805	96764271	3466
chr1	96839259	96841195	1936
chr1	96867606	96868125	519
chr1	97342846	97343387	541
chr1	97506246	97512584	6338
chr1	97601328	97602551	1223
chr1	97734265	97736300	2035
chr1	97757888	97759610	1722
chr1	98014035	98016644	2609
chr1	98132865	98136491	3626
chr1	98274122	98274628	506
chr1	98419436	98420180	744
chr1	98515320	98516444	1124
chr1	98521049	98522212	1163
chr1	98531612	98545213	13601
chr1	98567968	98570575	2607
chr1	99023101	99025165	2064
chr1	99041604	99048841	7237
chr1	99080402	99083425	3023
chr1	99262334	99263159	825
chr1	99309723	99312350	2627
chr1	99594370	99594830	460
chr1	99808329	99810961	2632
chr1	99899684	99900375	691
chr1	99914829	99918099	3270
chr1	99921135	99922156	1021
chr1	99937589	99941529	3940
chr1	99975212	99977422	2210
chr1	100107153	100109804	2651
chr1	100116994	100117292	298
chr1	100285754	100290966	5212
chr1	100293631	100293831	200
chr1	100362170	100362616	446
chr1	100418402	100423028	4626
chr1	100514145	100516348	2203
chr1	100573130	100577577	4447
chr1	100638126	100640752	2626
chr1	100695736	100700567	4831
chr1	101273852	101274239	387
chr1	101632791	101633506	715
chr1	101845476	101847500	2024
chr1	102647603	102647919	316
chr1	102757845	102758077	232
chr1	102966144	102966438	294
chr1	103246361	103246700	339
chr1	103337809	103338306	497
chr1	103456189	103458395	2206
chr1	103504963	103505343	380
chr1	103749600	103753267	3667
chr1	103793686	103795404	1718
chr1	103860209	103864456	4247
chr1	103930579	103931187	608
chr1	104153424	104153747	323
chr1	104203101	104203607	506
chr1	104352400	104353254	854
chr1	104473018	104475168	2150
chr1	104813072	104817854	4782
chr1	104892166	104896328	4162
chr1	104899920	104900176	256
chr1	104914825	104917012	2187
chr1	104968459	104970123	1664
chr1	105003964	105005837	1873
chr1	105008010	105008315	305
chr1	105072157	105080660	8503
chr1	105237214	105238543	1329
chr1	106008598	106015257	6659
chr1	106035316	106038702	3386
chr1	106743341	106746671	3330
chr1	106749319	106753361	4042
chr1	106891705	106892609	904
chr1	106893937	106899200	5263
chr1	106925942	106930514	4572
chr1	106931918	106935771	3853
chr1	106967430	106968832	1402
chr1	106970199	106972237	2038
chr1	107011043	107013854	2811
chr1	107138150	107139631	1481
chr1	107153194	107154249	1055
chr1	107206272	107210104	3832
chr1	107215580	107216271	691
chr1	107217581	107220195	2614
chr1	107257628	107261107	3479
chr1	107324720	107329336	4616
chr1	107581339	107584478	3139
chr1	107652612	107655539	2927
chr1	107658831	107661038	2207
chr1	107688710	107692053	3343
chr1	107885894	107889524	3630
chr1	107896592	107898629	2037
chr1	107939892	107940505	613
chr1	107946169	107955214	9045
chr1	107958545	107959077	532
chr1	107960225	107961175	950
chr1	107997170	107997758	588
chr1	108205064	108208426	3362
chr1	108407229	108411901	4672
chr1	108505793	108506131	338
chr1	108507218	108508865	1647
chr1	108510566	108518622	8056
chr1	108648861	108649717	856
chr1	108668807	108669737	930
chr1	108762023	108764022	1999
chr1	108817999	108818733	734
chr1	108835074	108835689	615
chr1	108836533	108841104	4571
chr1	108845892	108846385	493
chr1	108879958	108882954	2996
chr1	108923229	108925103	1874
chr1	109008134	109016536	8402
chr1	109099858	109100853	995
chr1	109295603	109299460	3857
chr1	109677295	109681074	3779
chr1	109763490	109765723	2233
chr1	109824883	109828891	4008
chr1	109920327	109923451	3124
chr1	109930374	109933840	3466
chr1	109976550	109977000	450
chr1	110718673	110721471	2798
chr1	111345827	111346615	788
chr1	111374565	111378447	3882
chr1	111489414	111492111	2697
chr1	111587291	111594168	6877
chr1	111595503	111595970	467
chr1	111886767	111887609	842
chr1	111997605	112000062	2457
chr1	112010459	112010996	537
chr1	112343376	112347536	4160
chr1	112370603	112372869	2266
chr1	112434624	112434836	212
chr1	112618620	112618997	377
chr1	112619915	112621591	1676
chr1	112677006	112681327	4321
chr1	112941616	112943826	2210
chr1	113054431	113054725	294
chr1	113055839	113060358	4519
chr1	113084253	113087956	3703
chr1	113255526	113259645	4119
chr1	113287814	113292102	4288
chr1	113540506	113540747	241
chr1	113603248	113604280	1032
chr1	113800088	113800747	659
chr1	113846386	113849088	2702
chr1	113932668	113933988	1320
chr1	114040833	114042716	1883
chr1	114263579	114268321	4742
chr1	114384199	114387111	2912
chr1	114596863	114599523	2660
chr1	114748632	114751795	3163
chr1	115053849	115057414	3565
chr1	115077399	115080076	2677
chr1	115219456	115222612	3156
chr1	115471043	115472500	1457
chr1	115564674	115564874	200
chr1	115606187	115608397	2210
chr1	115732109	115737312	5203
chr1	115906470	115908382	1912
chr1	115941294	115944907	3613
chr1	116131165	116134818	3653
chr1	116290693	116294912	4219
chr1	116332255	116333958	1703
chr1	116447364	116453137	5773
chr1	116518240	116521585	3345
chr1	116532025	116534212	2187
chr1	116610879	116614667	3788
chr1	116828835	116829056	221
chr1	116836593	116837503	910
chr1	117173618	117174437	819
chr1	117764238	117764888	650
chr1	117942982	117952210	9228
chr1	117954514	117954763	249
chr1	117956167	117957868	1701
chr1	118840066	118840482	416
chr1	118897600	118900586	2986
chr1	118912940	118914188	1248
chr1	119020290	119024641	4351
chr1	119051741	119052477	736
chr1	119133901	119137471	3570
chr1	119165137	119167737	2600
chr1	119169684	119170154	470
chr1	119545135	119547189	2054
chr1	119702266	119703097	831
chr1	119757114	119760430	3316
chr1	119803188	119807512	4324
chr1	119945927	119949070	3143
chr1	120007923	120010679	2756
chr1	120025272	120028496	3224
chr1	120029618	120029866	248
chr1	120136845	120140645	3800
chr1	120150872	120151197	325
chr1	120652129	120652878	749
chr1	120653805	120660349	6544
chr1	120735832	120736554	722
chr1	120806734	120809009	2275
chr1	120943951	120947992	4041
chr1	121067386	121069643	2257
chr1	121144748	121149096	4348
chr1	121373966	121376825	2859
chr1	121411855	121417366	5511
chr1	121576757	121579679	2922
chr1	122080069	122080568	499
chr1	122137631	122140234	2603
chr1	122299017	122299842	825
chr1	122460225	122461932	1707
chr1	122524844	122527603	2759
chr1	122540994	122545493	4499
chr1	122632891	122638996	6105
chr1	122640328	122641382	1054
chr1	122725567	122728652	3085
chr1	122747845	122748920	1075
chr1	122809528	122812903	3375
chr1	122831187	122832375	1188
chr1	122874920	122878489	3569
chr1	122951605	122951832	227
chr1	123101117	123104575	3458
chr1	123105712	123105935	223
chr1	123296877	123297188	311
chr1	123392880	123393705	825
chr1	123460042	123463259	3217
chr1	123536856	123537452	596
chr1	123600505	123601749	1244
chr1	124040603	124044370	3767
chr1	124584383	124586755	2372
chr1	125093575	125095026	1451
chr1	125489995	125490634	639
chr1	126135197	126137740	2543
chr1	126182889	126185662	2773
chr1	126235772	126239877	4105
chr1	126307407	126308042	635
chr1	126332880	126336096	3216
chr1	126361102	126363462	2360
chr1	126470997	126471860	863
chr1	126540895	126543818	2923
chr1	126548982	126551440	2458
chr1	126569586	126571858	2272
chr1	126597867	126598124	257
chr1	126616547	126618247	1700
chr1	126623239	126623628	389
chr1	126699298	126701787	2489
chr1	126767166	126768239	1073
chr1	126824744	126825708	964
chr1	126843844	126844527	683
chr1	126871428	126872163	735
chr1	126901799	126904192	2393
chr1	127016802	127020976	4174
chr1	127108851	127109415	564
chr1	127122247	127127308	5061
chr1	127235604	127239786	4182
chr1	127316841	127319226	2385
chr1	127739187	127744172	4985
chr1	127757604	127761110	3506
chr1	127763618	127768516	4898
chr1	127780448	127782664	2216
chr1	127811166	127816090	4924
chr1	127856932	127859454	2522
chr1	127865466	127867487	2021
chr1	127883629	127885238	1609
chr1	127929736	127930736	1000
chr1	127936172	127938423	2251
chr1	127958110	127959996	1886
chr1	128082675	128085757	3082
chr1	128124029	128127604	3575
chr1	128267671	128270496	2825
chr1	128304578	128306548	1970
chr1	128319085	128319572	487
chr1	128330883	128334493	3610
chr1	128488638	128491310	2672
chr1	128640137	128644170	4033
chr1	128758353	128758638	285
chr1	128806964	128809478	2514
chr1	128816698	128817849	1151
chr1	128837752	128840346	2594
chr1	128887198	128889546	2348
chr1	128893226	128896005	2779
chr1	129011421	129013433	2012
chr1	129096119	129101303	5184
chr1	129129912	129130174	262
chr1	129143572	129146216	2644
chr1	129147515	129147905	390
chr1	129289489	129289703	214
chr1	129373539	129378381	4842
chr1	129402319	129402848	529
chr1	129532217	129534215	1998
chr1	129558008	129559091	1083
chr1	129560491	129562250	1759
chr1	129583716	129588823	5107
chr1	129694195	129698604	4409
chr1	129761485	129763842	2357
chr1	129783866	129784336	470
chr1	129800511	129801026	515
chr1	129826091	129829769	3678
chr1	129837589	129840067	2478
chr1	129860906	129861469	563
chr1	129869068	129869575	507
chr1	129872932	129877196	4264
chr1	129881907	129882564	657
chr1	129940110	129943730	3620
chr1	129967599	129969809	2210
chr1	130034506	130037711	3205
chr1	130061571	130066912	5341
chr1	130109597	130109953	356
chr1	130110781	130114150	3369
chr1	130200626	130204482	3856
chr1	130362854	130364607	1753
chr1	130373510	130375365	1855
chr1	130378893	130381804	2911
chr1	130382672	130388526	5854
chr1	130389359	130390153	794
chr1	130406847	130407142	295
chr1	130411866	130412469	603
chr1	130415402	130420374	4972
chr1	130443452	130445248	1796
chr1	130468799	130475373	6574
chr1	130514743	130517650	2907
chr1	130562210	130564681	2471
chr1	130573935	130576348	2413
chr1	130638628	130640799	2171
chr1	130728200	130728636	436
chr1	130745175	130748010	2835
chr1	130752414	130754061	1647
chr1	130804263	130805184	921
chr1	130844897	130848113	3216
chr1	130870459	130875428	4969
chr1	130876256	130879469	3213
chr1	130908917	130910874	1957
chr1	130928745	130929872	1127
chr1	130940073	130940812	739
chr1	130951605	130952854	1249
chr1	130970096	130972014	1918
chr1	130974310	130977254	2944
chr1	130990069	130993917	3848
chr1	131033008	131037162	4154
chr1	131064641	131067561	2920
chr1	131142975	131144227	1252
chr1	131171529	131172333	804
chr1	131177711	131181607	3896
chr1	131205451	131206512	1061
chr1	131212884	131213240	356
chr1	131241093	131244288	3195
chr1	131353192	131356247	3055
chr1	131364508	131368361	3853
chr1	131509721	131511711	1990
chr1	131743006	131748029	5023
chr1	132701299	132704936	3637
chr1	132817855	132819752	1897
chr1	132882798	132883730	932
chr1	133010745	133018504	7759
chr1	133119266	133119665	399
chr1	133203310	133204976	1666
chr1	134003049	134005682	2633
chr1	134009683	134020961	11278
chr1	134225286	134225988	702
chr1	134230011	134231599	1588
chr1	134537249	134539096	1847
chr1	134993232	134994061	829
chr1	135364157	135364640	483
chr1	135576894	135579211	2317
chr1	135761254	135761913	659
chr1	135769719	135770485	766
chr1	135870943	135871713	770
chr1	136120209	136123417	3208
chr1	136135645	136138445	2800
chr1	136283202	136283495	293
chr1	136284371	136284642	271
chr1	136496231	136498934	2703
chr1	136616075	136618142	2067
chr1	136625786	136626061	275
chr1	137006956	137009685	2729
chr1	137157043	137158337	1294
chr1	137159383	137164139	4756
chr1	137296193	137297708	1515
chr1	137308280	137308639	359
chr1	137476446	137478258	1812
chr1	137489622	137492025	2403
chr1	137687018	137693076	6058
chr1	137781942	137783270	1328
chr1	137824183	137826670	2487
chr1	137855565	137857109	1544
chr1	137995945	138001567	5622
chr1	138339468	138343828	4360
chr1	138511951	138512679	728
chr1	138565003	138568062	3059
chr1	138661687	138662270	583
chr1	139013365	139015595	2230
chr1	139188645	139194084	5439
chr1	139450412	139455942	5530
chr1	139493073	139497412	4339
chr1	139693581	139693897	316
chr1	139791155	139791592	437
chr1	139795878	139796447	569
chr1	139800449	139806034	5585
chr1	139834223	139838126	3903
chr1	140464029	140465355	1326
chr1	140567265	140567967	702
chr1	140922066	140922460	394
chr1	141310232	141311159	927
chr1	141442356	141444410	2054
chr1	141493709	141496136	2427
chr1	141739277	141739843	566
chr1	141885990	141890484	4494
chr1	141893468	141894132	664
chr1	142255761	142258300	2539
chr1	142260820	142261386	566
chr1	142278911	142279163	252
chr1	142357861	142358160	299
chr1	142412302	142414054	1752
chr1	142450443	142451603	1160
chr1	142493545	142494535	990
chr1	142498144	142501923	3779
chr1	142566359	142567735	1376
chr1	142936582	142937773	1191
chr1	143108454	143111024	2570
chr1	143414251	143419993	5742
chr1	143498526	143499583	1057
chr1	143506089	143507376	1287
chr1	143518360	143519849	1489
chr1	143525014	143526541	1527
chr1	143529607	143530038	431
chr1	143536245	143541948	5703
chr1	143633234	143634822	1588
chr1	143866595	143870772	4177
chr1	143960258	143962646	2388
chr1	143991288	143995745	4457
chr1	144071101	144072812	1711
chr1	144470976	144475334	4358
chr1	144786303	144789564	3261
chr1	144866457	144866784	327
chr1	144904005	144904205	200
chr1	144921228	144921438	210
chr1	145032458	145032658	200
chr1	145055254	145060756	5502
chr1	145194914	145196591	1677
chr1	145302010	145303776	1766
chr1	145358535	145361198	2663
chr1	145362357	145362626	269
chr1	145507583	145511664	4081
chr1	145706408	145711231	4823
chr1	145747796	145750549	2753
chr1	145808420	145814864	6444
chr1	145998932	146004593	5661
chr1	146007053	146010761	3708
chr1	146217778	146224316	6538
chr1	146261050	146261623	573
chr1	146272155	146276843	4688
chr1	146279327	146280443	1116
chr1	146719686	146720240	554
chr1	146760525	146761414	889
chr1	146763431	146763942	511
chr1	147039479	147039741	262
chr1	147462190	147463447	1257
chr1	147567589	147570157	2568
chr1	147592255	147592590	335
chr1	147779251	147783095	3844
chr1	147796532	147797075	543
chr1	147832295	147833663	1368
chr1	147895147	147896479	1332
chr1	147957196	147958259	1063
chr1	147962940	147964113	1173
chr1	147981706	147989578	7872
chr1	147992448	147993358	910
chr1	148034310	148034785	475
chr1	148067708	148068001	293
chr1	148492358	148492955	597
chr1	148948069	148949745	1676
chr1	148974091	148975451	1360
chr1	148982135	148992684	10549
chr1	149514645	149518884	4239
chr1	149549725	149551629	1904
chr1	149579061	149585017	5956
chr1	149610274	149612158	1884
chr1	149736566	149740859	4293
chr1	149851510	149857582	6072
chr1	150212318	150212990	672
chr1	150810714	150811468	754
chr1	150972872	150974191	1319
chr1	151760617	151761219	602
chr1	151863299	151863582	283
chr1	152633727	152637287	3560
chr1	152687899	152691151	3252
chr1	153390876	153395251	4375
chr1	153926210	153926778	568
chr1	153986858	153990223	3365
chr1	154101182	154102053	871
chr1	154345541	154346408	867
chr1	154918419	154920493	2074
chr1	155341721	155342356	635
chr1	156022024	156022553	529
chr1	156434774	156437124	2350
chr1	157225724	157225924	200
chr1	157385156	157386880	1724
chr1	157418993	157419756	763
chr1	157835523	157837869	2346
chr1	158194466	158195908	1442
chr1	158232034	158235396	3362
chr1	158287413	158292381	4968
chr1	158336389	158340182	3793
chr1	158342040	158342469	429
chr1	158343898	158345308	1410
chr1	158414137	158414646	509
chr1	158415461	158416599	1138
chr1	158856952	158864847	7895
chr1	158948630	158950605	1975
chr1	158971513	158972461	948
chr1	159017630	159023863	6233
chr1	159132921	159133431	510
chr1	159184124	159189301	5177
chr1	159313365	159319333	5968
chr1	159528506	159534118	5612
chr1	160023603	160025811	2208
chr1	161185386	161189840	4454
chr1	161202793	161203597	804
chr1	161320362	161322104	1742
chr1	161446713	161447188	475
chr1	161606378	161609758	3380
chr1	161679259	161679804	545
chr1	161682316	161683757	1441
chr1	161685835	161687065	1230
chr1	161766476	161769799	3323
chr1	161943224	161944222	998
chr1	161977959	161979137	1178
chr1	161980149	161986227	6078
chr1	162143023	162146172	3149
chr1	162509438	162510469	1031
chr1	162512353	162512959	606
chr1	162513861	162514630	769
chr1	162520943	162521588	645
chr1	162536626	162538424	1798
chr1	162551901	162552758	857
chr1	162732908	162737305	4397
chr1	162780420	162780768	348
chr1	162935341	162938560	3219
chr1	163101484	163104518	3034
chr1	163142632	163143156	524
chr1	163168067	163171783	3716
chr1	163202166	163202418	252
chr1	163212200	163213136	936
chr1	163219211	163223288	4077
chr1	163318658	163320483	1825
chr1	163333619	163334712	1093
chr1	163336010	163338278	2268
chr1	163369334	163371096	1762
chr1	163378679	163380118	1439
chr1	163388240	163388958	718
chr1	163390287	163393662	3375
chr1	163410750	163411187	437
chr1	163434033	163436526	2493
chr1	163515932	163517611	1679
chr1	163525274	163527757	2483
chr1	163600882	163603787	2905
chr1	163642714	163644607	1893
chr1	163788189	163791929	3740
chr1	163857202	163861221	4019
chr1	163862746	163863834	1088
chr1	163864780	163865868	1088
chr1	164202729	164203579	850
chr1	164273811	164275764	1953
chr1	164308978	164311939	2961
chr1	164367746	164370195	2449
chr1	164381372	164384371	2999
chr1	164473029	164477196	4167
chr1	164478362	164483877	5515
chr1	164586016	164586622	606
chr1	164619140	164619620	480
chr1	164654439	164663899	9460
chr1	164664715	164665545	830
chr1	164714584	164715523	939
chr1	164783134	164784156	1022
chr1	164804493	164804887	394
chr1	164997462	165001707	4245
chr1	165054235	165054941	706
chr1	165191502	165193471	1969
chr1	165436129	165439149	3020
chr1	165456900	165460950	4050
chr1	165666153	165666690	537
chr1	165749988	165752175	2187
chr1	165753002	165758238	5236
chr1	165761253	165764592	3339
chr1	165766717	165768724	2007
chr1	165774476	165775394	918
chr1	165782459	165783709	1250
chr1	165809432	165810775	1343
chr1	165956652	165960272	3620
chr1	166096938	166097138	200
chr1	166098379	166099693	1314
chr1	166112500	166112950	450
chr1	166123751	166127189	3438
chr1	166147323	166149043	1720
chr1	166160296	166166954	6658
chr1	166309257	166311092	1835
chr1	166464130	166467614	3484
chr1	166584280	166585091	811
chr1	166606286	166606871	585
chr1	166634998	166635496	498
chr1	166695963	166703636	7673
chr1	166730597	166731092	495
chr1	167154234	167156430	2196
chr1	167237902	167241239	3337
chr1	167294276	167298742	4466
chr1	167300719	167301921	1202
chr1	167519313	167520188	875
chr1	167849817	167857685	7868
chr1	168212184	168213242	1058
chr1	168400157	168401020	863
chr1	168450130	168453603	3473
chr1	168465303	168465856	553
chr1	168527662	168531613	3951
chr1	168552623	168553952	1329
chr1	168751047	168753252	2205
chr1	169594441	169599006	4565
chr1	169638280	169645087	6807
chr1	169668298	169672750	4452
chr1	169674214	169677600	3386
chr1	169719152	169728506	9354
chr1	169800786	169803893	3107
chr1	169911829	169917677	5848
chr1	170802951	170803608	657
chr1	171112373	171114360	1987
chr1	171904068	171909335	5267
chr1	172016393	172016593	200
chr1	172019944	172020823	879
chr1	172030072	172030272	200
chr1	172549097	172549376	279
chr1	172820376	172821263	887
chr1	173039657	173040265	608
chr1	173369947	173370325	378
chr1	173388628	173389480	852
chr1	174251603	174252541	938
chr1	174643178	174643769	591
chr1	175145556	175148143	2587
chr1	175196089	175203146	7057
chr1	175284546	175289693	5147
chr1	175331374	175336042	4668
chr1	175445712	175446010	298
chr1	175446851	175449556	2705
chr1	175593707	175594365	658
chr1	176569902	176570671	769
chr1	177383321	177383983	662
chr1	177592710	177595889	3179
chr1	178659202	178660037	835
chr1	178752777	178753660	883
chr1	179454272	179458463	4191
chr1	179460562	179464082	3520
chr1	179475631	179481335	5704
chr1	179488056	179492231	4175
chr1	179529052	179530502	1450
chr1	179539658	179542008	2350
chr1	179609972	179613892	3920
chr1	179668842	179672268	3426
chr1	179685172	179687898	2726
chr1	179697029	179698285	1256
chr1	179711947	179717653	5706
chr1	179790761	179791752	991
chr1	179809867	179812240	2373
chr1	179893056	179896247	3191
chr1	179905786	179907283	1497
chr1	180012617	180017340	4723
chr1	180067237	180071590	4353
chr1	180143511	180146416	2905
chr1	180296500	180300232	3732
chr1	180316442	180318431	1989
chr1	180432141	180435369	3228
chr1	180589963	180594077	4114
chr1	180620650	180622156	1506
chr1	180701998	180704874	2876
chr1	180828564	180831353	2789
chr1	180933453	180936094	2641
chr1	181337552	181341167	3615
chr1	181515716	181519038	3322
chr1	181680636	181683269	2633
chr1	181770455	181773619	3164
chr1	181954910	181956366	1456
chr1	181994531	181997619	3088
chr1	182199030	182205174	6144
chr1	182316275	182319208	2933
chr1	182329062	182331241	2179
chr1	182357305	182359884	2579
chr1	182421432	182424787	3355
chr1	182601831	182608240	6409
chr1	182751233	182755173	3940
chr1	182837427	182837726	299
chr1	183416782	183423714	6932
chr1	183428327	183429775	1448
chr1	183745871	183746966	1095
chr1	183792091	183793895	1804
chr1	183827873	183829247	1374
chr1	183860297	183864896	4599
chr1	183866150	183866965	815
chr1	183875702	183878065	2363
chr1	183878982	183879517	535
chr1	183913475	183918578	5103
chr1	184151111	184151402	291
chr1	184154827	184155646	819
chr1	184253910	184258303	4393
chr1	184377801	184381173	3372
chr1	184400759	184404485	3726
chr1	184477687	184480085	2398
chr1	184548692	184550923	2231
chr1	184599481	184601859	2378
chr1	184742501	184744831	2330
chr1	184880680	184883643	2963
chr1	185043051	185044925	1874
chr1	185397114	185400365	3251
chr1	185820921	185823883	2962
chr1	186023257	186023967	710
chr1	186025261	186026874	1613
chr1	186036116	186037107	991
chr1	186044335	186045101	766
chr1	186426483	186426770	287
chr1	186427631	186432366	4735
chr1	186528552	186532867	4315
chr1	187257135	187260171	3036
chr1	187305143	187309678	4535
chr1	187338072	187345622	7550
chr1	187346481	187347425	944
chr1	187376299	187376569	270
chr1	187378513	187379172	659
chr1	187380538	187387897	7359
chr1	187474689	187475769	1080
chr1	187502116	187506159	4043
chr1	187717742	187721243	3501
chr1	187726970	187729352	2382
chr1	187762581	187763183	602
chr1	188041379	188043147	1768
chr1	188045056	188045256	200
chr1	188100434	188100634	200
chr1	188333865	188337701	3836
chr1	188542242	188542774	532
chr1	188580828	188583504	2676
chr1	188596686	188600495	3809
chr1	188924672	188926221	1549
chr1	188965599	188966933	1334
chr1	189109368	189112747	3379
chr1	189168641	189171106	2465
chr1	189248043	189252573	4530
chr1	189253624	189254069	445
chr1	189338895	189339486	591
chr1	189471170	189471717	547
chr1	189497068	189498384	1316
chr1	189502305	189505094	2789
chr1	189612978	189613490	512
chr1	189616995	189618166	1171
chr1	189622262	189625511	3249
chr1	189628215	189628745	530
chr1	189630287	189633587	3300
chr1	189677120	189683874	6754
chr1	189689890	189693048	3158
chr1	189921038	189926866	5828
chr1	190146917	190147647	730
chr1	190166394	190172472	6078
chr1	190179708	190180174	466
chr1	190205457	190210810	5353
chr1	190306907	190307200	293
chr1	190623897	190630098	6201
chr1	190675163	190680184	5021
chr1	190685661	190689632	3971
chr1	190735391	190737145	1754
chr1	191209256	191212458	3202
chr1	191263322	191264974	1652
chr1	191319562	191323479	3917
chr1	191381607	191382131	524
chr1	191533753	191537048	3295
chr1	193284261	193284768	507
chr1	193824114	193825309	1195
chr1	193942027	193942380	353
chr1	194017581	194018252	671
chr1	194241673	194242616	943
chr1	194246357	194247786	1429
chr1	194261301	194264926	3625
chr1	194293989	194294396	407
chr1	194350258	194357452	7194
chr1	194361147	194361387	240
chr1	194436978	194441486	4508
chr1	194442456	194442876	420
chr1	194502541	194507448	4907
chr1	194553264	194554186	922
chr1	194812067	194812955	888
chr1	194842048	194842349	301
chr1	194843403	194845257	1854
chr1	195589852	195590494	642
chr1	195698630	195699150	520
chr1	196048879	196052470	3591
chr1	196172334	196178836	6502
chr1	196229167	196232207	3040
chr1	196894641	196895472	831
chr1	197307783	197310348	2565
chr1	197494927	197495387	460
chr1	197584218	197585461	1243
chr1	198277398	198279724	2326
chr1	198311514	198311935	421
chr1	198769475	198769675	200
chr1	198960869	198961130	261
chr1	198987560	198989751	2191
chr1	198991440	198993578	2138
chr1	200311949	200312253	304
chr1	200413641	200414386	745
chr1	200647824	200648161	337
chr1	200760651	200762274	1623
chr1	200763623	200765042	1419
chr1	200772369	200775444	3075
chr1	200791556	200792941	1385
chr1	200803414	200804286	872
chr1	200931348	200935010	3662
chr1	200942570	200942894	324
chr1	201163784	201166889	3105
chr1	201258636	201258896	260
chr1	201278372	201279382	1010
chr1	201292397	201293378	981
chr1	201326945	201327326	381
chr1	201343356	201344335	979
chr1	201383355	201383577	222
chr1	201397472	201397960	488
chr1	201412835	201414923	2088
chr1	201423951	201424238	287
chr1	201496244	201497014	770
chr1	201501172	201501386	214
chr1	201522401	201524079	1678
chr1	201540524	201541137	613
chr1	201547898	201548629	731
chr1	201589010	201592962	3952
chr1	201606212	201606859	647
chr1	201610264	201611568	1304
chr1	201673082	201673428	346
chr1	201688254	201689160	906
chr1	201702477	201702744	267
chr1	201728278	201731687	3409
chr1	201757121	201757398	277
chr1	201812698	201813255	557
chr1	201837551	201838126	575
chr1	201885843	201887384	1541
chr1	201918872	201919932	1060
chr1	202257062	202259439	2377
chr1	202317202	202323285	6083
chr1	202339864	202340370	506
chr1	202590406	202590866	460
chr1	202951907	202952220	313
chr1	202998191	203000050	1859
chr1	203059240	203060598	1358
chr1	203382754	203383533	779
chr1	203400428	203401273	845
chr1	203411710	203415808	4098
chr1	203443141	203447850	4709
chr1	203597935	203602239	4304
chr1	203653764	203654014	250
chr1	203683114	203687882	4768
chr1	203718383	203721942	3559
chr1	203771831	203775518	3687
chr1	204383696	204384077	381
chr1	204847532	204847970	438
chr1	204941475	204942935	1460
chr1	205283430	205285812	2382
chr1	205287261	205288063	802
chr1	205696231	205698507	2276
chr1	205922259	205929052	6793
chr1	205963150	205963991	841
chr1	206068419	206069508	1089
chr1	206090947	206091874	927
chr1	206531942	206532280	338
chr1	207013384	207013896	512
chr1	207142390	207144506	2116
chr1	207172959	207175729	2770
chr1	207251285	207253938	2653
chr1	207346861	207349315	2454
chr1	207549244	207549758	514
chr1	207619192	207619435	243
chr1	207835680	207837590	1910
chr1	208148112	208152093	3981
chr1	208173349	208176180	2831
chr1	208179676	208185702	6026
chr1	208259877	208260564	687
chr1	208915090	208915330	240
chr1	209180664	209184067	3403
chr1	209661238	209670158	8920
chr1	210200748	210201558	810
chr1	210789072	210790315	1243
chr1	211060580	211060951	371
chr1	211419009	211419682	673
chr1	211546356	211546559	203
chr1	211832008	211832794	786
chr1	212650718	212650989	271
chr1	213482201	213485805	3604
chr1	213801824	213802655	831
chr1	214451602	214454740	3138
chr1	215076494	215077259	765
chr1	215505158	215508846	3688
chr1	215567524	215569024	1500
chr1	215608658	215609659	1001
chr1	215803133	215808584	5451
chr1	215936360	215936560	200
chr1	215939738	215942375	2637
chr1	215948029	215948351	322
chr1	216034653	216035337	684
chr1	216106439	216111254	4815
chr1	216113242	216118773	5531
chr1	216298880	216299968	1088
chr1	216312086	216315355	3269
chr1	216354225	216354519	294
chr1	216355331	216357463	2132
chr1	216490198	216496156	5958
chr1	216621197	216621747	550
chr1	216680140	216680741	601
chr1	216681719	216684222	2503
chr1	216691717	216694183	2466
chr1	216763290	216764194	904
chr1	216791566	216793770	2204
chr1	217000056	217003457	3401
chr1	217201713	217206014	4301
chr1	217221517	217221986	469
chr1	217235593	217238616	3023
chr1	217285482	217290224	4742
chr1	217300475	217305921	5446
chr1	217440521	217442192	1671
chr1	217629036	217632946	3910
chr1	217820357	217820881	524
chr1	217956356	217956703	347
chr1	218338902	218342812	3910
chr1	218393880	218394116	236
chr1	218992970	218995829	2859
chr1	219207068	219211634	4566
chr1	219571760	219572274	514
chr1	219664333	219665572	1239
chr1	219670960	219672760	1800
chr1	219811500	219816924	5424
chr1	219837029	219837292	263
chr1	220290196	220290412	216
chr1	220754404	220756708	2304
chr1	220833090	220834736	1646
chr1	220838553	220839652	1099
chr1	221041759	221042606	847
chr1	221045783	221048132	2349
chr1	221059752	221060560	808
chr1	221080532	221080789	257
chr1	221205421	221205642	221
chr1	221207231	221207569	338
chr1	221208371	221220206	11835
chr1	221422945	221424964	2019
chr1	221490029	221492492	2463
chr1	221520857	221523215	2358
chr1	221577662	221579820	2158
chr1	221581478	221582817	1339
chr1	221633237	221637613	4376
chr1	222037382	222042259	4877
chr1	222119068	222123052	3984
chr1	222412270	222414178	1908
chr1	222473893	222479545	5652
chr1	222480484	222481232	748
chr1	222523663	222527026	3363
chr1	222627957	222628343	386
chr1	222657125	222662551	5426
chr1	222664454	222664828	374
chr1	222666363	222666745	382
chr1	222702404	222702639	235
chr1	222988043	222991039	2996
chr1	223088157	223090676	2519
chr1	223153129	223154020	891
chr1	223341255	223341678	423
chr1	223383980	223387811	3831
chr1	223474117	223474579	462
chr1	223559800	223563654	3854
chr1	223701787	223702068	281
chr1	223744526	223748924	4398
chr1	223752534	223755495	2961
chr1	224124783	224126047	1264
chr1	224777029	224777514	485
chr1	224920412	224920886	474
chr1	225039018	225042974	3956
chr1	225131494	225132440	946
chr1	225189529	225195609	6080
chr1	225425261	225425851	590
chr1	225482068	225482919	851
chr1	225511036	225511431	395
chr1	225709823	225715171	5348
chr1	226048117	226049358	1241
chr1	226413756	226417554	3798
chr1	226418908	226419108	200
chr1	227195243	227196596	1353
chr1	227456883	227457292	409
chr1	227574237	227576796	2559
chr1	227919708	227920016	308
chr1	227952068	227952500	432
chr1	227954858	227955372	514
chr1	227956647	227963381	6734
chr1	227998535	227998917	382
chr1	228043752	228046156	2404
chr1	228089636	228092851	3215
chr1	228140617	228145179	4562
chr1	228619019	228619611	592
chr1	228852761	228856967	4206
chr1	229335050	229337879	2829
chr1	229370276	229370695	419
chr1	229428105	229430259	2154
chr1	229696233	229696988	755
chr1	229847940	229849348	1408
chr1	229951305	229958586	7281
chr1	230068621	230071151	2530
chr1	230541490	230541767	277
chr1	230542584	230546665	4081
chr1	230619805	230622065	2260
chr1	230871773	230872813	1040
chr1	230873675	230874026	351
chr1	230904102	230909355	5253
chr1	231080612	231084035	3423
chr1	231142178	231144520	2342
chr1	232353940	232360119	6179
chr1	232360976	232362170	1194
chr1	232867900	232869728	1828
chr1	232909156	232909401	245
chr1	234294537	234295916	1379
chr1	234366872	234371856	4984
chr1	234896220	234896795	575
chr1	235592460	235593164	704
chr1	235756757	235758925	2168
chr1	235789969	235792557	2588
chr1	235834397	235835860	1463
chr1	235866689	235871135	4446
chr1	235875833	235878730	2897
chr1	235885762	235888258	2496
chr1	235892223	235895311	3088
chr1	235900190	235902991	2801
chr1	235906027	235908100	2073
chr1	235918356	235920939	2583
chr1	236158495	236158795	300
chr1	236265238	236268084	2846
chr1	236298987	236300679	1692
chr1	236340053	236344334	4281
chr1	236352090	236353494	1404
chr1	236370250	236371477	1227
chr1	236380168	236381691	1523
chr1	236386085	236387796	1711
chr1	236395282	236397390	2108
chr1	236398989	236399200	211
chr1	236406718	236412214	5496
chr1	236445372	236453062	7690
chr1	236461669	236470411	8742
chr1	236476081	236476981	900
chr1	236508358	236510754	2396
chr1	236533619	236536497	2878
chr1	236550151	236552992	2841
chr1	236570476	236571019	543
chr1	236668177	236669102	925
chr1	236670931	236671181	250
chr1	236674725	236676481	1756
chr1	236820098	236824439	4341
chr1	236919148	236922207	3059
chr1	236925016	236925812	796
chr1	236945714	236947161	1447
chr1	236970542	236976222	5680
chr1	237050417	237052362	1945
chr1	237170126	237173170	3044
chr1	237226349	237227335	986
chr1	237238085	237241424	3339
chr1	237316675	237318491	1816
chr1	237778157	237779295	1138
chr1	237784866	237789783	4917
chr1	237819674	237822914	3240
chr1	237823891	237824848	957
chr1	238139255	238141897	2642
chr1	238174669	238178734	4065
chr1	238196900	238199511	2611
chr1	238307539	238309303	1764
chr1	238331597	238333535	1938
chr1	238401120	238403312	2192
chr1	238515692	238517494	1802
chr1	238538959	238542313	3354
chr1	238566174	238571106	4932
chr1	238664368	238664609	241
chr1	238665460	238668064	2604
chr1	238804681	238805340	659
chr1	238814838	238816594	1756
chr1	238820199	238827258	7059
chr1	239108217	239111095	2878
chr1	239135951	239136332	381
chr1	239285024	239288231	3207
chr1	239374736	239376561	1825
chr1	239490608	239495392	4784
chr1	239566976	239568954	1978
chr1	239680047	239682289	2242
chr1	239726706	239729134	2428
chr1	239785061	239788337	3276
chr1	239841253	239845700	4447
chr1	239881226	239883595	2369
chr1	239918404	239919667	1263
chr1	239942947	239945413	2466
chr1	239999545	240001922	2377
chr1	240048307	240051635	3328
chr1	240494372	240497641	3269
chr1	240577160	240577407	247
chr1	240583063	240585183	2120
chr1	240594703	240596238	1535
chr1	240717831	240720547	2716
chr1	240842355	240843316	961
chr1	240858370	240862695	4325
chr1	240982343	240987655	5312
chr1	241129858	241130333	475
chr1	241566510	241573508	6998
chr1	241576264	241577862	1598
chr1	241657188	241659799	2611
chr1	241895080	241898978	3898
chr1	242117259	242120981	3722
chr1	242160575	242161265	690
chr1	242167840	242171288	3448
chr1	242213778	242216574	2796
chr1	242317361	242318332	971
chr1	242329385	242329942	557
chr1	242682026	242683464	1438
chr1	242723058	242723289	231
chr1	243018830	243019174	344
chr1	243079379	243079722	343
chr1	243104683	243110085	5402
chr1	243111482	243112685	1203
chr1	243114678	243116958	2280
chr1	243153672	243154077	405
chr1	243186919	243190443	3524
chr1	243224517	243227409	2892
chr1	243415168	243415613	445
chr1	244775904	244776712	808
chr1	245408940	245412539	3599
chr1	245447041	245447755	714
chr1	245764007	245764482	475
chr1	246085368	246086565	1197
chr1	246104206	246106942	2736
chr1	246128747	246131784	3037
chr1	246274360	246278976	4616
chr1	246326666	246331132	4466
chr1	246347399	246348310	911
chr1	246381760	246382828	1068
chr1	246474218	246476282	2064
chr1	246547279	246552298	5019
chr1	246566225	246568088	1863
chr1	246574787	246575950	1163
chr1	246767463	246769394	1931
chr1	246851884	246855240	3356
chr1	246856192	246856481	289
chr1	246973144	246974901	1757
chr1	247500929	247501652	723
chr1	248028661	248035390	6729
chr1	248089803	248091087	1284
chr1	248158647	248159436	789
chr1	248446910	248451884	4974
chr1	248588968	248589595	627
chr1	248604509	248611575	7066
chr1	248741236	248742475	1239
chr1	248787742	248788155	413
chr1	248810990	248811190	200
chr1	249689070	249689433	363
chr1	249903894	249907054	3160
chr1	249997686	250000013	2327
chr1	250075411	250076006	595
chr1	250077073	250079097	2024
chr1	250173766	250182713	8947
chr1	250183940	250184239	299
chr1	250219839	250221421	1582
chr1	250348344	250348544	200
chr1	250365581	250370070	4489
chr1	250399436	250403284	3848
chr1	250435250	250435684	434
chr1	250537148	250542746	5598
chr1	250680369	250681926	1557
chr1	250823501	250827036	3535
chr1	251046597	251046938	341
chr1	251066419	251070551	4132
chr1	251071681	251072185	504
chr1	251274156	251278736	4580
chr1	251568986	251571920	2934
chr1	251976392	251979738	3346
chr1	252033663	252037316	3653
chr1	252124783	252126456	1673
chr1	252321726	252326102	4376
chr1	252341810	252344484	2674
chr1	252394181	252396676	2495
chr1	252425499	252429336	3837
chr1	252451806	252455353	3547
chr1	252651255	252654738	3483
chr1	252768352	252768587	235
chr1	252853785	252854261	476
chr1	252953450	252954093	643
chr1	252955316	252957463	2147
chr1	253088582	253089234	652
chr1	253090244	253094153	3909
chr1	253122496	253126910	4414
chr1	253200758	253204874	4116
chr1	253392145	253394489	2344
chr1	253420608	253420950	342
chr1	253427275	253431854	4579
chr1	253567715	253570504	2789
chr1	253586703	253588217	1514
chr1	253619991	253620342	351
chr1	253664511	253665270	759
chr1	253668632	253669671	1039
chr1	253671598	253672465	867
chr1	253679227	253679863	636
chr1	253694263	253696159	1896
chr1	253714673	253716609	1936
chr1	253723124	253723471	347
chr1	253725812	253728760	2948
chr1	253729975	253730310	335
chr1	253739583	253740481	898
chr1	253741819	253743017	1198
chr1	253779933	253780349	416
chr1	253794531	253797772	3241
chr1	253865579	253872166	6587
chr1	253905379	253908398	3019
chr1	253938511	253939007	496
chr1	253965909	253966850	941
chr1	253975430	253979162	3732
chr1	254005759	254009938	4179
chr1	254021402	254028906	7504
chr1	254032805	254036749	3944
chr1	254078334	254079196	862
chr1	254114240	254118475	4235
chr1	254175853	254177028	1175
chr1	254207676	254212296	4620
chr1	254477148	254479192	2044
chr1	254487680	254488423	743
chr1	254718804	254719759	955
chr1	254767762	254768832	1070
chr1	254769681	254771217	1536
chr1	254962862	254963888	1026
chr1	254992837	254994379	1542
chr1	255003425	255004996	1571
chr1	255093924	255095581	1657
chr1	255151463	255154565	3102
chr1	255168037	255171055	3018
chr1	255223044	255225436	2392
chr1	255349188	255349706	518
chr1	255361816	255363433	1617
chr1	255457985	255459735	1750
chr1	255560443	255560900	457
chr1	255629547	255630492	945
chr1	255644025	255644498	473
chr1	256014526	256015578	1052
chr1	256543837	256546826	2989
chr1	257053081	257056208	3127
chr1	257521299	257522107	808
chr1	257738770	257741152	2382
chr1	257868812	257869057	245
chr1	258042359	258050613	8254
chr1	258085509	258086362	853
chr1	258918469	258919088	619
chr1	259100982	259102191	1209
chr1	259260549	259261134	585
chr1	259544190	259544390	200
chr1	260121066	260121571	505
chr1	260644738	260648570	3832
chr1	260754684	260758515	3831
chr1	260837860	260840635	2775
chr1	260866347	260873254	6907
chr1	260917600	260921085	3485
chr1	260934129	260934646	517
chr1	260972659	260975393	2734
chr1	261132739	261135189	2450
chr1	261253701	261257494	3793
chr1	261278619	261280090	1471
chr1	261314009	261317791	3782
chr1	261344838	261345720	882
chr1	261371758	261372901	1143
chr1	261403086	261409078	5992
chr1	261582781	261589674	6893
chr1	261593100	261595622	2522
chr1	261613807	261614203	396
chr1	261647287	261647895	608
chr1	261659543	261660551	1008
chr1	261682946	261685882	2936
chr1	261730535	261734040	3505
chr1	261777611	261779350	1739
chr1	261813569	261816719	3150
chr1	261820757	261822019	1262
chr1	262202321	262204720	2399
chr1	262253937	262258439	4502
chr1	262307542	262309316	1774
chr1	262319252	262323090	3838
chr1	262353962	262357672	3710
[truncated: 24,103 more rows]

## Sheet: GD95_H3K27ac
Supplementary Table 3. H3K27ac ChIP-seq peak regions, Trophoblast tissue for day 95 of gestation of pig.
chr	start	end	length
chr1	21479	24170	2691
chr1	186180	187525	1345
chr1	199561	200730	1169
chr1	249548	253858	4310
chr1	287852	289918	2066
chr1	338470	338784	314
chr1	375616	377102	1486
chr1	377941	378251	310
chr1	383612	385753	2141
chr1	393569	394444	875
chr1	450486	451199	713
chr1	452286	452551	265
chr1	476397	476618	221
chr1	540225	541574	1349
chr1	578049	578737	688
chr1	766616	767641	1025
chr1	774512	775045	533
chr1	777212	780084	2872
chr1	825640	828583	2943
chr1	852036	853496	1460
chr1	854820	856736	1916
chr1	892492	893367	875
chr1	898640	901156	2516
chr1	941290	941637	347
chr1	967153	967724	571
chr1	968786	969201	415
chr1	978793	978993	200
chr1	990337	992159	1822
chr1	1000550	1001511	961
chr1	1005549	1005825	276
chr1	1007154	1008066	912
chr1	1264830	1265250	420
chr1	1322144	1322892	748
chr1	1353076	1353508	432
chr1	1354804	1356660	1856
chr1	1522251	1523369	1118
chr1	1525482	1526243	761
chr1	1536107	1537886	1779
chr1	1539443	1543631	4188
chr1	1544802	1547021	2219
chr1	1548932	1549222	290
chr1	1563945	1564514	569
chr1	1581184	1581433	249
chr1	1593809	1594239	430
chr1	1595071	1596062	991
chr1	1667334	1668990	1656
chr1	1675019	1675449	430
chr1	1676284	1676909	625
chr1	1696854	1700103	3249
chr1	1702770	1703964	1194
chr1	1705502	1706220	718
chr1	1715194	1715689	495
chr1	1716499	1722976	6477
chr1	1723878	1732438	8560
chr1	1735621	1736378	757
chr1	1741858	1759747	17889
chr1	1763948	1772929	8981
chr1	1774542	1778026	3484
chr1	1783076	1783881	805
chr1	1788916	1791023	2107
chr1	1796290	1796615	325
chr1	1800206	1800529	323
chr1	1801713	1802433	720
chr1	1803420	1813839	10419
chr1	1814732	1820374	5642
chr1	1821499	1830296	8797
chr1	1831404	1850854	19450
chr1	1852111	1853807	1696
chr1	1869393	1870012	619
chr1	1879350	1883042	3692
chr1	1886505	1889204	2699
chr1	1892041	1892953	912
chr1	1900864	1907496	6632
chr1	1908507	1927379	18872
chr1	1928717	1932060	3343
chr1	2146207	2147328	1121
chr1	2168119	2168491	372
chr1	2253721	2254051	330
chr1	2373207	2375874	2667
chr1	2523302	2523733	431
chr1	2524854	2527260	2406
chr1	2532715	2533681	966
chr1	2541086	2542009	923
chr1	2575556	2577478	1922
chr1	2913206	2915117	1911
chr1	2924620	2925619	999
chr1	2940627	2940827	200
chr1	2961758	2962206	448
chr1	3304204	3304779	575
chr1	3320296	3321351	1055
chr1	4247980	4252447	4467
chr1	4881597	4885111	3514
chr1	4892562	4896070	3508
chr1	4899054	4900035	981
chr1	4901963	4902605	642
chr1	4930412	4931205	793
chr1	4946450	4948674	2224
chr1	5464966	5465879	913
chr1	5815553	5816136	583
chr1	6771814	6773081	1267
chr1	6936379	6937691	1312
chr1	6996185	6997594	1409
chr1	7016129	7019669	3540
chr1	7020840	7021177	337
chr1	7024986	7030082	5096
chr1	7049059	7049738	679
chr1	7050571	7052999	2428
chr1	7206625	7208203	1578
chr1	7217213	7217988	775
chr1	7245135	7246022	887
chr1	7259922	7261292	1370
chr1	7263874	7265258	1384
chr1	7419260	7422070	2810
chr1	7423375	7423575	200
chr1	7428061	7428806	745
chr1	7432555	7434961	2406
chr1	7438606	7442984	4378
chr1	7447061	7448843	1782
chr1	7465323	7466065	742
chr1	7470787	7473101	2314
chr1	7501819	7503019	1200
chr1	7506110	7508427	2317
chr1	7589166	7591005	1839
chr1	7611357	7613611	2254
chr1	7650215	7652344	2129
chr1	7678983	7679582	599
chr1	7680828	7681411	583
chr1	8274111	8274396	285
chr1	8287029	8288144	1115
chr1	8291252	8292294	1042
chr1	8317749	8320378	2629
chr1	8324377	8340613	16236
chr1	8344708	8346559	1851
chr1	8347466	8372039	24573
chr1	8375401	8376017	616
chr1	8394349	8395161	812
chr1	8397835	8409339	11504
chr1	8412234	8413889	1655
chr1	8416694	8419496	2802
chr1	8421239	8421439	200
chr1	8438458	8438797	339
chr1	8443672	8444341	669
chr1	8445678	8448525	2847
chr1	8450997	8451451	454
chr1	8453378	8454630	1252
chr1	8455654	8458926	3272
chr1	8460186	8461642	1456
chr1	8471999	8476110	4111
chr1	8477934	8480891	2957
chr1	8485974	8487869	1895
chr1	8489367	8496006	6639
chr1	8531358	8532203	845
chr1	8543721	8544015	294
chr1	8554514	8556343	1829
chr1	8598575	8598957	382
chr1	8609175	8609980	805
chr1	8791523	8792158	635
chr1	8801345	8802540	1195
chr1	8809949	8810347	398
chr1	8934608	8935945	1337
chr1	8938657	8943203	4546
chr1	8944724	8945647	923
chr1	9047718	9050324	2606
chr1	9080588	9080919	331
chr1	9107301	9110741	3440
chr1	9111767	9112845	1078
chr1	9115109	9115836	727
chr1	9117334	9117613	279
chr1	9118996	9121896	2900
chr1	9122829	9123586	757
chr1	9199445	9200356	911
chr1	9206478	9210636	4158
chr1	9212060	9212694	634
chr1	9216738	9218487	1749
chr1	9221457	9223074	1617
chr1	9226256	9227793	1537
chr1	9229276	9229659	383
chr1	9235271	9240059	4788
chr1	9241300	9242094	794
chr1	9243877	9244575	698
chr1	9282888	9284381	1493
chr1	9289886	9291713	1827
chr1	9295338	9298155	2817
chr1	9306829	9310678	3849
chr1	9311499	9311777	278
chr1	9329039	9329763	724
chr1	9439816	9440396	580
chr1	9503367	9503828	461
chr1	9507019	9508212	1193
chr1	9517695	9519507	1812
chr1	9572200	9577292	5092
chr1	9601004	9601338	334
chr1	9619011	9619321	310
chr1	9620726	9621961	1235
chr1	9667976	9668287	311
chr1	9764344	9766237	1893
chr1	9970974	9972492	1518
chr1	9975049	9978166	3117
chr1	9993068	9996830	3762
chr1	10054407	10055928	1521
chr1	10106399	10107838	1439
chr1	10155013	10155403	390
chr1	10222198	10222997	799
chr1	10224801	10228559	3758
chr1	10232686	10233220	534
chr1	10310472	10313758	3286
chr1	10353726	10356859	3133
chr1	10377633	10379139	1506
chr1	10386434	10387010	576
chr1	10410158	10411849	1691
chr1	10675134	10675534	400
chr1	11565862	11566897	1035
chr1	11885792	11888168	2376
chr1	11889710	11890250	540
chr1	11896702	11896914	212
chr1	11915178	11915758	580
chr1	11917879	11918127	248
chr1	11919658	11921880	2222
chr1	11922835	11924112	1277
chr1	11925028	11927501	2473
chr1	11928531	11929759	1228
chr1	11931607	11932367	760
chr1	11936499	11936713	214
chr1	11938624	11942752	4128
chr1	12121255	12123456	2201
chr1	12176195	12176588	393
chr1	12297894	12298771	877
chr1	13445687	13446934	1247
chr1	13465771	13467136	1365
chr1	13666117	13666334	217
chr1	13684856	13685091	235
chr1	13715345	13715702	357
chr1	13935436	13936371	935
chr1	13954736	13956794	2058
chr1	13997253	13998260	1007
chr1	14018379	14019615	1236
chr1	14028675	14029007	332
chr1	14557097	14558622	1525
chr1	14749832	14751461	1629
chr1	14752380	14755289	2909
chr1	14794384	14796707	2323
chr1	14799915	14800622	707
chr1	14804158	14806294	2136
chr1	14807392	14808035	643
chr1	14809316	14811184	1868
chr1	14819029	14819229	200
chr1	14821124	14824652	3528
chr1	14865482	14867882	2400
chr1	14928628	14932599	3971
chr1	14964972	14965202	230
chr1	14966364	14969132	2768
chr1	14970173	14971430	1257
chr1	14978120	14978338	218
chr1	14982631	14983033	402
chr1	14987300	14988482	1182
chr1	14998611	14999560	949
chr1	15002115	15005860	3745
chr1	15008263	15008584	321
chr1	15015535	15017475	1940
chr1	15027617	15028314	697
chr1	15029727	15030321	594
chr1	15034967	15035581	614
chr1	15078027	15078505	478
chr1	15079670	15080409	739
chr1	15082711	15083941	1230
chr1	15108234	15109137	903
chr1	15114195	15115012	817
chr1	15118068	15119542	1474
chr1	15121943	15122299	356
chr1	15125119	15125478	359
chr1	15127260	15128718	1458
chr1	15132751	15133921	1170
chr1	15137421	15137661	240
chr1	15140036	15142824	2788
chr1	15143902	15148135	4233
chr1	15159320	15159896	576
chr1	15166417	15167714	1297
chr1	15176430	15178978	2548
chr1	15186345	15190652	4307
chr1	15191959	15192602	643
chr1	15205046	15205331	285
chr1	15213496	15214138	642
chr1	15329360	15329707	347
chr1	15369588	15370187	599
chr1	15457819	15458760	941
chr1	15586702	15587632	930
chr1	15649007	15650474	1467
chr1	15657070	15658192	1122
chr1	15680611	15680848	237
chr1	15703754	15704728	974
chr1	16138880	16139089	209
chr1	16161898	16162378	480
chr1	16248705	16249951	1246
chr1	16274378	16275775	1397
chr1	16330386	16331684	1298
chr1	16378448	16378920	472
chr1	16381051	16381907	856
chr1	16400960	16401839	879
chr1	16494102	16496215	2113
chr1	16609904	16612176	2272
chr1	16644018	16644561	543
chr1	16820918	16821778	860
chr1	16947615	16950812	3197
chr1	16951899	16952487	588
chr1	16982706	16986321	3615
chr1	16987234	16988628	1394
chr1	16997247	16997986	739
chr1	17034360	17041370	7010
chr1	17137420	17139192	1772
chr1	17348152	17348415	263
chr1	17351548	17352388	840
chr1	17404218	17404723	505
chr1	17478409	17480246	1837
chr1	17510734	17512803	2069
chr1	17525991	17526462	471
chr1	17945239	17945477	238
chr1	18511415	18514128	2713
chr1	18524339	18525361	1022
chr1	18527065	18527701	636
chr1	18551969	18552215	246
chr1	18553519	18555656	2137
chr1	18622596	18622921	325
chr1	18639925	18641374	1449
chr1	18703541	18704703	1162
chr1	18796191	18796580	389
chr1	18827259	18827729	470
chr1	18829126	18831586	2460
chr1	18845359	18847222	1863
chr1	18848152	18848669	517
chr1	19086219	19087554	1335
chr1	19090462	19092022	1560
chr1	19093818	19094326	508
chr1	19095391	19098347	2956
chr1	19612210	19613810	1600
chr1	19755443	19757794	2351
chr1	19806346	19807664	1318
chr1	19914426	19915137	711
chr1	20172151	20172368	217
chr1	20930450	20932154	1704
chr1	20936516	20936959	443
chr1	20939407	20942283	2876
chr1	20965937	20966889	952
chr1	20980974	20982532	1558
chr1	20985830	20986761	931
chr1	21047122	21049609	2487
chr1	21112868	21114958	2090
chr1	21140372	21141038	666
chr1	21142143	21142486	343
chr1	21145731	21147225	1494
chr1	21151747	21152269	522
chr1	21153704	21154972	1268
chr1	21231461	21232248	787
chr1	21237322	21237591	269
chr1	21238769	21239141	372
chr1	21263440	21264163	723
chr1	21265046	21267053	2007
chr1	21285550	21287201	1651
chr1	21291588	21292196	608
chr1	21303065	21306170	3105
chr1	21340633	21340915	282
chr1	21344442	21344835	393
chr1	21345657	21347189	1532
chr1	21364523	21365359	836
chr1	21379923	21380652	729
chr1	21381819	21383238	1419
chr1	21430349	21431003	654
chr1	21511897	21512166	269
chr1	21515476	21515895	419
chr1	21559458	21560088	630
chr1	21575222	21577278	2056
chr1	21737700	21739234	1534
chr1	21740718	21743926	3208
chr1	21801021	21802537	1516
chr1	21819645	21819859	214
chr1	22102197	22102790	593
chr1	22164450	22165389	939
chr1	22237401	22237610	209
chr1	22238877	22243306	4429
chr1	22251641	22252500	859
chr1	22260067	22261107	1040
chr1	22262761	22266317	3556
chr1	22300007	22301157	1150
chr1	22333533	22334328	795
chr1	22341060	22343236	2176
chr1	22722935	22723525	590
chr1	22787759	22788182	423
chr1	22801576	22802146	570
chr1	22922954	22923720	766
chr1	23378868	23379128	260
chr1	23381706	23382250	544
chr1	24152298	24154114	1816
chr1	24159271	24159594	323
chr1	24182388	24182693	305
chr1	24214018	24214735	717
chr1	24315386	24315747	361
chr1	24358264	24358849	585
chr1	24542539	24543294	755
chr1	24547407	24548812	1405
chr1	24550179	24550490	311
chr1	24551578	24551785	207
chr1	24553616	24553816	200
chr1	24559646	24560021	375
chr1	24563215	24564325	1110
chr1	24565144	24565403	259
chr1	24570835	24571372	537
chr1	24572205	24575408	3203
chr1	24576983	24578058	1075
chr1	24607864	24608789	925
chr1	24642941	24643254	313
chr1	24660299	24661455	1156
chr1	24688233	24688626	393
chr1	24713761	24714015	254
chr1	24718348	24721352	3004
chr1	24722368	24725255	2887
chr1	24727107	24728172	1065
chr1	24729695	24731533	1838
chr1	24732864	24733342	478
chr1	24734364	24735037	673
chr1	24737299	24741251	3952
chr1	24742162	24743490	1328
chr1	24793084	24795443	2359
chr1	24796689	24796889	200
chr1	24799227	24799902	675
chr1	24804991	24806017	1026
chr1	24806945	24807661	716
chr1	24809598	24815260	5662
chr1	24816157	24817348	1191
chr1	24818366	24819812	1446
chr1	24820807	24822255	1448
chr1	24823620	24826519	2899
chr1	24869807	24870841	1034
chr1	24876505	24876774	269
chr1	24878043	24879686	1643
chr1	24881683	24885551	3868
chr1	24893930	24898618	4688
chr1	24900120	24901080	960
chr1	24921575	24921901	326
chr1	24927256	24927765	509
chr1	24929005	24929411	406
chr1	24935440	24937360	1920
chr1	24949042	24950560	1518
chr1	24953202	24953596	394
chr1	24959167	24959632	465
chr1	24960455	24961955	1500
chr1	24966237	24971181	4944
chr1	24976571	24980806	4235
chr1	24983384	24984201	817
chr1	24989526	25011639	22113
chr1	25012637	25018141	5504
chr1	25019212	25019697	485
chr1	25021280	25023954	2674
chr1	25024903	25026647	1744
chr1	25028798	25031908	3110
chr1	25032948	25035827	2879
chr1	25039619	25040362	743
chr1	25046252	25046452	200
chr1	25059770	25060505	735
chr1	25063178	25064441	1263
chr1	25065341	25070804	5463
chr1	25073016	25074524	1508
chr1	25083231	25083964	733
chr1	25085713	25086235	522
chr1	25092378	25094578	2200
chr1	25098616	25099493	877
chr1	25105292	25105696	404
chr1	25118316	25118931	615
chr1	25128128	25129377	1249
chr1	25133769	25133991	222
chr1	25150607	25160937	10330
chr1	25162586	25162809	223
chr1	25362930	25364656	1726
chr1	25446258	25447901	1643
chr1	25478704	25478934	230
chr1	25480161	25485091	4930
chr1	25625110	25626010	900
chr1	25662974	25663688	714
chr1	25702350	25702606	256
chr1	25735498	25737015	1517
chr1	25765306	25766967	1661
chr1	25844803	25845424	621
chr1	25847249	25854174	6925
chr1	25862740	25866493	3753
chr1	25867547	25868630	1083
chr1	25884140	25884929	789
chr1	25919973	25920393	420
chr1	26010173	26011541	1368
chr1	26300633	26302748	2115
chr1	26353263	26353511	248
chr1	26396900	26397683	783
chr1	26488535	26490532	1997
chr1	26491449	26491840	391
chr1	26492666	26493772	1106
chr1	26494840	26495606	766
chr1	26499513	26500296	783
chr1	26503457	26503734	277
chr1	26504687	26510873	6186
chr1	26513621	26513913	292
chr1	26602212	26602902	690
chr1	26614570	26615139	569
chr1	26617905	26618356	451
chr1	26620509	26620762	253
chr1	26645030	26646327	1297
chr1	26648031	26652417	4386
chr1	26653425	26653701	276
chr1	26657536	26658182	646
chr1	26682263	26683819	1556
chr1	26686793	26687015	222
chr1	26690380	26690660	280
chr1	26982060	26982656	596
chr1	26989397	26990390	993
chr1	27037279	27040012	2733
chr1	27066056	27066433	377
chr1	27072097	27073198	1101
chr1	27106147	27108001	1854
chr1	27136322	27138778	2456
chr1	27161892	27162427	535
chr1	27180226	27181010	784
chr1	27184584	27187193	2609
chr1	27188407	27189399	992
chr1	27190801	27194795	3994
chr1	27196577	27196955	378
chr1	27198496	27199090	594
chr1	27200261	27200467	206
chr1	27201296	27202111	815
chr1	27202954	27204646	1692
chr1	27206943	27207380	437
chr1	27303256	27303507	251
chr1	27345683	27347305	1622
chr1	27379999	27382335	2336
chr1	27383313	27383722	409
chr1	27387311	27388912	1601
chr1	27408183	27408937	754
chr1	27415796	27416333	537
chr1	27429704	27430764	1060
chr1	27455765	27456345	580
chr1	27606424	27606808	384
chr1	27870933	27872677	1744
chr1	27981046	27981345	299
chr1	28025594	28026157	563
chr1	28064570	28066295	1725
chr1	28070502	28072138	1636
chr1	28081961	28082858	897
chr1	28085616	28085983	367
chr1	28099279	28101528	2249
chr1	28114388	28116673	2285
chr1	28246780	28248154	1374
chr1	28300965	28303427	2462
chr1	28304669	28304892	223
chr1	28328479	28329281	802
chr1	28348577	28349078	501
chr1	28430540	28430745	205
chr1	28565097	28566850	1753
chr1	28968799	28969379	580
chr1	29065098	29066041	943
chr1	29067660	29068094	434
chr1	29069384	29071582	2198
chr1	29080882	29082260	1378
chr1	29084199	29091007	6808
chr1	29105486	29106129	643
chr1	29109216	29110206	990
chr1	29127473	29131126	3653
chr1	29147761	29149951	2190
chr1	29150925	29151156	231
chr1	29152590	29154535	1945
chr1	29155451	29156122	671
chr1	29195008	29197464	2456
chr1	29199312	29201094	1782
chr1	29202249	29203780	1531
chr1	29207038	29208638	1600
chr1	29209840	29211224	1384
chr1	29228435	29230857	2422
chr1	29247862	29248803	941
chr1	29251893	29253180	1287
chr1	29258099	29261030	2931
chr1	29262384	29279258	16874
chr1	29281656	29282397	741
chr1	29286444	29286687	243
chr1	29288077	29292702	4625
chr1	29293824	29294370	546
chr1	29297404	29298182	778
chr1	29302447	29302670	223
chr1	29303531	29304054	523
chr1	29305329	29306157	828
chr1	29309210	29310174	964
chr1	29376713	29377106	393
chr1	29396578	29397359	781
chr1	29435867	29436091	224
chr1	29481751	29483359	1608
chr1	29484193	29484633	440
chr1	29486144	29488073	1929
chr1	29501398	29502059	661
chr1	29521530	29523367	1837
chr1	29528111	29528434	323
chr1	29529571	29530366	795
chr1	29533674	29535678	2004
chr1	29693655	29693875	220
chr1	29701276	29701940	664
chr1	29730332	29731800	1468
chr1	29741080	29741935	855
chr1	29744009	29750677	6668
chr1	29761589	29761821	232
chr1	29765599	29768818	3219
chr1	29780477	29782657	2180
chr1	29827521	29827763	242
chr1	29833658	29844449	10791
chr1	29845638	29846751	1113
chr1	29935997	29938414	2417
chr1	29972627	29973037	410
chr1	29973909	29974268	359
chr1	29975418	29978565	3147
chr1	30012448	30013204	756
chr1	30024757	30026262	1505
chr1	30086586	30087023	437
chr1	30088883	30089159	276
chr1	30923094	30924917	1823
chr1	31184930	31186044	1114
chr1	31518518	31518804	286
chr1	31560197	31561992	1795
chr1	31578252	31578922	670
chr1	31581271	31582865	1594
chr1	31585334	31586312	978
chr1	31671759	31672625	866
chr1	31673687	31675487	1800
chr1	31724657	31724859	202
chr1	31768376	31770476	2100
chr1	31781781	31782004	223
chr1	31792541	31793875	1334
chr1	31794700	31796533	1833
chr1	31819596	31819909	313
chr1	31824867	31825727	860
chr1	31826631	31828090	1459
chr1	31835629	31836393	764
chr1	31905534	31905856	322
chr1	31960046	31960515	469
chr1	32361021	32361648	627
chr1	32418184	32419810	1626
chr1	32480593	32482347	1754
chr1	32484240	32484488	248
chr1	32495902	32496333	431
chr1	32528719	32529781	1062
chr1	32532230	32532430	200
chr1	32934277	32935603	1326
chr1	33031665	33033179	1514
chr1	33071727	33071927	200
chr1	33317298	33319098	1800
chr1	33385875	33386121	246
chr1	33392909	33393157	248
chr1	33470385	33470836	451
chr1	33472982	33474171	1189
chr1	33514841	33515941	1100
chr1	33553689	33554380	691
chr1	33583375	33586115	2740
chr1	33587121	33589283	2162
chr1	33604156	33605172	1016
chr1	33606380	33609325	2945
chr1	33610365	33610895	530
chr1	33625223	33625614	391
chr1	33628714	33629526	812
chr1	33631730	33634263	2533
chr1	33639981	33640548	567
chr1	33641839	33643330	1491
chr1	33645901	33649837	3936
chr1	33650980	33651606	626
chr1	33654609	33655911	1302
chr1	33658683	33659172	489
chr1	33758178	33759185	1007
chr1	33952925	33953161	236
chr1	34056280	34057023	743
chr1	34057863	34058649	786
chr1	34080702	34081825	1123
chr1	34152500	34153322	822
chr1	34359045	34359506	461
chr1	34640093	34640568	475
chr1	34644138	34644451	313
chr1	34650162	34650447	285
chr1	34692496	34695868	3372
chr1	34697747	34698535	788
chr1	34699355	34700434	1079
chr1	34702114	34702692	578
chr1	34703789	34704577	788
chr1	34705443	34707145	1702
chr1	34708520	34708720	200
chr1	34751257	34752304	1047
chr1	34807839	34809064	1225
chr1	35422694	35423104	410
chr1	35588078	35588911	833
chr1	35648691	35649135	444
chr1	35756525	35758285	1760
chr1	35852232	35853672	1440
chr1	35896323	35898585	2262
chr1	35924327	35930651	6324
chr1	35931653	35933621	1968
chr1	35935019	35935532	513
chr1	35936521	35937116	595
chr1	35939061	35939368	307
chr1	35947453	35948462	1009
chr1	35949566	35956610	7044
chr1	35957829	35961691	3862
chr1	35963151	35963483	332
chr1	35965042	35968078	3036
chr1	36064419	36068628	4209
chr1	36381620	36381909	289
chr1	36408127	36410181	2054
chr1	36461978	36462178	200
chr1	36463247	36463724	477
chr1	36464912	36465378	466
chr1	36562661	36562947	286
chr1	36695832	36696265	433
chr1	37001592	37002270	678
chr1	37022224	37026683	4459
chr1	37027753	37027953	200
chr1	37131742	37132942	1200
chr1	37192837	37194642	1805
chr1	37202368	37203466	1098
chr1	37231080	37232844	1764
chr1	37520557	37521238	681
chr1	37536222	37537651	1429
chr1	37640805	37641455	650
chr1	37671455	37672047	592
chr1	37689579	37691978	2399
chr1	37692875	37695360	2485
chr1	37781245	37781694	449
chr1	37851537	37852324	787
chr1	37870716	37870989	273
chr1	37873359	37873641	282
chr1	37875939	37877036	1097
chr1	37877888	37878228	340
chr1	37909067	37913190	4123
chr1	37966181	37966487	306
chr1	37967316	37970791	3475
chr1	37971606	37972210	604
chr1	39837227	39837848	621
chr1	39867715	39870867	3152
chr1	39871941	39872841	900
chr1	39896252	39896561	309
chr1	39951618	39952147	529
chr1	40034041	40034338	297
chr1	40099305	40100708	1403
chr1	40177647	40177996	349
chr1	40179360	40180926	1566
chr1	40270248	40270528	280
chr1	40281207	40281644	437
chr1	40366046	40366764	718
chr1	40369690	40369920	230
chr1	40371012	40371649	637
chr1	40393233	40393559	326
chr1	40394549	40395009	460
chr1	40396330	40397103	773
chr1	40506623	40506907	284
chr1	40543716	40545529	1813
chr1	40546745	40551320	4575
chr1	40589377	40592677	3300
chr1	40593702	40595149	1447
chr1	40596556	40600348	3792
chr1	40601623	40604271	2648
chr1	40611659	40611974	315
chr1	40624751	40626634	1883
chr1	40629725	40630030	305
chr1	40654887	40656046	1159
chr1	40661330	40666081	4751
chr1	40667463	40668668	1205
chr1	40688908	40690324	1416
chr1	40692855	40698340	5485
chr1	40709426	40710258	832
chr1	40711283	40712097	814
chr1	40722883	40723615	732
chr1	40724722	40725808	1086
chr1	40731685	40733279	1594
chr1	40774172	40774596	424
chr1	40775524	40777458	1934
chr1	40778539	40781630	3091
chr1	40785521	40786538	1017
chr1	40789142	40789535	393
chr1	40820123	40821682	1559
chr1	40827369	40828093	724
chr1	40830897	40831298	401
chr1	40841571	40841939	368
chr1	40848070	40853193	5123
chr1	40952479	40955269	2790
chr1	40956107	40956317	210
chr1	40957199	40960153	2954
chr1	40961608	40962375	767
chr1	40965115	40965451	336
chr1	40995271	40996449	1178
chr1	40997287	41003102	5815
chr1	41004376	41005977	1601
chr1	41057046	41058293	1247
chr1	41288966	41289343	377
chr1	42729270	42731200	1930
chr1	43171899	43172431	532
chr1	43202817	43203333	516
chr1	43213707	43214535	828
chr1	43253862	43256341	2479
chr1	43261173	43262322	1149
chr1	43281299	43283857	2558
chr1	43285064	43288078	3014
chr1	43289204	43290820	1616
chr1	43292822	43294459	1637
chr1	43295263	43297624	2361
chr1	43304726	43306879	2153
chr1	43308470	43312251	3781
chr1	43314753	43315790	1037
chr1	43323358	43324152	794
chr1	43331871	43332677	806
chr1	43334065	43334297	232
chr1	43339678	43341495	1817
chr1	43347315	43347988	673
chr1	43349222	43349905	683
chr1	43350749	43351567	818
chr1	43359763	43360934	1171
chr1	43365380	43365732	352
chr1	43373461	43377628	4167
chr1	43378462	43384406	5944
chr1	43387644	43388108	464
chr1	43391940	43393849	1909
chr1	43454601	43455112	511
chr1	43600243	43601818	1575
chr1	43606279	43607742	1463
chr1	43608612	43610363	1751
chr1	43628745	43630321	1576
chr1	43648146	43648777	631
chr1	44181729	44182267	538
chr1	44183238	44186157	2919
chr1	44188058	44188847	789
chr1	44238273	44240439	2166
chr1	44297020	44297903	883
chr1	44300762	44301569	807
chr1	44372724	44374850	2126
chr1	44938259	44938833	574
chr1	44939996	44940339	343
chr1	45082133	45082901	768
chr1	45084513	45084743	230
chr1	45091383	45092535	1152
chr1	45108665	45111055	2390
chr1	45111980	45113013	1033
chr1	45169361	45171567	2206
chr1	45218179	45221102	2923
chr1	46210004	46211542	1538
chr1	46212454	46213506	1052
chr1	49975778	49978477	2699
chr1	50578847	50580925	2078
chr1	50721305	50722135	830
chr1	50748543	50749732	1189
chr1	50751113	50751661	548
chr1	50752717	50753190	473
chr1	50757636	50757926	290
chr1	50767823	50769545	1722
chr1	50776272	50779469	3197
chr1	50781042	50782980	1938
chr1	51246956	51247657	701
chr1	51248602	51248926	324
chr1	51312114	51314553	2439
chr1	51375111	51375577	466
chr1	51389465	51390529	1064
chr1	51393251	51401753	8502
chr1	51402663	51403496	833
chr1	51412432	51422357	9925
chr1	51423340	51429936	6596
chr1	51451188	51451402	214
chr1	51460953	51464017	3064
chr1	51480153	51481269	1116
chr1	51482167	51482832	665
chr1	51484274	51484564	290
chr1	51487420	51489250	1830
chr1	51492872	51495380	2508
chr1	51504322	51507600	3278
chr1	51510515	51511616	1101
chr1	51523812	51524283	471
chr1	51528387	51529677	1290
chr1	51530497	51531284	787
chr1	51569638	51570404	766
chr1	52879418	52879743	325
chr1	52964699	52967312	2613
chr1	52968308	52969604	1296
chr1	52973592	52975460	1868
chr1	53097595	53097928	333
chr1	53442091	53442408	317
chr1	53443977	53444898	921
chr1	53575037	53575500	463
chr1	54368305	54369907	1602
chr1	54546628	54546908	280
chr1	54596628	54598854	2226
chr1	54633155	54633495	340
chr1	55069959	55070823	864
chr1	55075789	55078074	2285
chr1	55093374	55093813	439
chr1	55095103	55095384	281
chr1	55096234	55096708	474
chr1	55513725	55514623	898
chr1	55572017	55572699	682
chr1	55576311	55579453	3142
chr1	55614474	55615520	1046
chr1	55616909	55619645	2736
chr1	55821660	55821985	325
chr1	55859505	55860506	1001
chr1	55964854	55965719	865
chr1	55981195	55982492	1297
chr1	56067470	56070714	3244
chr1	56111703	56112037	334
chr1	56117944	56118996	1052
chr1	56295638	56296547	909
chr1	57061696	57063908	2212
chr1	57126019	57130902	4883
chr1	57164688	57166080	1392
chr1	57188804	57189365	561
chr1	57363148	57366064	2916
chr1	57654397	57655009	612
chr1	57825744	57826814	1070
chr1	57833672	57834492	820
chr1	58139780	58140177	397
chr1	58141795	58142562	767
chr1	58144069	58144907	838
chr1	58191754	58192273	519
chr1	58201057	58204743	3686
chr1	58210713	58211673	960
chr1	58279933	58282019	2086
chr1	58335585	58335880	295
chr1	58338841	58339139	298
chr1	58341326	58341937	611
chr1	58343628	58345483	1855
chr1	58346356	58346844	488
chr1	58547290	58548181	891
chr1	58856069	58857284	1215
chr1	59067639	59068532	893
chr1	60639514	60639805	291
chr1	60760771	60762107	1336
chr1	62887870	62888951	1081
chr1	63209758	63211213	1455
chr1	63246413	63247368	955
chr1	63248733	63249122	389
chr1	63293402	63295349	1947
chr1	63638653	63640226	1573
chr1	64044213	64045277	1064
chr1	64078405	64079347	942
chr1	64459642	64461074	1432
chr1	64615227	64616000	773
chr1	65935053	65935624	571
chr1	66308603	66309673	1070
chr1	66345253	66346535	1282
chr1	66380857	66382441	1584
chr1	66454410	66454738	328
chr1	66460063	66461174	1111
chr1	66498195	66499034	839
chr1	67656481	67657505	1024
chr1	68995407	68996080	673
chr1	68999407	69000146	739
chr1	70197072	70197606	534
chr1	70301385	70303019	1634
chr1	70304027	70305048	1021
chr1	70551901	70552462	561
chr1	70555689	70557084	1395
chr1	70972046	70973861	1815
chr1	71104342	71104839	497
chr1	71603965	71604685	720
chr1	71635549	71636103	554
chr1	71712674	71714406	1732
chr1	71716306	71716639	333
chr1	71738623	71740027	1404
chr1	71743338	71743910	572
chr1	71828841	71829188	347
chr1	71843356	71845855	2499
chr1	71866532	71867668	1136
chr1	71868732	71869241	509
chr1	72021206	72021550	344
chr1	72026908	72027838	930
chr1	72106987	72107813	826
chr1	72109322	72109772	450
chr1	72139599	72139899	300
chr1	72209340	72211282	1942
chr1	72213605	72213864	259
chr1	72219780	72220065	285
chr1	72221658	72222686	1028
chr1	72280871	72281516	645
chr1	72311002	72315011	4009
chr1	72322748	72324801	2053
chr1	72341281	72341554	273
chr1	72343364	72345343	1979
chr1	72350423	72350797	374
chr1	72352105	72352560	455
chr1	72353825	72355990	2165
chr1	72376957	72377656	699
chr1	72385688	72386121	433
chr1	72519993	72520994	1001
chr1	72633830	72634585	755
chr1	72635453	72635784	331
chr1	72645840	72648213	2373
chr1	72653262	72653801	539
chr1	72693439	72695524	2085
chr1	72698214	72699129	915
chr1	72700051	72702268	2217
chr1	72731687	72734359	2672
chr1	72735171	72736303	1132
chr1	72741170	72742402	1232
chr1	72743931	72746656	2725
chr1	72815362	72816045	683
chr1	72959607	72960508	901
chr1	72975643	72976573	930
chr1	72977434	72977669	235
chr1	73123667	73124632	965
chr1	73130987	73131197	210
chr1	73155837	73156265	428
chr1	73157311	73158347	1036
chr1	73159946	73163498	3552
chr1	73180754	73182357	1603
chr1	73184486	73185532	1046
chr1	73186756	73187595	839
chr1	73193961	73197636	3675
chr1	73206217	73209722	3505
chr1	73210955	73211693	738
chr1	73213492	73214330	838
chr1	73215989	73217692	1703
chr1	73220126	73222019	1893
chr1	73509673	73511317	1644
chr1	73982364	73983320	956
chr1	74077039	74079796	2757
chr1	74149686	74150099	413
chr1	74180347	74181585	1238
chr1	74348460	74350335	1875
chr1	74357434	74359318	1884
chr1	74365912	74368068	2156
chr1	74611876	74612327	451
chr1	74613583	74614429	846
chr1	74621025	74621578	553
chr1	74625280	74631126	5846
chr1	74633023	74633377	354
chr1	74634210	74635576	1366
chr1	74636379	74637343	964
chr1	74646419	74648232	1813
chr1	74654347	74655445	1098
chr1	74656355	74659194	2839
chr1	74660003	74663865	3862
chr1	74665680	74666517	837
chr1	74708357	74708858	501
chr1	74709950	74713053	3103
chr1	74713927	74714274	347
chr1	74723403	74723968	565
chr1	74728389	74730999	2610
chr1	74751117	74753218	2101
chr1	74755030	74756028	998
chr1	74757321	74759791	2470
chr1	74760710	74762936	2226
chr1	74764366	74764737	371
chr1	74766547	74767654	1107
chr1	74770844	74771161	317
chr1	74772676	74775187	2511
chr1	74812393	74813502	1109
chr1	74814894	74815585	691
chr1	74819131	74820020	889
chr1	74853592	74854523	931
chr1	74856297	74857204	907
chr1	74887984	74889708	1724
chr1	74892514	74892879	365
chr1	74907913	74909268	1355
chr1	74910949	74912088	1139
chr1	74918078	74919154	1076
chr1	74920084	74921129	1045
chr1	74922864	74923937	1073
chr1	74925695	74926389	694
chr1	74964295	74964715	420
chr1	74965576	74967361	1785
chr1	74969633	74971066	1433
chr1	74996733	74997408	675
chr1	74999032	74999314	282
chr1	75011125	75013159	2034
chr1	75013988	75023952	9964
chr1	75076231	75077041	810
chr1	75078026	75080258	2232
chr1	75169937	75171338	1401
chr1	75313605	75314382	777
chr1	75353629	75354284	655
chr1	75355150	75355559	409
chr1	75356930	75358605	1675
chr1	75359507	75360178	671
chr1	75414727	75424780	10053
chr1	75426129	75426329	200
chr1	75456468	75459168	2700
chr1	75462278	75462489	211
chr1	75508102	75509544	1442
chr1	75521738	75523824	2086
chr1	75525441	75525641	200
chr1	75538129	75538343	214
chr1	75547204	75549156	1952
chr1	75693901	75694759	858
chr1	76180619	76181512	893
chr1	76535959	76537899	1940
chr1	76555632	76560449	4817
chr1	76563591	76564023	432
chr1	76574446	76577268	2822
chr1	76622056	76622440	384
chr1	76651805	76652005	200
chr1	76662843	76663180	337
chr1	76724321	76724572	251
chr1	76735475	76736878	1403
chr1	76771433	76772594	1161
chr1	76791850	76793994	2144
chr1	76839139	76840915	1776
chr1	76870659	76870923	264
chr1	76873683	76877605	3922
chr1	76894917	76895786	869
chr1	76896596	76897540	944
chr1	76956940	76957453	513
chr1	76960036	76961041	1005
chr1	76967400	76967917	517
chr1	76969965	76976233	6268
chr1	76982028	76983283	1255
chr1	76988343	76988605	262
chr1	76990059	76991426	1367
chr1	76998694	77001459	2765
chr1	77002814	77003214	400
chr1	77040855	77041868	1013
chr1	77044373	77045124	751
chr1	77057368	77058518	1150
chr1	77076688	77076951	263
chr1	77089756	77090364	608
chr1	77092197	77093599	1402
chr1	77158388	77160463	2075
chr1	77174554	77178252	3698
chr1	77186607	77187028	421
chr1	77187912	77189098	1186
chr1	77398913	77401990	3077
chr1	77537617	77541890	4273
chr1	77589252	77591054	1802
chr1	77607061	77607418	357
chr1	77635348	77636972	1624
chr1	77651733	77653607	1874
chr1	77662123	77664459	2336
chr1	77665379	77665785	406
chr1	77691013	77691919	906
chr1	77704396	77705479	1083
chr1	77786964	77787344	380
chr1	77808364	77810434	2070
chr1	77941861	77942825	964
chr1	78005878	78006078	200
chr1	78078755	78078986	231
chr1	78185962	78186373	411
chr1	78195442	78198412	2970
chr1	78200023	78200466	443
chr1	78202166	78202468	302
chr1	78205692	78206131	439
chr1	78210683	78211026	343
chr1	78213675	78216247	2572
chr1	78221333	78225138	3805
chr1	78228059	78228887	828
chr1	78246746	78248132	1386
chr1	78253908	78255162	1254
chr1	78256172	78257872	1700
chr1	78259764	78260661	897
chr1	78262535	78263430	895
chr1	78273154	78274072	918
chr1	78274912	78277603	2691
chr1	78281823	78282340	517
chr1	78731000	78731853	853
chr1	78959172	78959416	244
chr1	79108829	79109296	467
chr1	79269325	79270111	786
chr1	79271021	79274275	3254
chr1	79276226	79276710	484
chr1	79277593	79280962	3369
chr1	79284300	79290602	6302
chr1	79296202	79296745	543
chr1	79299391	79299654	263
chr1	79314030	79314789	759
chr1	79337457	79339688	2231
chr1	79340724	79341011	287
chr1	79342563	79343417	854
chr1	79344428	79345798	1370
chr1	79347096	79349238	2142
chr1	79351634	79352011	377
chr1	79376564	79383961	7397
chr1	79389918	79398181	8263
chr1	79402350	79402679	329
chr1	79403683	79404333	650
chr1	79406333	79409375	3042
chr1	79412295	79415042	2747
chr1	79416034	79419627	3593
chr1	79420608	79422690	2082
chr1	79423659	79427806	4147
chr1	79428975	79430200	1225
chr1	79460171	79460672	501
chr1	79462330	79462665	335
chr1	79492632	79493254	622
chr1	79496423	79499542	3119
chr1	79507294	79507566	272
chr1	79522866	79523861	995
chr1	79525274	79525745	471
chr1	79526791	79527724	933
chr1	79534030	79536101	2071
chr1	79540621	79541515	894
chr1	79542893	79545423	2530
chr1	79546817	79549771	2954
chr1	79552294	79552962	668
chr1	79555654	79557372	1718
chr1	79563195	79565171	1976
chr1	79566162	79567447	1285
chr1	79569489	79570710	1221
chr1	79571571	79575595	4024
chr1	79576600	79578804	2204
chr1	79584625	79585641	1016
chr1	79619288	79619717	429
chr1	79631747	79633934	2187
chr1	79635082	79635691	609
chr1	79656372	79657143	771
chr1	79658688	79660089	1401
chr1	79665649	79666213	564
chr1	79679839	79684677	4838
chr1	79686896	79689422	2526
chr1	79693403	79694268	865
chr1	79711992	79712667	675
chr1	79724522	79725481	959
chr1	79730954	79735274	4320
chr1	79744004	79745165	1161
chr1	79746010	79746537	527
chr1	79750443	79752605	2162
chr1	79753508	79754390	882
chr1	79755275	79758560	3285
chr1	79760238	79760511	273
chr1	79784826	79785712	886
chr1	79786599	79793904	7305
chr1	79818846	79819052	206
chr1	79835888	79840286	4398
chr1	79900914	79901868	954
chr1	80170458	80171733	1275
chr1	80521339	80522103	764
chr1	81742633	81743495	862
chr1	81745665	81746639	974
chr1	81892726	81893275	549
chr1	81907977	81910532	2555
chr1	81997225	81997849	624
chr1	82109024	82112706	3682
chr1	82122464	82127127	4663
chr1	82159689	82163145	3456
chr1	82164643	82167397	2754
chr1	82725385	82725699	314
chr1	82733962	82734733	771
chr1	82798836	82801335	2499
chr1	82802868	82803189	321
chr1	82838126	82838899	773
chr1	82849905	82852084	2179
chr1	82854554	82856492	1938
chr1	82857634	82859197	1563
chr1	82865403	82865921	518
chr1	82867096	82869832	2736
chr1	82929118	82930536	1418
chr1	83002654	83004464	1810
chr1	83136357	83137335	978
chr1	83234228	83235373	1145
chr1	83972731	83974835	2104
chr1	84101802	84102830	1028
chr1	84115423	84115640	217
chr1	84118369	84118851	482
chr1	84148858	84149569	711
chr1	84215299	84215563	264
chr1	84223945	84224747	802
chr1	84391808	84392504	696
chr1	84448891	84455111	6220
chr1	84456922	84457526	604
chr1	84459247	84460133	886
chr1	84466058	84466955	897
chr1	84468928	84472166	3238
chr1	84499089	84499735	646
chr1	84500820	84501081	261
chr1	84502153	84502840	687
chr1	84507942	84512457	4515
chr1	84513671	84514395	724
chr1	84515238	84520219	4981
chr1	84524627	84525356	729
chr1	84533079	84533594	515
chr1	84539432	84542005	2573
chr1	84543894	84548032	4138
chr1	85786891	85787188	297
chr1	85884645	85885585	940
chr1	86125451	86125918	467
chr1	86333011	86333350	339
chr1	86334224	86335476	1252
chr1	86336836	86338476	1640
chr1	86341168	86342251	1083
chr1	86455748	86456507	759
chr1	86458366	86459205	839
chr1	86460536	86461407	871
chr1	86465103	86465306	203
chr1	86475144	86475941	797
chr1	86476813	86478525	1712
chr1	86480757	86483788	3031
chr1	86486688	86486914	226
chr1	86491726	86492009	283
chr1	86503313	86504179	866
chr1	86505721	86512176	6455
chr1	86513077	86513869	792
chr1	86519693	86520040	347
chr1	86520971	86522178	1207
chr1	86523015	86524050	1035
chr1	86955154	86955520	366
chr1	87115505	87118573	3068
chr1	87329227	87330148	921
chr1	88562222	88562543	321
chr1	90088416	90093350	4934
chr1	90095273	90101200	5927
chr1	90136973	90138411	1438
chr1	90277792	90278640	848
chr1	90296034	90296563	529
chr1	90298973	90300822	1849
chr1	90397528	90397728	200
chr1	90398603	90399201	598
chr1	90406074	90406921	847
chr1	90426754	90431350	4596
chr1	90433902	90436290	2388
chr1	90497117	90497884	767
chr1	90545629	90547055	1426
chr1	90573960	90575408	1448
chr1	90602208	90602417	209
chr1	90625726	90626641	915
chr1	90629110	90629381	271
chr1	90649707	90651866	2159
chr1	90696027	90698885	2858
chr1	90710579	90710972	393
chr1	90743015	90748517	5502
chr1	90768982	90770043	1061
chr1	90867160	90867372	212
chr1	90873894	90874810	916
chr1	91570615	91571153	538
chr1	91671425	91672204	779
chr1	91860257	91860825	568
chr1	91891916	91892523	607
chr1	91982747	91983134	387
chr1	91999567	91999836	269
chr1	92005167	92006119	952
chr1	92070695	92071366	671
chr1	92228593	92229008	415
chr1	92230682	92231741	1059
chr1	92233519	92234431	912
chr1	92240137	92241866	1729
chr1	92284231	92284577	346
chr1	92285973	92287488	1515
chr1	92344513	92346728	2215
chr1	92351503	92353702	2199
chr1	92355738	92356441	703
chr1	92360365	92362716	2351
chr1	92363639	92363840	201
chr1	92365170	92365709	539
chr1	92367878	92369154	1276
chr1	92374260	92375206	946
chr1	92418116	92418857	741
chr1	92420684	92423058	2374
chr1	92471751	92472440	689
chr1	94194706	94194992	286
chr1	94294593	94296609	2016
chr1	94374511	94375104	593
chr1	94400878	94402301	1423
chr1	94442887	94443712	825
chr1	94667494	94668090	596
chr1	95197740	95198118	378
chr1	95203091	95204867	1776
chr1	95616332	95616644	312
chr1	95634072	95634722	650
chr1	95692345	95693182	837
chr1	95713865	95714105	240
chr1	95715258	95715872	614
chr1	95722137	95722876	739
chr1	95724661	95728168	3507
chr1	95749931	95751554	1623
chr1	95808893	95810337	1444
chr1	96544480	96546641	2161
chr1	96728535	96729887	1352
chr1	96762889	96763723	834
chr1	97363765	97364474	709
chr1	97375672	97377521	1849
chr1	97496739	97497502	763
chr1	97504719	97506646	1927
chr1	97508783	97513138	4355
chr1	97601842	97602391	549
chr1	97637976	97638453	477
chr1	97641783	97642057	274
chr1	97662734	97663464	730
chr1	97757677	97758384	707
chr1	97924090	97925304	1214
chr1	98133073	98136201	3128
chr1	98143484	98145720	2236
chr1	98190266	98195005	4739
chr1	98272923	98274378	1455
chr1	98275298	98275929	631
chr1	98307605	98312744	5139
chr1	98339970	98340413	443
chr1	98341741	98343224	1483
chr1	98363294	98363495	201
chr1	98375016	98378115	3099
chr1	98380582	98381877	1295
chr1	98383225	98383795	570
chr1	98432700	98433938	1238
chr1	98434935	98435396	461
chr1	98444029	98444241	212
chr1	98454185	98454889	704
chr1	98455890	98456481	591
chr1	98495913	98497301	1388
chr1	98517051	98521855	4804
chr1	98539711	98545037	5326
chr1	98568446	98569593	1147
chr1	98611913	98612595	682
chr1	98677585	98678045	460
chr1	98708313	98708987	674
chr1	98839585	98840003	418
chr1	99023957	99024630	673
chr1	99042485	99043633	1148
chr1	99046727	99048355	1628
chr1	99049268	99049807	539
chr1	99050651	99051478	827
chr1	99118421	99119153	732
chr1	99126107	99126445	338
chr1	99129337	99130274	937
chr1	99131425	99132855	1430
chr1	99159102	99162622	3520
chr1	99244408	99244964	556
chr1	99260129	99260478	349
chr1	99262384	99263623	1239
chr1	99310137	99312441	2304
chr1	99622241	99623205	964
chr1	99706372	99706944	572
chr1	99712241	99713646	1405
chr1	99714546	99716259	1713
chr1	99809184	99809885	701
chr1	99810736	99811058	322
chr1	99815718	99816208	490
chr1	99817171	99820107	2936
chr1	99821067	99823749	2682
chr1	99916556	99918090	1534
chr1	99939117	99939935	818
chr1	99974479	99976344	1865
chr1	100108135	100108734	599
chr1	100137593	100138250	657
chr1	100286013	100297575	11562
chr1	100298460	100300043	1583
chr1	100302302	100302678	376
chr1	100317239	100318015	776
chr1	100325932	100326607	675
chr1	100341245	100343107	1862
chr1	100387975	100388968	993
chr1	100392668	100393036	368
chr1	100402553	100402753	200
chr1	100403561	100403806	245
chr1	100419235	100420226	991
chr1	100514667	100515068	401
chr1	100562071	100563595	1524
chr1	100572768	100575088	2320
chr1	100697972	100700513	2541
chr1	103456190	103458329	2139
chr1	103693131	103694103	972
chr1	103751392	103752246	854
chr1	103793865	103795233	1368
chr1	103860794	103862226	1432
chr1	103909437	103910591	1154
chr1	104266890	104267801	911
chr1	104473359	104476063	2704
chr1	104604763	104605247	484
chr1	104813225	104814227	1002
chr1	104815240	104815815	575
chr1	104816800	104818065	1265
chr1	104880716	104881169	453
chr1	104882086	104883312	1226
chr1	104886278	104887266	988
chr1	104890854	104900356	9502
chr1	104901401	104901649	248
chr1	104904049	104904406	357
chr1	104905220	104905852	632
chr1	104907050	104908176	1126
chr1	104913244	104917097	3853
chr1	104944804	104945372	568
chr1	104965137	104965546	409
chr1	104967837	104971377	3540
chr1	104972580	104973735	1155
chr1	104977792	104978103	311
chr1	104993209	104995022	1813
chr1	105000749	105002372	1623
chr1	105003247	105005852	2605
chr1	105007371	105011543	4172
chr1	105070928	105071589	661
chr1	105073051	105080883	7832
chr1	105237400	105238658	1258
chr1	105717045	105717714	669
chr1	105774628	105775115	487
chr1	105775916	105776647	731
chr1	106012102	106014468	2366
chr1	106035687	106036497	810
chr1	106108030	106108694	664
chr1	106110268	106111235	967
chr1	106403350	106403737	387
chr1	106891669	106893133	1464
chr1	106894678	106895694	1016
chr1	106896912	106898748	1836
chr1	106899890	106900352	462
chr1	106901207	106907201	5994
chr1	106927295	106929643	2348
chr1	106932712	106934501	1789
chr1	106967131	106968116	985
chr1	106970288	106971201	913
chr1	107011451	107013193	1742
chr1	107017933	107018133	200
chr1	107133162	107133485	323
chr1	107141807	107142567	760
chr1	107143582	107144197	615
chr1	107150936	107151349	413
chr1	107180074	107185189	5115
chr1	107205817	107206677	860
chr1	107208169	107209772	1603
chr1	107217388	107218164	776
chr1	107312239	107313259	1020
chr1	107322023	107323821	1798
chr1	107324651	107330812	6161
chr1	107548009	107551902	3893
chr1	107580352	107583982	3630
chr1	107585462	107586729	1267
chr1	107588318	107589777	1459
chr1	107592460	107593034	574
chr1	107654051	107654501	450
chr1	107688911	107689403	492
chr1	107690228	107690891	663
chr1	107748926	107749656	730
chr1	107827781	107829071	1290
chr1	107886847	107887670	823
chr1	107949137	107961494	12357
chr1	107962342	107962577	235
chr1	107974698	107975295	597
chr1	108186946	108187466	520
chr1	108205772	108206870	1098
chr1	108408800	108412239	3439
chr1	108486206	108487207	1001
chr1	108506713	108508686	1973
chr1	108509639	108513072	3433
chr1	108514236	108518352	4116
chr1	108521816	108522049	233
chr1	108541341	108541938	597
chr1	108543961	108544260	299
chr1	108659440	108660582	1142
chr1	108662240	108663060	820
chr1	108664884	108665210	326
chr1	108666061	108672011	5950
chr1	108796187	108796405	218
chr1	108835007	108835975	968
chr1	108839206	108840774	1568
chr1	108861680	108862054	374
chr1	108865446	108866440	994
chr1	108880921	108882926	2005
chr1	108923576	108924922	1346
chr1	108973729	108974589	860
chr1	109009570	109017067	7497
chr1	109040462	109041291	829
chr1	109099098	109099423	325
chr1	109100505	109101262	757
chr1	109129019	109129999	980
chr1	109149700	109150032	332
chr1	109153098	109154800	1702
chr1	109156583	109156842	259
chr1	109157688	109157933	245
chr1	109158864	109165647	6783
chr1	109167479	109168090	611
chr1	109173759	109174286	527
chr1	109178543	109179349	806
chr1	109181732	109187376	5644
chr1	109192054	109192379	325
chr1	109196744	109197578	834
chr1	109198776	109200673	1897
chr1	109202182	109205633	3451
chr1	109214417	109215666	1249
chr1	109216543	109217725	1182
chr1	109234954	109239469	4515
chr1	109241340	109241548	208
chr1	109256713	109268225	11512
chr1	109297778	109299963	2185
chr1	109301024	109304654	3630
chr1	109309572	109310738	1166
chr1	109501094	109501505	411
chr1	109511398	109512174	776
chr1	109514591	109515045	454
chr1	109627539	109627963	424
chr1	109629555	109630082	527
chr1	109678633	109679496	863
chr1	109680318	109680763	445
chr1	109715556	109716628	1072
chr1	109763065	109764706	1641
chr1	109805378	109806054	676
chr1	109815267	109815893	626
chr1	109921577	109921955	378
chr1	109930549	109932182	1633
chr1	109936738	109937300	562
chr1	109976645	109977622	977
chr1	110199982	110201006	1024
chr1	110201906	110202650	744
chr1	110205896	110206889	993
chr1	111374877	111376740	1863
chr1	111465278	111466809	1531
chr1	111488154	111490825	2671
chr1	111557596	111559879	2283
chr1	111574828	111575028	200
chr1	111576065	111576328	263
chr1	111586404	111594465	8061
chr1	111604564	111607033	2469
chr1	111612443	111613317	874
chr1	112343530	112345392	1862
chr1	112346194	112346773	579
chr1	112371385	112371828	443
chr1	112426081	112427432	1351
chr1	112428803	112430409	1606
chr1	112431819	112432568	749
chr1	112433899	112434831	932
chr1	112540647	112541083	436
chr1	112595108	112596650	1542
chr1	112670169	112671108	939
chr1	112672877	112673077	200
chr1	112675374	112675944	570
chr1	112677175	112679581	2406
chr1	112695597	112696108	511
chr1	112697006	112697963	957
chr1	112699975	112701380	1405
chr1	112739984	112740552	568
chr1	112751755	112753169	1414
chr1	112760140	112760341	201
chr1	112762697	112765399	2702
chr1	112772060	112773078	1018
chr1	112773950	112776007	2057
chr1	112942743	112943101	358
chr1	113058734	113060274	1540
chr1	113084543	113086485	1942
chr1	113257590	113259015	1425
chr1	113288598	113290291	1693
chr1	113558153	113558552	399
chr1	113603726	113604057	331
chr1	113835264	113837353	2089
chr1	113844900	113845559	659
chr1	113848132	113848709	577
chr1	113849847	113850715	868
chr1	113853253	113854121	868
chr1	114040990	114041258	268
chr1	114171182	114171982	800
chr1	114265940	114267652	1712
chr1	114357885	114359559	1674
chr1	114363495	114365175	1680
chr1	114366419	114367752	1333
chr1	114368603	114369097	494
chr1	114370461	114372499	2038
chr1	114380619	114383287	2668
chr1	114385267	114387046	1779
chr1	114388927	114389403	476
chr1	114396581	114396960	379
chr1	114398175	114398537	362
chr1	114401895	114402574	679
chr1	114415425	114415728	303
chr1	114449778	114449978	200
chr1	114476756	114477755	999
chr1	114494384	114494624	240
chr1	114531737	114531967	230
chr1	114546123	114546586	463
chr1	114598329	114599456	1127
chr1	114982601	114983305	704
chr1	114984435	114984796	361
chr1	115054918	115057012	2094
chr1	115077435	115079977	2542
chr1	115219723	115221359	1636
chr1	115733020	115735264	2244
chr1	115906351	115908864	2513
chr1	115942041	115942931	890
chr1	116097985	116099530	1545
chr1	116102860	116103775	915
chr1	116131684	116133793	2109
chr1	116249162	116249411	249
chr1	116293256	116293775	519
chr1	116448276	116449935	1659
chr1	116450780	116451404	624
chr1	116519018	116520431	1413
chr1	116611263	116613471	2208
chr1	117865159	117865520	361
chr1	117901519	117901862	343
chr1	117902752	117905305	2553
chr1	117922143	117922533	390
chr1	117945426	117947227	1801
chr1	117948295	117950182	1887
chr1	117951534	117955363	3829
chr1	117957717	117958487	770
chr1	118247380	118247809	429
chr1	119018787	119022615	3828
chr1	119050268	119051941	1673
chr1	119134230	119135452	1222
chr1	119165892	119166243	351
chr1	119545528	119545729	201
chr1	119702551	119702951	400
chr1	119758287	119760234	1947
chr1	119768787	119769131	344
chr1	119804702	119805566	864
chr1	119884879	119886217	1338
chr1	119926333	119927804	1471
chr1	119946334	119948879	2545
chr1	119954026	119954641	615
chr1	119958969	119960784	1815
chr1	119964407	119966517	2110
chr1	119968665	119972070	3405
chr1	120026080	120027579	1499
chr1	120045834	120046257	423
chr1	120138415	120139239	824
chr1	120598903	120599135	232
chr1	120601970	120603015	1045
chr1	120604670	120606646	1976
chr1	120635415	120636443	1028
chr1	120647862	120648649	787
chr1	120651221	120652861	1640
chr1	120657511	120658600	1089
chr1	120802107	120802709	602
chr1	120945273	120946431	1158
chr1	120992401	120992845	444
chr1	121063013	121064353	1340
chr1	121067530	121069135	1605
chr1	121145611	121147805	2194
chr1	121375513	121376554	1041
chr1	121390376	121391217	841
chr1	121412186	121414874	2688
chr1	121522463	121525452	2989
chr1	121526767	121529777	3010
chr1	121530876	121531478	602
chr1	121532713	121533179	466
chr1	121550079	121551183	1104
chr1	121571586	121571860	274
chr1	121572958	121573274	316
chr1	121577579	121579378	1799
chr1	122461145	122462929	1784
chr1	122525819	122526600	781
chr1	122541849	122543200	1351
chr1	122619488	122620674	1186
chr1	122623814	122624774	960
chr1	122633715	122635624	1909
chr1	122800347	122801023	676
chr1	122810895	122812626	1731
chr1	122828820	122832054	3234
chr1	122832926	122833362	436
chr1	122836991	122837231	240
chr1	122876686	122877142	456
chr1	123101233	123103396	2163
chr1	123110970	123111257	287
chr1	123212589	123213752	1163
chr1	123218698	123219273	575
chr1	123223967	123224560	593
chr1	123249142	123249350	208
chr1	123310411	123311429	1018
chr1	123314723	123316255	1532
chr1	123393316	123393884	568
chr1	123423146	123423912	766
chr1	123425232	123425688	456
chr1	123461306	123462544	1238
chr1	123900636	123902199	1563
chr1	123903064	123905445	2381
chr1	123942521	123943074	553
chr1	124042049	124042566	517
chr1	125229491	125230349	858
chr1	125231537	125233495	1958
chr1	126135786	126137563	1777
chr1	126184420	126185388	968
chr1	126236311	126237788	1477
chr1	126334383	126335835	1452
chr1	126511097	126512352	1255
chr1	126516531	126517193	662
chr1	126519493	126520310	817
chr1	126522865	126523505	640
chr1	126541080	126543415	2335
chr1	126549543	126550464	921
chr1	126570022	126571840	1818
chr1	126574486	126575405	919
chr1	126825039	126825694	655
chr1	126844208	126844733	525
chr1	126871848	126872530	682
chr1	126881869	126882079	210
chr1	126891820	126892184	364
chr1	126901593	126903011	1418
chr1	127018203	127019766	1563
chr1	127124538	127126023	1485
chr1	127237627	127239247	1620
chr1	127739697	127740107	410
chr1	127741055	127742151	1096
chr1	127758936	127760716	1780
chr1	127765331	127768477	3146
chr1	127774644	127775130	486
chr1	127813431	127815001	1570
chr1	127858254	127859878	1624
chr1	127865741	127867384	1643
chr1	127937063	127938429	1366
chr1	127958484	127958982	498
chr1	128083564	128084763	1199
chr1	128124564	128126709	2145
chr1	128268709	128270627	1918
chr1	128305407	128306443	1036
chr1	128331453	128332511	1058
chr1	128640552	128641765	1213
chr1	128770355	128771206	851
chr1	128777072	128778124	1052
chr1	128807901	128808506	605
chr1	128838610	128839681	1071
chr1	128887901	128889470	1569
chr1	128894061	128894511	450
chr1	129096059	129099630	3571
chr1	129144405	129145046	641
chr1	129214801	129215017	216
chr1	129216006	129217791	1785
chr1	129219495	129219813	318
chr1	129274603	129277711	3108
chr1	129354613	129354928	315
chr1	129373283	129375513	2230
chr1	129381661	129383106	1445
chr1	129386200	129387015	815
chr1	129388915	129390112	1197
chr1	129396761	129398478	1717
chr1	129399830	129407247	7417
chr1	129419917	129426103	6186
chr1	129427254	129435127	7873
chr1	129436038	129436810	772
chr1	129440070	129440824	754
chr1	129441985	129443869	1884
chr1	129446165	129446561	396
chr1	129454783	129456460	1677
chr1	129459383	129461155	1772
chr1	129462045	129462550	505
chr1	129532874	129533206	332
chr1	129554015	129554976	961
chr1	129557502	129565711	8209
chr1	129571500	129572172	672
chr1	129573218	129573884	666
chr1	129576015	129578846	2831
chr1	129580075	129580428	353
chr1	129581599	129583810	2211
chr1	129584719	129584952	233
chr1	129585840	129588771	2931
chr1	129696397	129699449	3052
chr1	129709179	129709840	661
chr1	129745798	129747288	1490
chr1	129750255	129751185	930
chr1	129755765	129756488	723
chr1	129762547	129763748	1201
chr1	129780239	129780658	419
chr1	129781843	129782921	1078
chr1	129783794	129785083	1289
chr1	129788163	129788707	544
chr1	129789774	129789985	211
chr1	129800545	129801897	1352
chr1	129809165	129809589	424
chr1	129811821	129812559	738
chr1	129813464	129814539	1075
chr1	129815631	129822056	6425
chr1	129823374	129824011	637
chr1	129825163	129829303	4140
chr1	129838648	129838925	277
chr1	129869399	129869652	253
chr1	129872518	129876221	3703
chr1	129941700	129942665	965
chr1	129967722	129968962	1240
chr1	130034906	130036104	1198
chr1	130064597	130066444	1847
chr1	130111625	130113753	2128
chr1	130193820	130195293	1473
chr1	130199508	130204347	4839
chr1	130306767	130307049	282
chr1	130355494	130356286	792
chr1	130373699	130375649	1950
chr1	130385164	130388302	3138
chr1	130391229	130392505	1276
chr1	130394401	130395938	1537
chr1	130396829	130400106	3277
chr1	130401059	130404407	3348
chr1	130405792	130406521	729
chr1	130417693	130420782	3089
chr1	130444440	130446753	2313
chr1	130454952	130455845	893
chr1	130457693	130459873	2180
chr1	130469253	130474492	5239
chr1	130516241	130517197	956
chr1	130529509	130529935	426
chr1	130563762	130564137	375
chr1	130640098	130640641	543
chr1	130746780	130747307	527
chr1	130752575	130753868	1293
chr1	130846552	130847507	955
chr1	130868432	130869424	992
chr1	130870509	130871215	706
chr1	130872041	130874875	2834
chr1	130876542	130878702	2160
chr1	130909309	130911032	1723
chr1	130939819	130940294	475
chr1	130961923	130962403	480
chr1	130967976	130970929	2953
chr1	130971777	130977238	5461
chr1	130978145	130979283	1138
chr1	130980279	130981541	1262
chr1	130983990	130984595	605
chr1	130991651	130993217	1566
chr1	131000144	131001029	885
chr1	131034846	131035127	281
chr1	131065638	131067096	1458
chr1	131068439	131069122	683
chr1	131071118	131073477	2359
chr1	131075371	131076058	687
chr1	131080430	131081443	1013
chr1	131170838	131172639	1801
chr1	131177587	131179235	1648
chr1	131180150	131181407	1257
chr1	131183593	131184944	1351
chr1	131186072	131186893	821
chr1	131190470	131190767	297
chr1	131194017	131194953	936
chr1	131196173	131196479	306
chr1	131198435	131199107	672
chr1	131203797	131209046	5249
chr1	131209861	131213073	3212
chr1	131219051	131220552	1501
chr1	131240876	131242221	1345
chr1	131354509	131356015	1506
chr1	131365408	131366307	899
chr1	131510009	131510305	296
chr1	131548646	131549222	576
chr1	131576009	131577051	1042
chr1	131745840	131748768	2928
chr1	131804736	131805604	868
chr1	131806742	131807689	947
chr1	131809106	131810355	1249
chr1	131812526	131816266	3740
chr1	131817836	131819751	1915
chr1	132018149	132018710	561
chr1	132141866	132144663	2797
chr1	132145739	132146674	935
chr1	132200219	132201010	791
chr1	132202516	132206392	3876
chr1	132207366	132209737	2371
chr1	132409867	132412429	2562
chr1	132438550	132438845	295
chr1	132439931	132442249	2318
chr1	132456786	132459376	2590
chr1	132463268	132463849	581
chr1	132678662	132678949	287
chr1	132680424	132684620	4196
chr1	132685907	132686999	1092
chr1	132690562	132691182	620
chr1	132692555	132693326	771
chr1	132694185	132694727	542
chr1	132695800	132696936	1136
chr1	132699542	132700188	646
chr1	132701831	132703555	1724
chr1	132817982	132819286	1304
chr1	132875718	132876455	737
chr1	132885367	132887297	1930
chr1	133014347	133016870	2523
chr1	133017842	133018780	938
chr1	133041658	133042067	409
chr1	133056770	133057048	278
chr1	133057879	133062304	4425
chr1	133064456	133064912	456
chr1	133066444	133067064	620
chr1	133151789	133152157	368
chr1	133203244	133204795	1551
chr1	133490131	133490612	481
chr1	134011987	134019537	7550
chr1	134027702	134028703	1001
chr1	134031583	134032475	892
chr1	134055903	134056756	853
chr1	134058704	134059428	724
chr1	134060461	134062100	1639
chr1	134067698	134068986	1288
chr1	134094151	134094568	417
chr1	134537247	134538858	1611
chr1	134912210	134912410	200
chr1	135061689	135062013	324
chr1	135067122	135067459	337
chr1	135296917	135297570	653
chr1	135424010	135424591	581
chr1	135441100	135441665	565
chr1	135443712	135444381	669
chr1	135445476	135447208	1732
chr1	135576513	135578802	2289
chr1	135604328	135604600	272
chr1	135865580	135866111	531
chr1	136120767	136121532	765
chr1	136135908	136136305	397
chr1	136496405	136497298	893
chr1	136777737	136778684	947
chr1	137007859	137010032	2173
chr1	137011752	137014520	2768
chr1	137153767	137154314	547
chr1	137161478	137165299	3821
chr1	137166610	137169646	3036
chr1	137182007	137183077	1070
chr1	137280930	137282707	1777
chr1	137476532	137477680	1148
chr1	137489578	137492340	2762
chr1	137575331	137575932	601
chr1	137619494	137620006	512
chr1	137669687	137671376	1689
chr1	137682194	137682923	729
chr1	137688154	137692100	3946
chr1	137824958	137826748	1790
chr1	137921372	137922636	1264
chr1	137925192	137928545	3353
chr1	137997993	137999198	1205
chr1	138128801	138129089	288
chr1	138131623	138132542	919
chr1	138185380	138186353	973
chr1	138188595	138188903	308
chr1	138189926	138190227	301
chr1	138340587	138342615	2028
[truncated: 37,852 more rows]
