# Supplementary material for: Genome-Wide Identification of Histone Modifications Involved in Placental Development in Pigs
Source: Front Genet. 2019 Mar 29;10:277. doi: 10.3389/fgene.2019.00277 (PMC6449610; doi:10.3389/fgene.2019.00277)
Supplement: Supplementary file 4 [file Table_4.XLS]

## Sheet: H3K4me3 decreased Region
Supplementary Table 4. Differentially enriched region, H3K4me3 ChIP.
chr	start	end	length（kb）	GD50_AverageRPKM	GD95_AverageRPKM	GD50_Input_AverageRPKM	GD95_Input_AverageRPKM	fold_M50/M95
chr13	58960119	58960331	0.212	1.18637	0.880569	0.568972	0.863474	36.1162
chrUn_NW_018084786v1	30299	31803	1.504	54.0888	35.5829	35.1098	35.0164	33.5014
chr1	196894641	196895404	0.763	0.735437	0.46746	0.380636	0.450047	20.376
chr1	217820357	217820525	0.168	2.48616	1.57191	0.945174	1.47807	16.4216
chrUn_NW_018084908v1	8850	9250	0.4	920.103	533.576	549.253	507.658	14.3087
chr6	46249347	46250033	0.686	0.873871	0.643903	0.392454	0.590251	8.97297
chr1	92601933	92604918	2.985	26.8027	17.5973	15.7946	16.3541	8.85458
chrUn_NW_018085292v1	32173	32395	0.222	21.8134	13.6611	10.1263	12.2447	8.25108
chr6	57629398	57629422	0.024	8.80873	4.93852	2.81826	4.20991	8.22173
chr10	19296781	19297755	0.974	3.50758	2.3428	2.49308	2.21561	7.97575
chrX	53745946	53746146	0.2	1.67554	1.1018	0.329487	0.887349	6.27682
chrUn_NW_018085182v1	126129	126353	0.224	4.74714	1.77409	3.67416	1.60111	6.20267
chr9	114529413	114529674	0.261	1.42364	1.07575	0.351088	0.901393	6.1516
chrUn_NW_018084815v1	8095	9069	0.974	30.8744	19.7261	20.4917	17.9493	5.84368
chrUn_NW_018085292v1	51585	52260	0.675	7.99237	5.71976	4.4067	5.07261	5.54071
chr17	63466810	63470103	3.293	8.51076	5.07126	5.28269	4.4775	5.43665
chr13	16376	16582	0.206	75.0439	26.9665	29.8096	18.1546	5.13331
chr3	58081486	58081559	0.073	2.7888	2.56411	1.01624	2.19108	4.75181
chrUn_NW_018085038v1	5776	6223	0.447	2.18928	1.30845	0.888171	1.03428	4.74574
chr16	23677207	23678486	1.279	30.3617	20.8615	18.6952	18.3195	4.58952
chr13	137836	138522	0.686	12.1368	4.81259	5.56273	3.37571	4.57526
chr17	63431028	63431268	0.24	16.6271	9.6636	8.5242	7.87629	4.53355
chr17	63243495	63243577	0.082	4.22861	2.69583	3.1422	2.45535	4.51764
chr10	36213850	36214620	0.77	0.797328	0.52992	0.395405	0.436755	4.31409
chr13	138233960	138234759	0.799	6.61033	3.60921	5.35903	3.30798	4.15401
chrUn_NW_018085292v1	38008	38840	0.832	20.1639	14.0214	12.0042	12.0494	4.1378
chrUn_NW_018084866v1	16818	17637	0.819	3.07947	1.85663	1.60355	1.49954	4.13318
chrUn_NW_018084961v1	3512	3930	0.418	65.3741	22.432	29.5138	13.6567	4.08652
chr17	63449611	63452765	3.154	8.32485	5.43941	4.99497	4.62243	4.07583
chr6	12483859	12484267	0.408	1.21411	0.728333	0.640556	0.587581	4.07493
chr13	14404	14601	0.197	9.37147	3.40467	4.74086	2.23894	3.97228
chr16	23683682	23684080	0.398	48.0988	34.5594	28.3675	29.5389	3.93017
chr5	90236706	90238416	1.71	6.52894	4.84845	4.53355	4.33871	3.91453
chr6	46602447	46602738	0.291	1.44183	0.903718	0.718382	0.716231	3.85866
chr6	63238020	63238269	0.249	8.93423	6.34533	5.09058	5.33502	3.80443
chr6	38751217	38751939	0.722	10.2124	6.25887	7.07888	5.42278	3.74787
chr3	159434	160064	0.63	1.55574	0.905846	0.698542	0.667585	3.59774
chrUn_NW_018084804v1	239022	239697	0.675	2.17538	1.98525	1.59326	1.82278	3.58301
chrUn_NW_018085182v1	60125	62047	1.922	4.18769	2.46234	2.11635	1.88361	3.57909
chr8	129248031	129248865	0.834	0.940272	0.856525	0.354987	0.690717	3.5299
chr6	58039930	58040462	0.532	1.51634	0.877728	0.478212	0.579593	3.48209
chr5	39926762	39927156	0.394	74.6175	48.821	46.4785	40.728	3.47694
chr15	11418118	11418298	0.18	1.46452	1.27557	0.460482	0.985944	3.46666
chr17	63385363	63387384	2.021	14.7087	11.9082	8.72031	10.1793	3.46367
chrUn_NW_018085310v1	3462	6654	3.192	64.3951	27.4157	27.4144	16.7182	3.45697
chrUn_NW_018084866v1	19856	21249	1.393	3.74607	1.63301	2.12036	1.13569	3.26891
chrUn_NW_018085189v1	9094	10415	1.321	265.647	117.644	116.197	71.6464	3.24906
chrUn_NW_018084987v1	23291	24063	0.772	6.55853	3.33043	3.39485	2.35217	3.234
chr6	62040106	62040184	0.078	2.46437	2.49905	0.777617	1.97412	3.21333
chrUn_NW_018084826v1	45587	46162	0.575	1.28583	0.94444	0.875066	0.816365	3.2072
chr8	66519958	66520155	0.197	1.43414	1.42421	0.590098	1.1602	3.19697
chrUn_NW_018085038v1	19843	20666	0.823	2.38439	1.80207	1.52248	1.53165	3.18728
chrUn_NW_018084866v1	198346	199811	1.465	3.92823	1.99493	2.24159	1.45782	3.14021
chr5	40195514	40198400	2.886	31.3491	12.8683	15.9223	7.94805	3.13534
chr14	51719506	51719896	0.39	23.5039	5.97949	7.18755	0.766729	3.13007
chrUn_NW_018085316v1	22818	23696	0.878	6.87067	3.66639	3.68369	2.64686	3.12593
chr6	62021235	62021473	0.238	1.76175	0.78647	0.497672	0.364994	2.99918
chrUn_NW_018085223v1	84484	88130	3.646	20.9403	11.0696	9.01028	7.05027	2.96814
chr10	39881071	39881292	0.221	1.7124	1.30911	0.827298	1.01054	2.96443
chr4	100012965	100012985	0.02	9.55884	7.6451	5.24461	6.17043	2.92556
chrUn_NW_018084866v1	3012	3195	0.183	4.47922	3.02238	2.48715	2.33891	2.91464
chrUn_NW_018084940v1	32086	32306	0.22	4.85663	2.62559	2.38088	1.77264	2.90259
chrUn_NW_018085205v1	336594	337413	0.819	384.031	222.28	164.492	146.108	2.88212
chr6	62508261	62509061	0.8	1.21607	0.998485	0.410316	0.71817	2.87447
chrUn_NW_018084826v1	147984	149446	1.462	6.55482	4.40136	4.2397	3.59069	2.85582
chrUn_NW_018084908v1	2236	2660	0.424	12.4101	4.90463	7.07243	3.03299	2.85189
chrUn_NW_018084884v1	9105	10031	0.926	5.03567	3.22925	2.67335	2.37916	2.7789
chrUn_NW_018085204v1	35103	36189	1.086	3.48574	2.21309	1.66585	1.55763	2.77652
chr10	19289947	19290251	0.304	14.5955	12.0365	8.75246	9.9121	2.75039
chrUn_NW_018084848v1	52699	53412	0.713	2.47055	1.89367	1.68247	1.60533	2.7332
chrUn_NW_018084884v1	21118	21358	0.24	102.354	61.2953	50.7921	42.0747	2.68262
chr17	63432977	63434100	1.123	7.81759	4.80823	4.95155	3.72543	2.64686
chr13	139703	141192	1.489	48.5668	24.2009	22.6814	14.3078	2.61652
chr13	55537	55748	0.211	46.5553	19.5576	24.4326	11.0862	2.61143
chr8	74382345	74383071	0.726	1.1368	0.923308	0.479295	0.670179	2.59753
chr6	50923051	50923314	0.263	1.30961	1.25794	0.543349	0.962605	2.59455
chr14	92155405	92155417	0.012	14.8106	9.19828	2.98233	4.5051	2.5203
chr17	34843635	34844139	0.504	1.50703	1.4341	0.649748	1.08892	2.48354
chr6	58553556	58553783	0.227	19.0546	13.9131	11.2192	10.7516	2.47837
chr15	20353	24045	3.692	40.8211	22.3056	16.2374	12.259	2.44697
chr8	42176025	42176568	0.543	1.39381	0.719613	0.430277	0.325475	2.44467
chrUn_NW_018085237v1	540231	540605	0.374	1.98316	1.4305	1.5008	1.23318	2.4445
chrUn_NW_018084866v1	193156	194853	1.697	3.7684	2.03087	2.28629	1.422	2.43423
chr5	39929784	39931374	1.59	21.2054	15.1212	10.0414	10.5063	2.41908
chr2	69652204	69652442	0.238	3.33537	2.67874	1.72969	2.01466	2.4179
chr5	40071133	40072874	1.741	21.7877	15.383	12.1808	11.3939	2.40831
chr5	39998763	39999318	0.555	7.2829	5.82987	4.05715	4.48074	2.39098
chr2	37254565	37255306	0.741	1.55096	0.98776	0.482353	0.539895	2.38601
chr17	63403561	63403797	0.236	18.2604	10.0709	8.81249	6.10952	2.38504
chr14	22570164	22570305	0.141	1.93886	1.32256	1.05165	0.949257	2.37667
chr5	39886207	39887335	1.128	4.89713	2.72645	2.25817	1.59911	2.34089
chrUn_NW_018084866v1	368736	369283	0.547	4.82438	3.6558	2.8558	2.81428	2.3393
chr11	5843126	5843365	0.239	1.7459	1.2791	0.84958	0.895439	2.33623
chrUn_NW_018084986v1	65609	66495	0.886	3.77511	3.13248	2.29562	2.48786	2.29512
chr6	8474764	8474964	0.2	2.07183	1.40185	1.1792	1.01228	2.2913
chrX	113528637	113528886	0.249	1.32212	1.50345	0.520468	1.15297	2.28728
chr2	64338612	64339107	0.495	1.0647	0.80484	0.504658	0.558127	2.27
chr13	14217412	14217589	0.177	2.23257	0.958145	0.856895	0.345456	2.24531
chr13	69949658	69949928	0.27	1.8835	1.64006	0.50416	1.01909	2.22129
chrUn_NW_018084866v1	185704	186425	0.721	2.2548	1.04108	1.24854	0.586954	2.21581
chrUn_NW_018084987v1	5365	6666	1.301	8.89012	5.39196	3.62688	2.99918	2.19964
chr3	38863389	38864511	1.122	1.25057	0.824562	0.386312	0.429684	2.18867
chrUn_NW_018084804v1	237224	237466	0.242	8.75436	6.84747	4.13244	4.72977	2.18251
chrUn_NW_018084866v1	26582	27208	0.626	8.70838	4.53135	4.17162	2.44439	2.17385
chrX	95216567	95217040	0.473	0.985226	0.770861	0.40256	0.50211	2.16806
chr11	7110819	7111215	0.396	1.05718	1.37361	0.557512	1.14299	2.16662
chrUn_NW_018084866v1	33726	33942	0.216	22.063	9.9924	12.0425	5.33233	2.15028
chr15	1034	3077	2.043	21.635	12.7904	8.2838	6.5766	2.14865
chrUn_NW_018084961v1	5054	5393	0.339	9.82084	4.63582	4.33451	2.08198	2.14826
chr5	40080850	40085006	4.156	36.066	26.5839	21.8984	19.9737	2.14327
chr13	111630757	111631510	0.753	1.03074	0.755095	0.438085	0.478313	2.14123
chrUn_NW_018084884v1	30864	32021	1.157	12.5234	8.4236	6.16976	5.45527	2.14047
chrUn_NW_018085292v1	11043	12087	1.044	4.0373	2.6564	2.49079	1.93308	2.13809
chrUn_NW_018084884v1	96	321	0.225	85.2213	56.2778	44.9052	37.3483	2.12981
chr6	55018353	55018718	0.365	1.57798	1.06918	0.637857	0.625148	2.11724
chr4	93690699	93690753	0.054	5.31516	3.63007	2.70738	2.39585	2.1129
chrUn_NW_018084908v1	48629	49657	1.028	10.7868	8.4234	6.90291	6.58276	2.11009
chr6	46482768	46482805	0.037	4.70276	5.27905	1.96359	3.98047	2.10936
chr5	40116617	40116907	0.29	1.39882	1.25833	0.33556	0.753377	2.10565
chrUn_NW_018085254v1	151002	151199	0.197	26.9273	18.1288	21.215	15.4055	2.09761
chrUn_NW_018084908v1	51239	51525	0.286	15.5045	13.385	8.55312	10.0576	2.08913
chr9	63363916	63364076	0.16	5.62608	4.02618	2.53743	2.54452	2.08458
chr13	126241	127107	0.866	32.4575	18.4752	15.4789	10.2094	2.05408
chr1	34615848	34616121	0.273	1.66825	1.95571	0.721552	1.49408	2.05076
chr2	75323798	75324224	0.426	1.81503	1.39887	0.338994	0.676543	2.04345
chrUn_NW_018084866v1	365200	366851	1.651	2.30272	1.67019	1.4031	1.22691	2.02947
chrUn_NW_018084866v1	247812	248502	0.69	5.99604	4.02995	4.13549	3.11028	2.02305
chr13	25120704	25121166	0.462	1.30927	1.2877	0.482179	0.878851	2.02297
chrUn_NW_018085223v1	183233	184123	0.89	226.32	158.702	93.9419	93.26	2.02283
chr7	21131626	21132351	0.725	0.992101	0.807966	0.330347	0.480325	2.01975

## Sheet: H3K4me3 increased Region
Supplementary Table 4. Differentially enriched region, H3K4me3 ChIP.
chr	start	end	length（kb）	GD50_AverageRPKM	GD95_AverageRPKM	GD50_Input_AverageRPKM	GD95_Input_AverageRPKM	fold(GD95/GD50)
chr14	103533937	103534123	0.186	0.909858	2.19537	0.874645	0.228533	55.8556
chr6	50961591	50961955	0.364	0.583461	1.21214	0.545815	0.342105	23.1112
chrUn_NW_018085004v1	1274885	1275124	0.239	1.04798	2.30669	0.966749	0.531972	21.8491
chr7	24255083	24256055	0.972	0.696789	2.23236	0.57636	0.606447	13.5011
chr4	22262995	22263858	0.863	0.846483	3.17502	0.64194	0.628609	12.4493
chr11	58886631	58886935	0.304	0.78839	1.1445	0.721101	0.344639	11.8869
chr9	45269038	45269246	0.208	1.40881	7.92761	0.778501	1.08444	10.8568
chr18	4973648	4974010	0.362	0.823699	2.63477	0.630366	0.564393	10.7089
chr9	6754022	6754549	0.527	0.871441	4.97423	0.437608	0.497351	10.3194
chr8	135894846	135896214	1.368	1.83463	3.10802	1.61587	0.860733	10.2729
chr2	10281807	10282486	0.679	0.584611	0.73804	0.550945	0.397009	10.13
chr12	56286376	56287182	0.806	0.820718	3.59112	0.484959	0.43993	9.38527
chr14	5964870	5965232	0.362	1.15873	1.40904	1.04668	0.384187	9.14712
chr13	205159277	205159707	0.43	0.762701	2.13863	0.621684	0.854909	9.10328
chr13	27824279	27824532	0.253	1.51814	2.39036	1.29681	0.403775	8.97537
chr15	105250221	105250344	0.123	1.64278	2.69137	1.42632	0.766941	8.89057
chr3	57429010	57429014	0.004	24.3627	48.7314	20.4529	14.074	8.86417
chr9	26236322	26236681	0.359	1.10312	4.28319	0.691444	0.659502	8.80221
chr3	126170970	126171229	0.259	1.29283	4.04354	0.937541	0.955808	8.69064
chr13	63055342	63055575	0.233	1.19712	1.79005	1.09031	0.862481	8.68401
chr18	45327895	45328166	0.271	1.25356	2.16485	1.08368	0.700313	8.62124
chr16	44584202	44585286	1.084	0.688191	1.13622	0.625443	0.596752	8.59736
chr2	59401480	59402379	0.899	0.686985	1.61771	0.577851	0.688456	8.51474
chr6	2549848	2550307	0.459	0.703745	1.85284	0.559555	0.636863	8.43317
chr3	18403065	18403974	0.909	1.2874	6.6515	0.550337	0.5566	8.26911
chr9	117033121	117033321	0.2	1.77047	3.91299	1.36318	0.546198	8.26624
chr7	104094570	104095450	0.88	0.950874	3.88342	0.544014	0.562246	8.16294
chr7	55723709	55724058	0.349	1.27981	6.04168	0.597493	0.505308	8.11407
chr6	73169253	73170077	0.824	0.926083	2.68505	0.653789	0.506776	7.99972
chr3	47656384	47656879	0.495	0.926117	2.87462	0.616557	0.421057	7.92596
chr13	71261083	71261486	0.403	1.30871	4.8123	0.772138	0.560656	7.92374
chr11	51521606	51522003	0.397	1.2346	2.78537	0.944025	0.494934	7.8824
chr3	73606638	73607609	0.971	1.1757	4.0754	0.742822	0.703831	7.78866
chr2	75428510	75429757	1.247	1.16354	5.18761	0.556966	0.475396	7.76852
chr12	52685509	52686436	0.927	1.04105	3.98417	0.587591	0.462136	7.76705
chr14	85554089	85555997	1.908	0.856761	2.66325	0.577021	0.494386	7.75316
chr9	74448838	74449939	1.101	0.755449	2.04769	0.550237	0.490349	7.5889
chr10	13715503	13716267	0.764	0.769208	1.90212	0.605995	0.672475	7.53395
chr16	53746992	53747490	0.498	1.02853	3.62418	0.632797	0.721705	7.33448
chr2	43401419	43401740	0.321	1.85601	4.40029	1.31697	0.523834	7.19144
chr6	27108815	27109234	0.419	1.52248	5.17937	0.904349	0.741237	7.1799
chr2	135145929	135146066	0.137	2.43513	3.47223	2.10871	1.14026	7.144
chr2	10434895	10437097	2.202	0.99133	3.43304	0.56778	0.411104	7.13477
chr8	97352130	97352547	0.417	1.25574	2.65321	0.931808	0.346912	7.1196
chrX	110582416	110582536	0.12	1.09424	2.76115	0.845657	1.00047	7.08292
chr3	118350352	118350665	0.313	1.5255	5.86812	0.797736	0.727791	7.06317
chr2	77510373	77511787	1.414	0.96247	3.79177	0.501615	0.539479	7.05707
chr6	83581496	83582146	0.65	1.08092	3.36622	0.696811	0.659077	7.04791
chr6	18660535	18661364	0.829	1.37733	6.13303	0.607064	0.718226	7.02975
chr4	14052999	14053707	0.708	1.14349	4.18821	0.631931	0.611398	6.99199
chr5	96217799	96218361	0.562	0.861272	2.85947	0.547982	0.67006	6.98843
chr2	77577470	77578847	1.377	0.999271	3.7026	0.534831	0.478994	6.94082
chr6	62821609	62822170	0.561	0.899701	1.58784	0.735437	0.448605	6.93543
chr14	4184327	4186303	1.976	0.805518	2.9058	0.444232	0.415484	6.89292
chr6	53771816	53772072	0.256	1.40569	4.12625	0.88413	0.551993	6.85296
chr3	110633636	110633930	0.294	1.4095	4.86185	0.8401	0.96	6.85257
chr13	154011491	154012135	0.644	1.51024	5.34758	0.797382	0.503675	6.79504
chr18	7285658	7287423	1.765	1.01733	4.00941	0.481709	0.389537	6.7583
chr10	41092342	41093844	1.502	1.16662	3.75258	0.68208	0.51061	6.69085
chr8	18796767	18797320	0.553	1.34996	5.28901	0.677058	0.803703	6.66559
chr13	199654367	199654534	0.167	4.88215	6.61373	4.47974	3.96507	6.58196
chr9	39655079	39655947	0.868	0.910937	2.20544	0.678047	0.673521	6.57787
chr6	62030034	62030198	0.164	0.966086	1.97373	0.722648	0.386466	6.5202
chr14	135122056	135123519	1.463	0.869616	3.50769	0.402287	0.463577	6.51387
chr4	73085411	73085735	0.324	0.998131	1.60375	0.821613	0.45456	6.51033
chr3	5375581	5375967	0.386	1.68113	6.75033	0.772742	0.859668	6.48471
chr18	47226961	47227857	0.896	0.942565	2.82787	0.57654	0.457721	6.47537
chr15	75484552	75486272	1.72	0.868558	3.20411	0.442804	0.45044	6.46775
chr6	46917043	46919143	2.1	1.14036	3.77738	0.624064	0.471906	6.40227
chr15	48120202	48120558	0.356	1.21358	3.03415	0.857354	0.756147	6.39486
chr3	6791984	6792401	0.417	1.1008	3.31034	0.664345	0.522164	6.38825
chr6	165236832	165236916	0.084	2.0373	4.45904	1.52756	1.23396	6.32679
chr11	14817282	14817525	0.243	1.97353	7.17749	0.97053	0.833152	6.32536
chr8	31709416	31712644	3.228	0.772442	2.17449	0.488294	0.385548	6.29578
chr1	130975058	130975709	0.651	1.32293	4.65645	0.712905	0.817833	6.29253
chr6	74507921	74508650	0.729	1.20554	3.86151	0.697748	0.676651	6.27202
chr12	44210774	44213508	2.734	0.947325	3.61736	0.471751	0.650496	6.23849
chr9	127854957	127855751	0.794	0.660171	2.23993	0.377744	0.480382	6.23011
chr7	31353925	31354158	0.233	1.56114	3.93825	1.06732	0.904111	6.14423
chr8	413527	413779	0.252	2.25093	6.80058	1.27088	0.788585	6.13438
chr11	77128054	77128627	0.573	1.19115	3.30931	0.729951	0.50103	6.08915
chr1	269805946	269808106	2.16	1.36373	4.95756	0.662976	0.692703	6.08605
chr12	57955182	57955431	0.249	1.39626	3.13935	0.99625	0.714258	6.06264
chr2	151783998	151784290	0.292	1.58926	3.98837	1.06016	0.783958	6.05631
chr2	150237804	150239690	1.886	1.05228	3.58137	0.540158	0.48809	6.04011
chr7	42878107	42878948	0.841	0.800746	1.88179	0.561943	0.44155	6.03108
chr14	7223356	7223953	0.597	1.40549	4.88974	0.678741	0.512745	6.02271
chr3	52919137	52919434	0.297	1.35882	4.21497	0.745659	0.525981	6.01631
chr8	2023876	2025450	1.574	0.921525	2.82624	0.553166	0.611845	6.0115
chr18	6457723	6458043	0.32	1.26097	2.47762	0.945001	0.584905	5.99025
chrUn_NW_018085287v1	28404	28956	0.552	4.54341	7.48361	3.7942	3.0192	5.95881
chr8	2897528	2897974	0.446	1.28604	4.71681	0.646199	0.922053	5.93081
chrX	108038210	108038697	0.487	1.41419	5.33056	0.622588	0.646915	5.91665
chr10	24646148	24646550	0.402	1.6389	6.25207	0.689533	0.639049	5.91239
chr6	69610109	69610577	0.468	1.39671	4.78357	0.669156	0.486749	5.90586
chr12	18045390	18047437	2.047	0.934402	3.13026	0.462683	0.352086	5.88946
chr13	89548543	89549418	0.875	1.00726	2.72837	0.63141	0.517721	5.88171
chr15	46546324	46546625	0.301	1.40677	5.37329	0.628489	0.797719	5.87906
chr3	1599906	1601864	1.958	0.952463	3.57684	0.443746	0.588208	5.87484
chr1	126871515	126871967	0.452	1.61716	3.96836	1.02707	0.509765	5.86116
chr15	137360130	137361902	1.772	0.899892	2.42085	0.574002	0.51234	5.8563
chr2	10564879	10565224	0.345	1.82737	5.79816	1.00873	1.03205	5.822
chrX	83546181	83547117	0.936	0.706873	1.94587	0.456128	0.488756	5.81112
chr6	65506876	65506956	0.08	1.93282	3.07117	1.57903	1.01602	5.80898
chr6	48848483	48848951	0.468	1.3387	3.49156	0.859178	0.726568	5.7662
chr6	27182092	27182330	0.238	1.5919	6.93798	0.464583	0.444906	5.75978
chr16	71576128	71580039	3.911	0.886901	2.66041	0.502201	0.457978	5.72507
chr16	27661659	27661939	0.28	1.36425	3.61465	0.766068	0.193076	5.71993
chr6	166543517	166543759	0.242	2.47085	7.87965	1.21799	0.733346	5.70398
chr9	21490265	21491101	0.836	0.791854	1.78725	0.575412	0.553476	5.70027
chr4	34339340	34340084	0.744	1.05777	2.52667	0.717317	0.591336	5.68459
chr3	39823425	39824256	0.831	0.922337	2.11044	0.66895	0.670295	5.68357
chr3	1609047	1610786	1.739	1.06669	3.33147	0.568595	0.504276	5.67602
chr15	121619362	121620203	0.841	1.14309	3.83648	0.547597	0.464617	5.66229
chr5	4132146	4132836	0.69	1.86883	6.22477	0.930652	0.913216	5.66159
chr1	273149511	273150203	0.692	0.930503	1.85524	0.696274	0.531779	5.65028
chr4	111504562	111505106	0.544	0.96777	3.69083	0.408318	0.529793	5.65023
chr4	6970292	6971316	1.024	0.692221	2.31692	0.341509	0.335338	5.65018
chr1	130406847	130406991	0.144	1.43912	3.4863	0.976946	0.882925	5.63284
chr9	7634118	7634505	0.387	1.50412	3.31687	1.01682	0.577078	5.62241
chr1	270531546	270533197	1.651	1.28504	4.79323	0.528048	0.537923	5.62132
chr17	51542571	51542771	0.2	2.11972	6.00539	1.17897	0.717725	5.6207
chr15	48377722	48380494	2.772	1.05522	3.94952	0.455588	0.579709	5.61981
chr13	140381738	140382437	0.699	1.16445	3.99086	0.540029	0.485369	5.614
chr3	8151399	8152077	0.678	0.816491	2.84942	0.433761	0.702794	5.60873
chr17	30237262	30240087	2.825	0.975947	3.34873	0.45384	0.421285	5.60698
chr7	36949305	36951318	2.013	1.12421	3.86113	0.518135	0.467665	5.59909
chr16	76164098	76166528	2.43	0.86089	2.76645	0.452231	0.478867	5.5978
chr14	61435710	61436617	0.907	1.14237	3.78285	0.548069	0.456705	5.59676
chr4	127760103	127761778	1.675	1.08323	3.26173	0.566056	0.370385	5.59061
chr4	107719098	107719304	0.206	2.4495	7.26767	1.28679	0.771026	5.58747
chr15	33249097	33250433	1.336	1.11954	4.49509	0.400597	0.486149	5.57613
chr1	268516424	268517408	0.984	1.26879	4.32344	0.580178	0.486513	5.57201
chr7	7246940	7247914	0.974	0.987376	2.32315	0.635945	0.37513	5.54311
chr13	70538317	70540688	2.371	1.15185	3.93514	0.532677	0.503998	5.54152
chr13	138852435	138853453	1.018	0.891175	2.62921	0.500676	0.466971	5.53711
chr14	50633681	50637311	3.63	1.19309	4.34382	0.492471	0.468674	5.53104
chr11	19053244	19053816	0.572	0.672196	1.5615	0.472592	0.458889	5.52399
chr3	40353846	40355653	1.807	1.07893	3.39151	0.533729	0.38068	5.52245
chr11	4043146	4043393	0.247	1.71499	3.91491	1.05437	0.271712	5.51487
chr10	50141926	50142126	0.2	1.32884	4.43115	0.652334	0.704649	5.50842
chr14	101215479	101215485	0.006	16.9927	28.2653	13.5627	9.38264	5.50509
chr17	31904428	31904734	0.306	1.4347	4.95042	0.683022	0.822442	5.49171
chr4	59496498	59496805	0.307	1.26189	3.96049	0.635375	0.521006	5.4899
chr1	109764178	109765397	1.219	0.913543	2.29512	0.585969	0.499772	5.48075
chr5	62203376	62204808	1.432	1.16986	4.08198	0.501625	0.423094	5.47546
chrUn_NW_018084901v1	775996	776878	0.882	0.936628	2.55805	0.577618	0.596038	5.46506
chr4	59241618	59242222	0.604	1.21282	3.59149	0.661476	0.578399	5.46502
chr1	268341700	268344227	2.527	1.20555	4.33226	0.502975	0.498258	5.45709
chr9	1047262	1047515	0.253	1.67796	4.68374	0.906196	0.474532	5.45404
chr12	44207815	44209101	1.286	1.37482	4.7065	0.589094	0.424153	5.45016
chr11	73943077	73943970	0.893	1.22955	3.56244	0.653528	0.431705	5.43508
chr12	60018609	60019629	1.02	1.25261	4.09448	0.591328	0.502229	5.43228
chr17	50313417	50314631	1.214	1.17422	3.62531	0.614091	0.584137	5.42938
chr13	17679703	17680206	0.503	0.967544	0.996281	0.888209	0.565556	5.42914
chr14	113849163	113849864	0.701	0.883284	1.75872	0.641738	0.448375	5.4248
chr12	18043420	18044037	0.617	1.52933	4.27602	0.82463	0.456245	5.42041
chr6	100611150	100612068	0.918	0.919193	3.05545	0.453104	0.529208	5.42008
chr1	229848479	229849199	0.72	1.03581	2.63796	0.62668	0.421519	5.41745
chr7	7328332	7330013	1.681	1.1079	3.81653	0.499812	0.525876	5.41146
chr3	126185448	126185950	0.502	1.02643	2.24985	0.767915	0.852629	5.40489
chrX	95035389	95035838	0.449	7.33908	33.1645	1.55301	2.1374	5.36239
chrUn_NW_018085108v1	14612	15855	1.243	29.5071	24.5604	29.1675	22.7397	5.36144
chr3	98105415	98106430	1.015	1.0117	2.44769	0.626502	0.393775	5.33205
chr13	111036943	111038630	1.687	1.50334	5.41685	0.600453	0.616394	5.31676
chr2	114524143	114525744	1.601	1.01021	3.20912	0.48703	0.428726	5.31444
chr6	45382502	45385460	2.958	1.06972	3.34457	0.51341	0.392626	5.30629
chr2	89796818	89797357	0.539	1.04593	1.92511	0.777735	0.507053	5.28734
chr7	121216587	121216822	0.235	1.41143	2.9362	1.03417	0.942446	5.28479
chr9	21689003	21691304	2.301	1.09847	3.81515	0.482101	0.563882	5.27484
chr13	25944958	25945653	0.695	0.827417	1.16062	0.710073	0.542893	5.26426
chr13	138530793	138531881	1.088	1.21681	3.55305	0.638635	0.509581	5.26394
chr12	60119480	60119763	0.283	1.41569	2.40729	1.02308	0.341231	5.26246
chr12	61217437	61219150	1.713	1.00475	3.50088	0.46977	0.685826	5.26197
chr2	12473069	12476067	2.998	1.40044	5.24162	0.487972	0.455172	5.24559
chr14	38542315	38543617	1.302	1.68257	6.30912	0.576101	0.505709	5.24501
chr1	109295990	109299224	3.234	0.929332	2.92349	0.482623	0.582321	5.24094
chr16	78935486	78940024	4.538	0.876998	2.70916	0.444052	0.440377	5.24033
chr8	104843397	104844610	1.213	1.26732	3.84967	0.612352	0.418341	5.23891
chr9	48812457	48812811	0.354	0.808582	1.58599	0.685941	0.946847	5.21148
chr5	18217809	18219047	1.238	1.51213	5.14226	0.634072	0.571603	5.20539
chr9	53486382	53487195	0.813	1.11819	3.15056	0.642949	0.67917	5.20024
chr2	60423159	60423935	0.776	0.701436	1.79743	0.471779	0.604419	5.19475
chr9	134969660	134970926	1.266	0.967397	2.59218	0.572717	0.549234	5.1762
chr17	35374332	35374908	0.576	1.32623	3.95788	0.67264	0.577376	5.17224
chr7	74956249	74956743	0.494	1.30275	3.35847	0.746934	0.486059	5.16794
chr3	40173872	40174199	0.327	1.09213	1.79655	0.859381	0.594049	5.16657
chr2	90666709	90667537	0.828	1.07631	3.02149	0.59665	0.54441	5.1642
chr5	17555465	17556324	0.859	1.03155	3.16886	0.514586	0.499578	5.16335
chr16	62786682	62787879	1.197	1.32981	4.7343	0.508842	0.499921	5.1578
chr13	207126737	207127778	1.041	0.925625	2.98363	0.442238	0.496414	5.14539
chr18	50309270	50310072	0.802	1.12384	3.32087	0.597208	0.618766	5.13094
chr6	6632221	6632789	0.568	1.38398	3.4009	0.884678	0.84547	5.11805
chr3	126194895	126195161	0.266	1.3904	3.80451	0.795806	0.765313	5.11135
chr5	19947641	19951264	3.623	1.82261	6.01168	0.816646	0.898088	5.08328
chr3	3973057	3974171	1.114	1.17264	3.45156	0.552325	0.301545	5.07812
chr7	29959695	29961419	1.724	1.36228	4.87836	0.517801	0.590189	5.07792
chr6	168681213	168682090	0.877	1.03664	1.97991	0.756753	0.560319	5.07208
chr12	24843631	24844180	0.549	1.2103	2.90023	0.7936	0.789811	5.0646
chr1	254114929	254115498	0.569	1.16995	3.20146	0.655283	0.597599	5.05933
chr12	1156553	1158292	1.739	1.1639	4.16291	0.42638	0.433735	5.05636
chr7	65306337	65306448	0.111	1.56862	2.29583	1.24594	0.665017	5.05399
chr11	5067347	5067897	0.55	1.17307	2.75532	0.747734	0.606702	5.05163
chr11	69342929	69344496	1.567	1.06414	3.02725	0.575481	0.561038	5.0469
chr3	32194579	32195441	0.862	0.942328	2.69218	0.524719	0.58477	5.04637
chr8	118689696	118689963	0.267	1.70213	5.44912	0.696861	0.378419	5.04414
chr5	11332718	11333772	1.054	0.996429	2.61568	0.578942	0.512576	5.03755
chr5	6071678	6072123	0.445	1.19177	3.691	0.62455	0.835335	5.03447
chr3	73649115	73649632	0.517	1.04571	2.86315	0.572296	0.4803	5.03336
chr4	94600038	94601125	1.087	1.40612	4.58519	0.618094	0.61877	5.03334
chr7	115234092	115234880	0.788	0.970194	2.0081	0.676945	0.540336	5.00518
chr12	15432904	15433180	0.276	1.57695	6.13827	0.590512	1.21848	4.98741
chr3	127163318	127164082	0.764	1.37176	5.11693	0.447395	0.510946	4.98286
chr9	7272219	7273561	1.342	1.49823	5.21424	0.525233	0.380059	4.96832
chr1	72255469	72255953	0.484	1.18033	3.04195	0.700584	0.659423	4.96619
chr13	32341100	32341536	0.436	1.40289	3.60972	0.849241	0.860266	4.96609
chr4	38468020	38469224	1.204	0.971651	2.76048	0.51448	0.495158	4.95509
chr6	134678095	134679203	1.108	1.35265	4.63818	0.533598	0.582474	4.9517
chr6	46261543	46261631	0.088	1.34519	2.51203	1.12351	1.41507	4.94848
chr3	7623395	7624656	1.261	1.45082	4.46953	0.657368	0.543456	4.94812
chrX	43764526	43765719	1.193	0.717822	2.03817	0.396157	0.447533	4.94502
chr15	104857930	104859248	1.318	1.20599	3.43618	0.598381	0.433102	4.94247
chr18	5021314	5021805	0.491	1.05126	2.26891	0.717084	0.617339	4.94225
chr9	133312693	133314011	1.318	0.978742	2.95652	0.481638	0.504657	4.9323
chr17	7310695	7311256	0.561	1.40754	3.97036	0.786582	0.909838	4.92873
chr7	46122205	46122777	0.572	1.2476	3.37537	0.675425	0.555355	4.92858
chr17	54641410	54641795	0.385	1.31407	3.66726	0.713495	0.719568	4.90812
chr9	9586752	9587871	1.119	0.795248	1.57508	0.574085	0.490131	4.90566
chr2	141580775	141580995	0.22	2.1404	6.27369	1.05982	0.984659	4.89462
chrX	41089735	41091187	1.452	1.1179	3.52838	0.492081	0.467597	4.89085
chr6	129590782	129593571	2.789	0.809573	2.42958	0.396097	0.40947	4.88568
chr10	9459502	9460210	0.708	1.50447	5.05996	0.580609	0.547162	4.88474
chr9	72986981	72987431	0.45	1.09934	3.42103	0.503684	0.514513	4.87951
chr4	79378700	79379134	0.434	1.2143	2.9222	0.756024	0.687298	4.87679
chr13	61153614	61153729	0.115	1.67893	3.47299	1.16814	0.982366	4.87604
chrUn_NW_018084979v1	3166669	3166941	0.272	1.32792	2.902	0.873373	0.686725	4.87365
chr12	3340583	3341494	0.911	0.931743	2.19415	0.624023	0.696976	4.86537
chr16	68358852	68361750	2.898	1.00338	3.11629	0.47432	0.543437	4.86308
chr12	17108293	17108568	0.275	1.52559	3.83717	0.881335	0.713121	4.84906
chr12	5409601	5412977	3.376	1.14367	3.4884	0.516385	0.449051	4.84526
chr17	46340569	46341121	0.552	1.51983	4.268	0.739216	0.488349	4.84187
chr7	46244566	46245445	0.879	1.50042	4.81073	0.655704	0.723621	4.83846
chr6	166511215	166511746	0.531	1.28586	3.06103	0.782638	0.628411	4.83413
chrX	36742638	36744651	2.013	0.716987	2.00798	0.399246	0.472496	4.83249
chr8	80379229	80379748	0.519	1.16624	2.58813	0.734428	0.501444	4.83237
chr18	47715831	47716231	0.4	0.969003	1.54963	0.755889	0.520107	4.83088
chr14	40290328	40290795	0.467	1.61573	3.64691	0.965454	0.506169	4.82986
chrX	121776741	121777130	0.389	1.8855	5.47283	0.835238	0.402562	4.82764
chr4	93969418	93970473	1.055	1.14289	3.41132	0.561226	0.613517	4.80997
chr3	81123930	81124177	0.247	1.378	3.20543	0.881684	0.822643	4.8009
chr1	104894147	104894923	0.776	1.67163	5.28591	0.728754	0.763482	4.79641
chr9	122592240	122593692	1.452	1.36003	4.47767	0.559072	0.636549	4.79568
chr6	54067803	54068675	0.872	1.29371	2.79213	0.839211	0.616532	4.78679
chr6	89078984	89080149	1.165	1.09353	3.14704	0.533118	0.470146	4.77668
chr12	3444399	3445092	0.693	1.17375	2.42074	0.749888	0.39705	4.77438
chr3	114959015	114959133	0.118	2.04007	3.16831	1.51799	0.676137	4.77348
chr6	79455536	79455766	0.23	1.49473	4.89077	0.575811	0.517128	4.75954
chr8	124745834	124746139	0.305	1.53305	3.79461	0.831278	0.455986	4.75744
chr3	126131553	126131849	0.296	1.75908	6.26861	0.524855	0.400537	4.75446
chr11	11726160	11726845	0.685	1.05743	3.30153	0.473685	0.531765	4.74485
chr17	1561312	1561701	0.389	1.06504	1.90225	0.784034	0.571238	4.73667
chr13	131315384	131316235	0.851	1.08275	3.15919	0.525635	0.522237	4.73321
chr1	107153632	107154223	0.591	1.34856	4.24423	0.611169	0.762082	4.72228
chr7	1823880	1824573	0.693	1.38159	3.54888	0.778763	0.712865	4.70453
chr7	96941558	96942948	1.39	2.435	8.58401	0.763444	0.720494	4.70432
chr14	122631071	122632396	1.325	1.3418	4.17759	0.572547	0.566152	4.69471
chr7	23937214	23937978	0.764	0.624843	1.25803	0.454524	0.458731	4.69293
chr2	82929684	82932795	3.111	0.857041	2.20909	0.477342	0.433006	4.67762
chr5	5898675	5900439	1.764	1.05796	2.98615	0.546805	0.596671	4.67466
chr13	8567683	8569150	1.467	1.07369	2.76472	0.607402	0.585054	4.67448
chr1	121578512	121579679	1.167	1.38499	3.93162	0.630485	0.408307	4.66972
chr1	127883803	127884530	0.727	1.171	2.84226	0.664614	0.480541	4.6639
chr12	46934865	46935476	0.611	1.30287	3.54011	0.657907	0.533953	4.66097
chr11	2333807	2334159	0.352	1.48127	3.35907	0.898517	0.646142	4.65535
chr15	9051443	9051767	0.324	1.2064	2.69997	0.725853	0.464906	4.65109
chr9	81882157	81883062	0.905	1.38798	4.12735	0.619004	0.551232	4.65049
chr16	49760923	49761632	0.709	0.946578	1.74126	0.713298	0.658384	4.64198
chr9	39945235	39949686	4.451	1.01692	3.0012	0.462699	0.428881	4.64132
chr4	2353571	2355488	1.917	1.11022	2.81262	0.582818	0.365843	4.63931
chr6	62150642	62150662	0.02	7.66524	6.37342	6.87366	2.70306	4.63679
chr2	150758805	150759951	1.146	0.979951	2.83622	0.493565	0.581395	4.63589
chr6	12414375	12415130	0.755	1.70612	5.13372	0.701288	0.478526	4.63283
chr17	61661561	61661849	0.288	1.26729	3.75193	0.68882	1.07452	4.62846
chr7	95971013	95971474	0.461	1.16102	2.13963	0.802094	0.479597	4.62499
chr5	9127588	9129122	1.534	1.09182	3.09172	0.522573	0.461307	4.62085
chrX	125559312	125559995	0.683	0.896494	2.34096	0.456797	0.310066	4.61884
chr1	27386203	27387789	1.586	0.947456	2.23498	0.557382	0.435839	4.61231
chr2	134555639	134557120	1.481	1.065	2.61247	0.583403	0.39147	4.61178
chr4	129836612	129836894	0.282	1.22188	2.29392	0.802935	0.362252	4.61075
chr6	87797255	87797656	0.401	1.10996	2.31261	0.656764	0.223152	4.61053
chr6	110678884	110679749	0.865	0.907701	2.72317	0.438064	0.559051	4.60806
chr3	11040320	11041042	0.722	1.18772	3.66655	0.592946	0.925919	4.60788
chr7	81284486	81284713	0.227	1.40058	4.34083	0.704663	1.13495	4.60667
chr3	46021846	46023202	1.356	1.56742	4.85802	0.602686	0.418755	4.60153
chr4	15726556	15726874	0.318	1.9142	6.09578	0.826595	1.09157	4.60113
chr3	1042836	1044079	1.243	1.44987	4.63713	0.576738	0.622398	4.59806
chr4	15724002	15724651	0.649	1.0988	2.41078	0.716936	0.656063	4.59508
chr7	23728041	23730963	2.922	1.31242	4.22887	0.51632	0.571128	4.59457
chr2	77169735	77169935	0.2	1.46901	2.93037	1.13925	1.41679	4.58995
chr9	52096468	52097717	1.249	0.958192	2.64314	0.494258	0.514644	4.58793
chr2	141351465	141352486	1.021	1.09854	2.99984	0.557963	0.525487	4.57723
chr7	22867246	22869402	2.156	3.34642	12.2596	0.950388	1.32037	4.56555
chr13	71285574	71286959	1.385	1.06231	2.77068	0.563285	0.493718	4.56278
chr7	25402448	25403124	0.676	0.763691	1.19472	0.608094	0.485354	4.55899
chr6	19312504	19312710	0.206	1.78798	6.44344	0.587989	0.977372	4.55507
chr3	118768021	118768894	0.873	1.91028	5.5833	0.767247	0.380105	4.55209
chr12	18248109	18249394	1.285	1.54682	4.4083	0.709594	0.59743	4.55175
chr9	11297548	11297935	0.387	1.35514	2.94746	0.792523	0.389224	4.54704
chr1	1875590	1876610	1.02	0.969525	1.73428	0.733561	0.661978	4.54434
chr12	47853499	47856135	2.636	1.0245	2.63435	0.529108	0.383732	4.5431
chr2	142830665	142831500	0.835	0.975586	2.12792	0.61877	0.50904	4.53702
chr18	20123192	20123475	0.283	1.51284	4.11732	0.719836	0.523019	4.53252
chr4	123468921	123470010	1.089	1.16796	3.47495	0.518494	0.532734	4.53019
chr7	59174590	59179539	4.949	1.12126	3.14907	0.523829	0.444867	4.52637
chrX	20146177	20147840	1.663	1.99209	7.21413	0.52831	0.59211	4.52392
chr15	18445563	18445929	0.366	1.12015	3.76589	0.389814	0.46456	4.5203
chr8	131390138	131390262	0.124	1.88959	2.74179	1.43402	0.682532	4.52019
chr13	72026284	72026912	0.628	1.32216	3.79247	0.583292	0.458929	4.51169
chr11	49596512	49596788	0.276	1.43544	2.49568	1.09301	0.95103	4.51075
chr2	27216127	27217650	1.523	1.28534	4.00587	0.516064	0.546168	4.49734
chr7	75831651	75831853	0.202	1.18892	3.9121	0.412603	0.420864	4.49717
chr6	48391395	48395836	4.441	0.9981	2.97457	0.428671	0.414654	4.49559
chr18	2547461	2550648	3.187	0.943656	2.69683	0.45677	0.508667	4.49419
chr9	123580851	123581478	0.627	1.22113	2.97313	0.669932	0.497122	4.49202
chr11	6943171	6943933	0.762	1.4094	3.22385	0.791902	0.450637	4.49102
chrUn_NW_018084833v1	537937	542006	4.069	1.41282	4.54233	0.52212	0.545198	4.48764
chr7	2121759	2123430	1.671	1.0826	2.76713	0.584404	0.532153	4.48611
chr7	22955728	22957207	1.479	1.78124	6.69836	0.429393	0.634268	4.48578
chr12	694002	694307	0.305	1.09006	2.34341	0.62971	0.278736	4.48506
chr5	81695952	81696763	0.811	1.199	3.49338	0.538068	0.529146	4.48496
chr8	855039	856883	1.844	1.10741	3.022	0.504991	0.320879	4.48382
chr6	55478874	55479713	0.839	0.920876	2.1295	0.58408	0.619473	4.48351
chr1	12529027	12529357	0.33	0.720214	1.39365	0.510464	0.456453	4.46817
chr9	6757033	6760475	3.442	0.993088	2.85691	0.451376	0.438271	4.46481
chr11	6457710	6459301	1.591	1.3561	4.04272	0.565881	0.516728	4.46202
chr1	90095276	90098320	3.044	0.893234	2.46419	0.454669	0.509281	4.45752
chrUn_NW_018084979v1	3498245	3503615	5.37	1.75981	6.11746	0.50203	0.511221	4.45724
chr3	86116964	86118501	1.537	1.01133	2.46862	0.537641	0.35781	4.45609
chr6	103169483	103170132	0.649	1.17884	3.66991	0.477311	0.545181	4.45419
chr18	6342956	6343441	0.485	1.53449	3.98517	0.792474	0.681101	4.45283
chr12	19725515	19726480	0.965	0.978145	2.58337	0.480055	0.365497	4.45275
chr3	111719912	111720117	0.205	1.50266	2.73776	0.985691	0.436506	4.45145
chr2	26219025	26219798	0.773	1.14356	2.90667	0.634483	0.641979	4.4486
chr12	10959998	10960932	0.934	1.09236	3.0795	0.534157	0.598769	4.44418
chr7	4942163	4944282	2.119	1.0707	3.21191	0.437228	0.400292	4.43842
chr6	18650508	18651686	1.178	1.07782	3.37118	0.482976	0.731754	4.43715
chr6	105471065	105472515	1.45	0.681797	2.00082	0.332261	0.449993	4.43681
chr3	17357845	17359460	1.615	1.26101	3.95786	0.470803	0.452258	4.43633
chr7	100127411	100127859	0.448	1.30077	3.47066	0.717834	0.884664	4.43614
chr1	33473889	33474390	0.501	1.36285	4.38301	0.493408	0.526151	4.43601
chr15	118223053	118223474	0.421	1.04411	2.50552	0.631653	0.676616	4.4342
chr18	14132377	14133030	0.653	1.03481	2.98422	0.521796	0.710841	4.43145
chr1	29842619	29844093	1.474	1.05718	3.12981	0.457148	0.470988	4.43111
chr6	167959448	167961737	2.289	1.26177	3.91134	0.501313	0.545671	4.42584
chr13	192123204	192123512	0.308	2.12011	6.26984	0.891874	0.836475	4.42373
chr3	118637703	118638404	0.701	0.978094	2.43817	0.514678	0.391976	4.41545
chr12	53495575	53497271	1.696	0.868917	2.22864	0.4589	0.418351	4.41515
chr5	19724922	19725650	0.728	1.67015	4.52628	0.762177	0.519819	4.41252
chr17	8597008	8597253	0.245	1.78542	4.65579	0.871583	0.623935	4.41199
chr9	39973837	39974901	1.064	0.877131	2.33431	0.431601	0.368647	4.41196
chr18	174357	176485	2.128	0.844717	1.76788	0.51893	0.331668	4.40843
chr3	9356032	9356537	0.505	1.25666	3.69436	0.565491	0.647489	4.40828
chr1	13664769	13666983	2.214	0.704364	1.44675	0.45338	0.34068	4.40694
chr3	127616830	127617881	1.051	1.25066	3.61176	0.548441	0.51759	4.40627
chr15	116334520	116334790	0.27	1.26282	3.75111	0.520949	0.483308	4.40483
chr8	84122170	84122777	0.607	0.868022	1.3055	0.68152	0.48401	4.40474
chr3	76932328	76932679	0.351	1.46515	3.72753	0.739622	0.53643	4.39828
chr1	271269057	271269839	0.782	1.38766	3.67718	0.66018	0.47915	4.39606
chr12	60261996	60262735	0.739	1.17216	3.60209	0.493943	0.621073	4.39536
chr7	23537296	23537588	0.292	1.40295	3.58007	0.751606	0.717604	4.39473
chr15	137350423	137350713	0.29	1.08991	2.11554	0.710206	0.447436	4.39319
chr1	127865573	127867487	1.914	1.53093	4.30252	0.660439	0.478416	4.39304
chr12	42039736	42041384	1.648	1.34078	4.23393	0.48331	0.468317	4.39156
chr9	137653170	137653477	0.307	1.09057	1.49416	0.874042	0.544082	4.38786
chr6	18920802	18921217	0.415	1.31428	3.40528	0.701313	0.716931	4.38581
chr14	89409095	89409846	0.751	1.16237	3.43195	0.520868	0.627041	4.37239
chr13	89593212	89593869	0.657	1.14389	2.71956	0.694021	0.753047	4.37133
chr5	61785163	61785584	0.421	0.949845	1.47257	0.750269	0.600438	4.36993
chr12	50916342	50916764	0.422	1.60697	4.05202	0.844044	0.719179	4.36848
chr5	4111734	4112305	0.571	1.82316	5.26011	0.746581	0.55895	4.36674
chr15	66089176	66090462	1.286	1.01744	2.73165	0.551791	0.699583	4.36393
chr1	201610440	201610929	0.489	1.01512	2.51873	0.619675	0.793717	4.36223
chr12	37969052	37973722	4.67	1.26097	3.75544	0.517287	0.511524	4.36193
chrX	43135098	43136556	1.458	1.04377	3.05935	0.45274	0.48382	4.35772
chrX	88131271	88132032	0.761	1.16203	3.35671	0.542124	0.655539	4.35739
chr1	225131704	225132440	0.736	1.17886	3.01742	0.595792	0.479219	4.3532
chr2	4920793	4922836	2.043	1.11112	3.50788	0.419814	0.499502	4.35175
chr5	18581150	18582681	1.531	1.76906	5.1558	0.670133	0.378933	4.34687
chr4	75586296	75587817	1.521	1.12071	3.79329	0.387444	0.606703	4.34573
chr6	108382746	108383133	0.387	1.77082	4.21771	0.898546	0.430627	4.34162
chr13	201895028	201895717	0.689	0.706134	1.46619	0.447074	0.342009	4.33947
chr15	133501108	133502325	1.217	1.17058	3.23749	0.536042	0.488951	4.33154
chr4	108015712	108016228	0.516	1.81149	4.93143	0.845905	0.749283	4.3312
chr17	62725783	62725873	0.09	1.62288	3.50497	1.12043	1.32974	4.3293
chr5	61849276	61850344	1.068	0.977226	2.69265	0.4353	0.34701	4.32835
chr2	10481503	10482715	1.212	1.07892	2.89818	0.522475	0.492204	4.32382
chr1	265402536	265405638	3.102	0.907793	2.32895	0.478985	0.475495	4.32234
chr13	25879427	25883784	4.357	0.894124	2.25904	0.46648	0.412117	4.31883
chr6	144244290	144244873	0.583	1.03559	2.03034	0.660752	0.411858	4.31787
chr8	4349437	4349803	0.366	1.35862	2.67219	0.861331	0.526656	4.31444
chr8	72409035	72413278	4.243	1.08242	3.21377	0.425773	0.380747	4.31438
chr7	9403613	9404388	0.775	0.958722	2.52676	0.497087	0.535443	4.31362
chr14	10083276	10083718	0.442	2.33483	5.42548	1.21976	0.620857	4.30882
chr8	1601323	1602243	0.92	1.30442	4.23728	0.481485	0.692173	4.30787
chr2	70752568	70753391	0.823	0.776761	1.32248	0.586865	0.504676	4.30661
chr1	73982363	73982889	0.526	2.08417	6.29548	0.758693	0.593301	4.30199
chr8	2088956	2090723	1.767	0.911436	3.0082	0.326158	0.490796	4.3012
chr14	124441769	124442411	0.642	1.448	3.30092	0.79284	0.483174	4.30083
chr1	258044796	258046198	1.402	1.21814	3.6199	0.478944	0.441185	4.30026
chr17	41216994	41221741	4.747	1.44185	4.58902	0.472238	0.421304	4.29832
chr2	143642191	143642486	0.295	1.40119	3.3443	0.851381	0.982051	4.2965
chr3	5344893	5346444	1.551	1.17941	3.01805	0.582467	0.454105	4.29515
chr13	127244739	127246824	2.085	1.16654	3.25094	0.522095	0.483522	4.29425
chr1	10354220	10356893	2.673	1.03688	2.93497	0.450728	0.419716	4.29109
chr6	144242397	144242763	0.366	1.11627	2.90374	0.54371	0.447217	4.29045
chrX	125069944	125070636	0.692	0.852747	1.34054	0.609382	0.29741	4.28628
chr6	147158947	147160878	1.931	1.15556	3.34777	0.465896	0.394474	4.28225
chr6	61357284	61358067	0.783	0.985576	1.8037	0.662027	0.419029	4.27961
chr3	101205998	101206980	0.982	1.28095	2.97966	0.688452	0.446493	4.27541
chr9	7283222	7284090	0.868	1.38614	3.53937	0.664121	0.453588	4.27381
chr3	12548137	12549640	1.503	1.17118	3.17458	0.507605	0.338857	4.2734
chr3	32218651	32218902	0.251	1.77483	4.16844	0.957025	0.674374	4.27251
chr6	48866335	48866707	0.372	1.76699	5.58056	0.644565	0.785807	4.27177
chr1	196173262	196174111	0.849	2.23473	6.41637	0.890181	0.673641	4.27114
chr12	52711555	52713651	2.096	1.21842	3.10216	0.570734	0.338864	4.26639
chr16	27610477	27611312	0.835	0.74719	1.48659	0.525153	0.53939	4.26596
chr10	24602413	24605404	2.991	1.54489	5.01677	0.511033	0.607073	4.26528
chr5	63300548	63301736	1.188	0.712866	1.53134	0.44044	0.370332	4.26175
chr6	63701365	63701999	0.634	1.23231	3.31877	0.569898	0.495758	4.26171
chr3	11007238	11008142	0.904	1.13464	2.86254	0.589701	0.540297	4.26149
chr2	65281167	65281748	0.581	0.869727	1.52123	0.642971	0.555099	4.26067
chr1	73966022	73966194	0.172	1.29139	2.22735	0.938376	0.723989	4.25865
chr1	25851621	25855349	3.728	1.08528	2.91146	0.528462	0.541162	4.25687
chr10	65999374	65999805	0.431	1.50114	4.59624	0.610994	0.807088	4.25676
chr13	202126019	202130044	4.025	0.935598	2.30327	0.50596	0.475295	4.25468
chr7	91257228	91258514	1.286	0.812684	2.08948	0.434294	0.480112	4.25321
chr16	60386755	60388261	1.506	0.953519	2.55809	0.479727	0.54392	4.25117
chr14	82196914	82197350	0.436	1.61339	3.25903	0.981211	0.572093	4.25028
chrX	42997501	42999528	2.027	0.938721	2.73677	0.392886	0.418272	4.24762
chr6	48697884	48698771	0.887	1.56428	3.71098	0.88204	0.813368	4.24722
chr11	4857064	4857648	0.584	2.51999	8.27995	0.719651	0.633949	4.24699
chr14	33638877	33639693	0.816	1.1354	2.7854	0.579246	0.424487	4.24507
chr4	116908693	116909544	0.851	1.11479	3.03965	0.51038	0.474047	4.24481
chr9	2041716	2044133	2.417	0.966536	2.97	0.394385	0.54514	4.23815
chr13	162555664	162556586	0.922	2.21238	7.10628	0.710527	0.746496	4.23462
chr2	1381136	1384780	3.644	1.45887	4.62187	0.496899	0.549539	4.2333
chrX	57137021	57138251	1.23	0.881774	2.54463	0.404793	0.526517	4.23101
chr16	49858940	49859659	0.719	0.995574	2.15147	0.635352	0.627438	4.23083
chrX	45802087	45805370	3.283	3.03672	9.64869	1.03735	1.2011	4.22513
chr1	130373703	130374662	0.959	1.30565	2.95769	0.705439	0.422223	4.22429
chr8	116385875	116386663	0.788	1.3987	4.31703	0.504172	0.540336	4.22201
chr3	68348660	68348877	0.217	1.36836	2.66649	0.919047	0.769739	4.22148
chr3	8389620	8390465	0.845	2.47786	7.19863	0.918135	0.617719	4.21928
chr9	73758101	73758854	0.753	0.665562	1.78186	0.382041	0.586258	4.21698
chr3	43458619	43459228	0.609	0.843398	2.05295	0.48313	0.533872	4.21653
chr14	113654787	113655035	0.248	1.99513	4.52935	1.05493	0.565294	4.21619
chr5	9106068	9106241	0.173	1.85676	3.73806	1.15254	0.769413	4.2155
chr4	97465742	97471380	5.638	0.946515	2.88224	0.363047	0.422839	4.21514
chrX	36735854	36736347	0.493	1.36452	4.37894	0.500993	0.739634	4.21447
chr1	120654500	120655387	0.887	0.621903	1.20644	0.423532	0.371586	4.20855
chr1	246327453	246331132	3.679	1.214	3.27714	0.566247	0.55151	4.2078
chr6	81421582	81425174	3.592	2.2552	7.57242	0.597018	0.595591	4.20753
chr15	71705204	71705716	0.512	1.02068	1.85975	0.679575	0.425278	4.20541
chr13	93228665	93229462	0.797	1.17344	3.19136	0.55016	0.572147	4.20233
chr5	87101973	87102636	0.663	1.88654	5.27316	0.76738	0.570781	4.20172
chr11	5361191	5363011	1.82	1.33905	3.63423	0.620648	0.615997	4.20131
chr8	130286702	130287993	1.291	1.09127	3.04514	0.456007	0.376308	4.20114
chr14	132786115	132786944	0.829	1.10504	2.69797	0.560714	0.414676	4.19469
chr7	30928516	30929500	0.984	1.36954	4.03963	0.565094	0.665733	4.19404
chr7	15642749	15644523	1.774	2.07012	6.54568	0.634987	0.527106	4.19373
chr6	54009229	54011223	1.994	1.14917	2.91062	0.576584	0.509892	4.19275
chr2	10562545	10562862	0.317	1.78354	5.01933	0.898836	1.31025	4.19245
chr4	123645136	123650857	5.721	1.21396	3.44884	0.494426	0.433776	4.19032
chr13	15770947	15771332	0.385	1.17307	3.70827	0.427371	0.583966	4.18976
chr10	39067501	39068474	0.973	0.840251	1.74647	0.52755	0.4376	4.18568
chr18	2552185	2554558	2.373	0.923125	2.20785	0.47637	0.338901	4.1834
chr4	2945612	2945974	0.362	0.860126	1.17273	0.733594	0.643726	4.18077
chr6	83598439	83599512	1.073	1.21058	3.89559	0.370451	0.384299	4.17946
chr10	24237903	24243043	5.14	1.50368	4.66896	0.509127	0.517483	4.17422
chr6	63963478	63964231	0.753	1.18176	2.99416	0.589821	0.523872	4.17318
chr5	85347336	85347672	0.336	1.65115	4.68494	0.655767	0.531509	4.1727
chr2	76277030	76277718	0.688	0.974228	2.06677	0.613327	0.560891	4.17255
chr9	113834944	113837695	2.751	1.21033	3.78248	0.424832	0.505113	4.17233
chr1	201327006	201327326	0.32	1.5382	3.58785	0.865149	0.780666	4.17084
chr7	39221179	39224939	3.76	1.43947	4.31163	0.532033	0.529904	4.16746
chr3	112394391	112399298	4.907	0.807643	1.83848	0.476731	0.459838	4.16619
chr6	134649136	134650665	1.529	0.936221	2.23889	0.516899	0.492326	4.1652
chr5	3521450	3523299	1.849	1.19097	3.3903	0.467564	0.379902	4.16145
chr3	40011008	40011598	0.59	1.83819	5.92882	0.571221	0.657199	4.16081
chr17	34459460	34461478	2.018	1.4382	4.14897	0.545593	0.436772	4.15882
chr4	34332204	34332658	0.454	0.889412	1.57124	0.622207	0.460705	4.15611
chr11	12763779	12766574	2.795	1.65934	5.30318	0.466567	0.354163	4.14916
chr11	9245322	9245799	0.477	1.451	4.61811	0.475704	0.575301	4.14523
chrX	26045426	26045611	0.185	1.19227	2.11756	0.909321	0.94516	4.14353
chr7	65233374	65235661	2.287	0.954891	2.24838	0.520104	0.447343	4.14236
chr7	98717327	98722864	5.537	1.51778	4.53818	0.550766	0.534517	4.14025
chr1	194843468	194844210	0.742	1.57434	4.95585	0.511758	0.556757	4.14001
chr12	26350228	26350711	0.483	1.88333	4.49184	0.932334	0.555012	4.13968
chr4	724517	731816	7.299	1.35533	3.82435	0.563167	0.545444	4.13919
chr6	62629967	62630487	0.52	0.75918	0.766337	0.674099	0.414438	4.13604
chr15	46503223	46503964	0.741	1.85115	4.91399	0.774329	0.464916	4.13165
chr6	58321798	58324454	2.656	1.32857	3.85152	0.526452	0.538486	4.13035
chr17	62799525	62800033	0.508	2.03373	5.78575	0.729144	0.398535	4.12945
chr14	41091224	41092779	1.555	1.88729	5.52016	0.672116	0.503282	4.12853
chr15	134594713	134595587	0.874	0.686377	1.84744	0.371486	0.54818	4.12608
chr13	122334656	122337028	2.372	1.70422	5.27833	0.549906	0.517296	4.12456
chr1	41289185	41289660	0.475	1.16975	3.13283	0.542637	0.547093	4.12326
chr9	134953653	134956174	2.521	2.25197	7.54902	0.54417	0.508157	4.12276
chr2	10545796	10546061	0.265	1.87517	5.29265	0.831379	0.994723	4.11762
chr5	85472298	85472584	0.286	1.45336	4.13458	0.558979	0.452363	4.11707
chr3	46610412	46610625	0.213	1.83575	4.71856	0.986508	1.22529	4.11341
chr6	55112708	55114569	1.861	1.4762	4.4313	0.542971	0.593816	4.11205
chr9	9364642	9365729	1.087	1.10801	2.7823	0.556061	0.513134	4.11117
chr1	227959429	227963085	3.656	1.24762	3.54537	0.491566	0.437295	4.1109
chr3	120757246	120758288	1.042	0.708521	1.96721	0.346861	0.481267	4.10868
chr9	65163584	65165496	1.912	1.35655	4.05634	0.473593	0.430561	4.10639
chr16	26098091	26099002	0.911	0.561353	1.33422	0.287357	0.210361	4.10172
chr13	205148617	205153039	4.422	1.3503	4.05993	0.469126	0.446784	4.1004
chr17	46188561	46189303	0.742	1.47343	4.17293	0.618807	0.6688	4.10022
chr14	91119605	91119910	0.305	1.07599	2.5405	0.626626	0.698008	4.10021
chr17	43988733	43990337	1.604	1.47114	4.11793	0.629727	0.67316	4.09404
chr2	39332071	39333295	1.224	1.37063	4.28789	0.473786	0.617434	4.09264
chr13	146043334	146043643	0.309	1.51213	3.21849	0.880984	0.635886	4.09189
chr11	7151805	7152883	1.078	1.23127	3.40922	0.507326	0.447199	4.09151
chr5	54096741	54097392	0.651	1.20343	2.62389	0.69718	0.552672	4.0913
chr5	70297525	70297971	0.446	1.78023	3.96898	0.92584	0.474832	4.08965
chr9	127929537	127930595	1.058	0.926425	2.13251	0.50564	0.413723	4.08473
chr13	121486591	121486855	0.264	1.23371	1.74017	0.979807	0.703302	4.0838
chr7	4381307	4382898	1.591	0.984051	2.38734	0.514831	0.471736	4.08253
chr7	3004096	3005615	1.519	1.70966	5.11696	0.596017	0.572397	4.08082
chr5	63756685	63758900	2.215	1.56339	4.68532	0.540145	0.512039	4.07847
chr13	145596334	145596559	0.225	2.66424	6.04102	1.36416	0.739095	4.07815
chr11	48117215	48118771	1.556	1.31384	3.58786	0.567025	0.543447	4.07655
chrX	10327647	10330527	2.88	1.43153	4.39445	0.479757	0.515639	4.07536
chr15	75285517	75286267	0.75	1.20736	2.87909	0.638277	0.561247	4.07294
chr4	764356	764461	0.105	2.3038	4.28535	1.6331	1.55525	4.07055
chrX	42276511	42277909	1.398	1.00948	2.51187	0.554722	0.661137	4.0697
chr5	87088851	87091880	3.029	0.928079	2.58667	0.407354	0.467867	4.06895
chr14	130911	131364	0.453	1.29627	1.96927	0.91598	0.423044	4.06591
chr14	75938126	75938630	0.504	1.73129	4.24946	0.83597	0.611038	4.06381
chr14	49614835	49615637	0.802	1.60838	4.22989	0.727366	0.650839	4.06241
chr1	261647413	261647895	0.482	1.37014	3.7082	0.618696	0.655944	4.06185
chr13	77923844	77925096	1.252	1.0696	3.23275	0.398486	0.507752	4.0604
chr8	40368901	40369771	0.87	1.04162	2.18974	0.636094	0.543814	4.05871
chr4	14825232	14826031	0.799	1.28141	3.22403	0.609535	0.49743	4.05818
chr1	268413779	268414539	0.76	0.925126	2.29189	0.465293	0.427299	4.05493
chr16	5183796	5185948	2.152	0.697447	1.72053	0.386506	0.46016	4.05339
chr13	21898964	21899621	0.657	1.83075	5.26276	0.742432	0.856319	4.04886
chr8	70008260	70008538	0.278	1.29458	2.41841	0.840599	0.580743	4.04792
chr15	46965996	46966452	0.456	1.5235	4.06603	0.682794	0.663106	4.0477
chr1	269475561	269475967	0.406	1.70062	4.46548	0.72594	0.520677	4.04727
chr8	14941186	14941780	0.594	0.813411	1.11662	0.595747	0.236015	4.04572
chr1	17351252	17352573	1.321	1.03785	2.5548	0.520427	0.461471	4.04569
chr5	10839152	10840243	1.091	0.934592	2.11363	0.53041	0.479808	4.04229
chr10	46740471	46741113	0.642	1.62949	3.58999	0.853506	0.456475	4.03812
chr16	75376362	75377007	0.645	1.19621	2.57037	0.704374	0.584978	4.03667
chrX	6031120	6031507	0.387	1.60467	3.7343	0.87287	0.781334	4.03521
chr12	51195713	51197552	1.839	1.23197	3.41803	0.492355	0.434272	4.03421
chr12	26813518	26818319	4.801	1.23663	3.50747	0.470369	0.418274	4.03151
chr7	32763158	32763924	0.766	1.13607	2.31999	0.698152	0.556352	4.02733
chr16	20808466	20810180	1.714	1.14324	2.98583	0.526379	0.502491	4.02578
chr6	52348345	52349909	1.564	1.38633	3.84839	0.603114	0.695393	4.02573
chr9	134859525	134860127	0.602	1.6949	4.21357	0.789761	0.572264	4.02294
chr9	45576688	45579986	3.298	1.0773	2.89817	0.496084	0.56028	4.02244
chr14	72183452	72183496	0.044	2.78958	5.78494	1.69647	1.38967	4.02088
chr11	8057516	8058539	1.023	1.01854	2.69592	0.486568	0.55725	4.02027
chr12	22588205	22589542	1.337	1.52584	3.88767	0.664494	0.426662	4.01816
chr1	169641398	169645004	3.606	1.31568	3.87224	0.490407	0.55657	4.01768
chr10	20707151	20707597	0.446	0.945354	1.75224	0.674437	0.664595	4.01469
chr8	70156278	70158653	2.375	1.33759	3.76714	0.507832	0.436423	4.01406
chr7	6062092	6062816	0.724	1.13296	2.66769	0.588873	0.484075	4.01334
chr18	14145896	14149252	3.356	1.80263	5.59562	0.523562	0.46316	4.01266
chr2	10011011	10011314	0.303	1.56778	3.78816	0.752508	0.516821	4.01258
chr15	30203664	30204289	0.625	1.16683	3.20058	0.492816	0.496316	4.0122
chr1	217300964	217301486	0.522	2.08404	5.28281	0.941627	0.701412	4.0103
chr7	31194068	31194463	0.395	1.81195	5.15175	0.722969	0.785311	4.00967
chr9	1044492	1046162	1.67	1.23024	3.84262	0.37916	0.430217	4.00952
chr17	62124736	62125835	1.099	1.14788	2.79425	0.580263	0.518714	4.00892
chr1	55512257	55515293	3.036	1.12824	2.90408	0.531655	0.512714	4.00846
chr7	112912147	112913339	1.192	1.37749	3.44867	0.603028	0.345635	4.00671
chr15	140281599	140283014	1.415	2.15448	6.50377	0.626135	0.380747	4.00631
chr18	10899620	10901463	1.843	1.17399	3.18493	0.503711	0.50029	4.00528
chr14	82697423	82697890	0.467	1.34811	3.96833	0.492359	0.541295	4.00471
chr6	128775652	128778895	3.243	1.32145	3.9116	0.476573	0.52851	4.00423
chrUn_NW_018085072v1	187841	188811	0.97	1.13394	2.74221	0.562605	0.454713	4.00378
chr8	138878029	138878832	0.803	1.29879	2.29871	0.872742	0.592919	4.00372
chr14	49825255	49825983	0.728	1.97087	4.99041	0.893677	0.678592	4.00283
chr5	64323636	64324795	1.159	1.38651	4.17049	0.506066	0.646277	4.00277
chr4	96010373	96013181	2.808	1.909	5.68202	0.611502	0.489425	4.002
chr6	31699031	31699290	0.259	1.54011	3.48039	0.908894	0.955901	3.99938
chr5	5090025	5093390	3.365	1.27916	3.87083	0.440896	0.518547	3.99909
chr11	7186881	7187067	0.186	1.18025	3.33684	0.574646	0.922057	3.98742
chr7	98246156	98247167	1.011	1.89684	5.69278	0.571927	0.410829	3.98665
chr12	15086147	15086609	0.462	1.18052	2.70616	0.661931	0.641578	3.98117
chr18	55561083	55561729	0.646	1.13574	2.55703	0.582955	0.357266	3.97943
chrUn_NW_018084979v1	3510717	3516020	5.303	1.72647	5.24295	0.540247	0.526606	3.97592
chr2	126666190	126666275	0.085	2.08441	3.0016	1.59633	1.06142	3.97515
chr6	61918050	61918270	0.22	1.42136	1.3128	1.16223	0.283014	3.97399
chr6	12548207	12548899	0.692	1.49899	4.22625	0.609153	0.69019	3.97383
chr14	7319862	7321350	1.488	0.897694	2.49554	0.399373	0.516165	3.97211
chr12	20278641	20279738	1.097	2.4753	8.3113	0.552848	0.675673	3.97182
chr18	4897823	4898256	0.433	1.25479	3.14002	0.55376	0.356494	3.97063
chr14	137629906	137630553	0.647	1.16161	1.91763	0.836859	0.628696	3.96899
chr6	152321498	152322210	0.712	1.28112	2.92502	0.635556	0.363415	3.96804
chr14	34472901	34473954	1.053	0.866847	1.39659	0.614786	0.396927	3.96594
chr5	10993589	10994848	1.259	1.60032	4.446	0.632242	0.608578	3.96395
chr9	46570464	46572163	1.699	1.69585	5.28036	0.480476	0.463032	3.96366
chr12	3392965	3393885	0.92	1.73055	5.45003	0.522626	0.663025	3.963
chr6	43511741	43512468	0.727	1.50174	4.32858	0.605494	0.777465	3.9622
chrX	59306670	59309679	3.009	1.07063	3.46444	0.322543	0.500833	3.96161
chr1	8412805	8417603	4.798	0.906618	2.06246	0.486846	0.399652	3.96122
chr5	17379347	17379948	0.601	1.11306	2.23634	0.703214	0.614158	3.95803
chr1	68999259	69000240	0.981	0.815627	2.18341	0.426058	0.641548	3.95787
chr13	206676098	206678408	2.31	2.47848	7.9535	0.592351	0.492113	3.95594
chr12	919525	924678	5.153	2.03089	6.27138	0.556854	0.443389	3.95376
chr2	66414167	66420593	6.426	1.21925	3.50283	0.434043	0.398313	3.95374
chr17	57195608	57196220	0.612	1.15432	2.82311	0.573999	0.530633	3.95036
chr5	22314442	22316680	2.238	1.75554	5.40352	0.494374	0.421657	3.95021
chr3	98197334	98197812	0.478	1.52667	3.47047	0.788272	0.556143	3.94685
chr13	72664277	72665101	0.824	1.85269	4.52585	0.844549	0.548408	3.94533
chr16	35843042	35843145	0.103	1.94613	3.62874	1.15664	0.514017	3.94525
chr2	120196960	120197186	0.226	1.63673	5.42395	0.480528	0.864475	3.9435
chr5	397350	398221	0.871	1.51242	3.54474	0.717145	0.410948	3.9405
chr17	9540974	9541178	0.204	1.43736	4.42069	0.492174	0.69631	3.94038
chr5	14028845	14031540	2.695	1.23787	3.23829	0.529198	0.4463	3.93975
chr9	45309834	45312504	2.67	1.18397	3.32931	0.494867	0.615398	3.93834
chr15	33287085	33290294	3.209	2.26496	7.23734	0.524442	0.382837	3.9382
chr8	2013517	2014447	0.93	1.07646	2.31448	0.603373	0.451417	3.93807
chr7	78550468	78551625	1.157	1.76116	3.02135	1.27742	1.11693	3.93694
chr17	27988157	27989360	1.203	1.11069	2.4672	0.602957	0.468615	3.93626
chr6	31800382	31802269	1.887	3.4078	11.9661	0.572014	0.803779	3.93623
chr12	5534866	5537342	2.476	1.54004	4.65135	0.467596	0.432927	3.93346
chr8	43960074	43962059	1.985	1.43831	3.98946	0.546206	0.480478	3.93337
chr3	125020198	125021543	1.345	1.88157	5.29819	0.655622	0.47625	3.93325
chr6	52277742	52278883	1.141	1.05443	2.57394	0.480958	0.3186	3.9328
chr2	143408375	143408835	0.46	1.0976	1.68251	0.873326	0.800808	3.93139
chr5	90702944	90703435	0.491	1.31584	2.80635	0.736526	0.529265	3.93068
chr4	56606916	56608698	1.782	2.20579	6.50118	0.681757	0.513227	3.92903
chr9	131591879	131592449	0.57	0.864167	2.31159	0.446492	0.672417	3.92452
chr1	268365256	268365611	0.355	1.79946	3.42414	1.03953	0.444265	3.92122
chr9	67267959	67269765	1.806	1.7672	5.16496	0.5671	0.460992	3.91965
chrX	58971590	58972137	0.547	1.09053	2.45254	0.618263	0.602554	3.91726
chr14	108448807	108449049	0.242	1.52368	4.00652	0.64566	0.568503	3.91565
chr15	131299442	131300871	1.429	1.38403	3.86557	0.530221	0.522603	3.91537
chrX	13229165	13231191	2.026	1.91625	6.41471	0.41922	0.554291	3.91469
chr2	75509901	75511244	1.343	1.2308	2.95001	0.622228	0.568566	3.91315
chr15	120809814	120812373	2.559	1.93967	6.03917	0.548124	0.596198	3.91145
chr1	149580851	149581447	0.596	1.27311	3.14295	0.556828	0.341566	3.911
chr15	31046954	31047288	0.334	1.74644	4.47857	0.760266	0.622882	3.90975
chrX	49195944	49196253	0.309	1.7371	4.51199	0.950256	1.43588	3.90941
chr3	119453555	119455546	1.991	2.12063	6.68262	0.57115	0.630137	3.90613
chr15	46794570	46794806	0.236	1.93039	4.51383	1.02968	0.996879	3.90468
chr1	236299063	236299843	0.78	1.5268	3.55541	0.776737	0.627135	3.90407
chr18	44581076	44581941	0.865	1.1601	2.70618	0.558952	0.359902	3.90297
chr7	94600381	94603127	2.746	0.833389	2.21235	0.37068	0.406515	3.90274
chr4	495662	496995	1.333	0.970069	2.41285	0.454266	0.399978	3.90241
chr6	63486133	63488038	1.905	1.5543	4.37934	0.569422	0.541738	3.89653
chr9	2930995	2932571	1.576	1.43899	3.53619	0.713775	0.710417	3.89646
chr5	64349232	64350258	1.026	1.46258	3.80657	0.623467	0.537107	3.89632
chr5	100422584	100423712	1.128	1.07159	2.5547	0.545428	0.504725	3.89608
chr10	23250773	23251003	0.23	1.4646	4.13865	0.557793	0.60788	3.89362
chr2	75106955	75112226	5.271	1.54947	4.80839	0.456634	0.55428	3.89274
chr7	33276728	33277336	0.608	1.24811	2.69917	0.680396	0.489353	3.89251
chr8	57381173	57381638	0.465	0.577167	0.857838	0.468622	0.435389	3.89192
chr13	151510506	151512109	1.603	0.919908	2.30177	0.441371	0.439359	3.89189
chr2	141468626	141469779	1.153	1.19111	2.69818	0.605926	0.421347	3.8908
chr13	66350579	66351319	0.74	2.34968	6.39481	0.840849	0.524497	3.89063
chr6	63544816	63545180	0.364	1.1746	2.54713	0.628098	0.421002	3.89042
chr6	84424408	84427012	2.604	1.73736	4.99098	0.619303	0.641449	3.89026
chr2	88022286	88025844	3.558	2.46194	7.68332	0.618188	0.513264	3.88884
chr7	1748357	1749974	1.617	1.34732	3.5797	0.550437	0.480985	3.88855
chr11	68242578	68243028	0.45	1.06104	1.79252	0.734488	0.522808	3.88824
chr5	104166166	104167461	1.295	1.59684	4.04721	0.697114	0.549326	3.88773
chr14	28260569	28262264	1.695	1.18079	3.36109	0.415321	0.385385	3.88744
chr12	31559966	31560764	0.798	1.23493	2.9126	0.591678	0.412075	3.88732
chr1	119702538	119702827	0.289	1.50341	4.26664	0.597068	0.744385	3.88625
chr11	77378232	77378710	0.478	1.17477	3.14892	0.512068	0.575639	3.88299
chr6	2542265	2543612	1.347	1.07699	2.4712	0.583051	0.553305	3.88287
chr4	890509	890835	0.326	1.27805	3.05249	0.602276	0.428873	3.88241
chr13	71492903	71493439	0.536	1.08064	2.21929	0.68546	0.685176	3.88207
chr8	76143246	76143792	0.546	1.07888	2.74201	0.584587	0.824239	3.87982
chr7	22824318	22826129	1.811	0.964442	3.20321	0.210928	0.279993	3.87945
chr9	123753974	123755809	1.835	0.747228	1.64317	0.441494	0.457567	3.87791
chrUn_NW_018084979v1	1305292	1305572	0.28	1.50778	3.66855	0.703507	0.549934	3.87755
chrUn_NW_018084833v1	1086566	1087701	1.135	1.06649	2.41132	0.573879	0.501926	3.87606
chr16	25810137	25811323	1.186	1.21197	3.69371	0.413286	0.598249	3.87571
chr17	31934910	31935229	0.319	1.92834	4.77859	0.862051	0.646359	3.87533
chr8	120677466	120677723	0.257	1.5588	4.20838	0.609755	0.530974	3.87484
chr12	56049768	56050096	0.328	1.24773	3.46912	0.495358	0.555853	3.87212
chr1	129011421	129011505	0.084	2.45103	3.95757	1.7072	1.07859	3.87047
chr16	45334893	45335169	0.276	1.30953	2.92657	0.746392	0.74706	3.87031
chr4	111470757	111471455	0.698	0.838498	1.61014	0.57141	0.576901	3.86853
chr4	55712136	55713301	1.165	1.81793	5.46533	0.583415	0.693515	3.86533
chr4	64886219	64888570	2.351	1.13968	3.21638	0.406809	0.384412	3.86422
chr14	63529736	63533159	3.423	1.16433	3.16027	0.468089	0.469888	3.86415
chr7	59452116	59453432	1.316	2.51078	6.33484	1.03258	0.623858	3.86345
chr3	3527092	3528960	1.868	1.62332	4.69771	0.522908	0.446888	3.86295
chr6	79690676	79691320	0.644	1.32751	2.3803	0.8505	0.537859	3.86252
chr14	101216689	101217600	0.911	1.23187	2.94196	0.623171	0.590973	3.86234
chr9	6063551	6065703	2.152	2.07706	6.27687	0.598176	0.565684	3.86182
chr2	4962782	4965276	2.494	2.086	6.32399	0.576201	0.493783	3.86157
chr11	77027321	77028157	0.836	1.3553	2.84189	0.724654	0.406739	3.86139
chr6	3865999	3867025	1.026	1.32281	3.64011	0.500343	0.465879	3.85942
chr12	49655787	49656235	0.448	1.10038	2.35518	0.618325	0.496008	3.85674
chrUn_NW_018084979v1	1273784	1276400	2.616	1.07096	2.57743	0.538263	0.523346	3.85603
chr2	10892352	10892970	0.618	1.23234	2.55904	0.686653	0.454891	3.856
chr1	146001003	146004072	3.069	2.23284	7.07063	0.539361	0.541703	3.85534
chr8	71674032	71674621	0.589	0.701348	1.32852	0.474774	0.455129	3.85477
chr6	45890238	45890379	0.141	1.28011	1.92572	0.821692	0.158659	3.85468
chr3	106182824	106183780	0.956	1.56727	3.55933	0.814284	0.657554	3.85367
chr3	17058612	17059116	0.504	1.27989	2.90429	0.61081	0.326226	3.85314
chr7	98664071	98664927	0.856	1.50362	4.45112	0.518769	0.657273	3.8522
chr13	97361020	97363375	2.355	0.808137	2.08771	0.38332	0.451688	3.8511
chr7	100637408	100639379	1.971	2.29393	6.99696	0.615606	0.534212	3.85072
chr15	69018735	69019647	0.912	0.916792	2.20188	0.472228	0.490591	3.84935
chr6	64186794	64187154	0.36	2.09488	6.69001	0.595261	0.917595	3.84926
chr4	94668271	94671662	3.391	1.6773	5.04336	0.507976	0.542614	3.84902
chr4	8013810	8017373	3.563	2.5027	8.08528	0.551317	0.576798	3.84777
chr7	24154021	24155815	1.794	0.85749	1.87185	0.510922	0.53973	3.84375
chr7	7980565	7981450	0.885	1.30953	3.84601	0.477735	0.649623	3.84274
chr12	1068941	1073052	4.111	1.58825	4.50092	0.534709	0.454191	3.84107
chr7	56044665	56046824	2.159	0.865219	1.97844	0.455342	0.404272	3.8406
chr13	206893461	206894057	0.596	1.58414	3.511	0.783917	0.437897	3.84032
chr12	47920963	47923260	2.297	1.58493	4.4126	0.554994	0.458064	3.83958
chrX	39952110	39957420	5.31	2.10116	6.97025	0.449596	0.636501	3.83501
chr1	6872726	6873480	0.754	1.10733	2.65168	0.546858	0.502398	3.83476
chr11	618020	618537	0.517	1.32082	3.78558	0.479865	0.561783	3.8335
chrX	47186498	47188865	2.367	1.11203	3.3363	0.362269	0.462154	3.8334
chr18	13593858	13596196	2.338	1.46047	4.15841	0.473944	0.378425	3.83161
chr5	74890510	74890784	0.274	1.19905	3.41788	0.547107	0.919882	3.8316
chr9	46299697	46302687	2.99	1.57343	4.33981	0.550204	0.419481	3.83134
chr9	132680792	132681149	0.357	1.71394	4.45582	0.708207	0.602597	3.83128
chr6	63371427	63372169	0.742	1.37571	3.11593	0.734218	0.65826	3.83115
chr6	62282104	62283335	1.231	0.904978	2.20577	0.377329	0.184453	3.8308
chr12	5684020	5686075	2.055	1.78486	5.43809	0.498387	0.510363	3.83043
chrUn_NW_018084833v1	933809	937277	3.468	1.29098	3.84409	0.445853	0.607104	3.83018
chrUn_NW_018084979v1	1743190	1744088	0.898	0.903861	1.99004	0.541574	0.602441	3.8301
chr7	36409854	36411190	1.336	1.05746	2.11361	0.64057	0.517111	3.82953
chr6	75551302	75552658	1.356	1.50162	3.60432	0.660267	0.383025	3.82873
chr8	132960828	132961555	0.727	1.0423	2.37708	0.531417	0.421058	3.82871
chr15	120900518	120905320	4.802	1.26499	3.47009	0.497246	0.531386	3.8277
chr14	109772245	109772828	0.583	1.55195	4.45314	0.550745	0.62162	3.8269
chr2	329131	331274	2.143	1.57463	4.29283	0.596862	0.55204	3.82584
chr5	18178535	18180189	1.654	1.81754	5.33068	0.549752	0.48217	3.82439
chr14	114384537	114385943	1.406	1.34515	3.2987	0.617278	0.515782	3.82335
chr15	137251644	137255766	4.122	0.911496	2.51882	0.397394	0.554833	3.82023
chr1	1414350	1414550	0.2	0.901907	2.21058	0.535445	0.810917	3.8194
chr15	132209069	132210271	1.202	1.71385	4.89307	0.58519	0.583462	3.81833
chr11	5240950	5241427	0.477	1.46277	4.26801	0.498071	0.584671	3.81814
chr5	23184322	23185274	0.952	2.0296	5.85575	0.628921	0.508335	3.81773
chr15	121401831	121404508	2.677	1.70803	5.01075	0.523717	0.489974	3.81723
chr6	148925095	148925661	0.566	1.33965	4.12156	0.466354	0.789149	3.8159
chr3	2024044	2026196	2.152	1.29918	2.69137	0.740485	0.559773	3.81535
chr13	204796828	204800753	3.925	1.00382	2.43281	0.510107	0.549143	3.81532
chr15	38221671	38222098	0.427	1.85059	3.14272	1.415	1.48176	3.81313
chr2	142855715	142856347	0.632	0.945892	2.86454	0.248751	0.206477	3.8128
chr10	66435461	66435700	0.239	1.78898	5.59745	0.526919	0.787811	3.81093
chr11	4760479	4761064	0.585	1.34564	3.16652	0.691062	0.672407	3.81027
chr17	48074400	48074803	0.403	2.63907	7.15633	0.987641	0.864108	3.81016
chr1	269492558	269493242	0.684	1.18631	2.8134	0.59134	0.547836	3.80789
chr3	39153474	39154889	1.415	1.60688	4.24961	0.616523	0.478765	3.80756
chr4	126590860	126591389	0.529	1.15842	2.45939	0.70721	0.74143	3.80746
chr9	71852862	71854213	1.351	1.87933	5.03359	0.648947	0.349108	3.80733
chr7	39217703	39218504	0.801	2.03084	5.49329	0.708464	0.45989	3.80634
chr15	135002439	135005888	3.449	2.23193	6.86812	0.577438	0.571104	3.80601
chr7	112205982	112206867	0.885	1.43662	3.61632	0.629322	0.545154	3.80426
chr2	60124942	60125331	0.389	2.1878	5.88453	0.856961	0.822359	3.80374
chr7	36918758	36920870	2.112	2.8198	8.9685	0.626201	0.624935	3.8036
chr2	107884953	107887653	2.7	1.35448	3.698	0.484019	0.38817	3.80238
chr8	3758978	3760993	2.015	1.11685	2.63208	0.581165	0.595437	3.80192
chr12	24802065	24802344	0.279	0.775146	1.67724	0.492736	0.604054	3.80009
chr8	56354550	56357867	3.317	1.91425	5.97366	0.485194	0.544026	3.79946
chr3	44266148	44268539	2.391	1.48828	4.16491	0.517285	0.476854	3.79823
chr15	94157694	94162899	5.205	1.70206	4.93049	0.526487	0.466538	3.79724
chr5	21748068	21749091	1.023	2.08168	6.11294	0.64725	0.667334	3.79635
chr7	3031951	3032621	0.67	1.48695	3.12069	0.822792	0.599875	3.79548
chr16	53693345	53694590	1.245	0.919015	1.83143	0.563177	0.480952	3.79522
chr4	34268031	34270487	2.456	1.3467	3.4872	0.570039	0.540288	3.79432
chr4	122928214	122930457	2.243	2.03532	6.11295	0.55839	0.510152	3.79354
chr10	39875282	39875791	0.509	347.195	634.897	238.612	223.082	3.79263
chr3	46545293	46549977	4.684	1.84363	5.3647	0.539553	0.41988	3.79182
chrUn_NW_018084979v1	1806031	1807117	1.086	1.49257	3.8784	0.613182	0.545523	3.79001
chr14	114479975	114480227	0.252	1.9757	5.00511	0.786951	0.500095	3.78972
chr12	2340251	2341828	1.577	2.13889	6.09545	0.662041	0.498627	3.7897
chr7	75628188	75629414	1.226	1.83309	5.07525	0.630265	0.516988	3.78961
chr4	688573	689922	1.349	1.62901	4.65653	0.559033	0.601971	3.78939
chr5	19173054	19173694	0.64	1.49755	3.04328	0.792523	0.371685	3.78935
chr6	75160451	75162595	2.144	1.35131	3.77507	0.474665	0.453528	3.78891
chr3	77477755	77479702	1.947	2.38322	7.64398	0.482227	0.441405	3.78885
chrX	43148336	43150210	1.874	1.54373	4.27831	0.530712	0.440687	3.7883
chr18	37945506	37945632	0.126	1.4309	2.15893	1.07343	0.804907	3.78782
chr17	62069535	62070138	0.603	1.34176	3.80867	0.49318	0.595444	3.78659
chr9	2049784	2051395	1.611	1.00214	2.78576	0.394821	0.486245	3.78635
chr4	81934813	81938216	3.403	1.81815	5.3999	0.510619	0.449868	3.78579
chr14	65552167	65553778	1.611	1.32769	4.16589	0.432556	0.777858	3.78493
chr6	81111181	81112448	1.267	1.97041	5.6696	0.568869	0.364897	3.7849
chr10	20731945	20733460	1.515	2.3914	7.34653	0.590215	0.529359	3.78484
chr9	123714427	123715288	0.861	1.23996	3.15262	0.546231	0.526995	3.78479
chr3	49358965	49360760	1.795	1.23931	3.1965	0.533839	0.526542	3.78463
chr12	46738227	46738546	0.319	1.36502	2.8264	0.867364	0.943193	3.78417
chr11	78439942	78441122	1.18	1.07059	2.62543	0.530688	0.582655	3.78361
chr14	141359533	141361359	1.826	1.49486	4.4553	0.480361	0.617866	3.7826
chr12	61138416	61138914	0.498	1.23738	2.61549	0.670226	0.470937	3.78127
chr2	9607050	9608816	1.766	2.02749	6.65433	0.369322	0.384456	3.7812
chr15	133751980	133752331	0.351	1.33413	2.90981	0.793112	0.864654	3.78017
chr10	13711496	13712510	1.014	2.9602	9.30457	0.631543	0.507053	3.77795
chr1	66453101	66455074	1.973	1.58897	4.6243	0.493952	0.487919	3.77747
chr1	73964932	73964989	0.057	2.5668	4.32792	1.86429	1.67458	3.77696
chr2	135339202	135340200	0.998	0.977008	1.73816	0.642517	0.474829	3.77689
chr13	168789678	168792942	3.264	1.60927	4.60068	0.509094	0.445835	3.77653
chr8	2882781	2883843	1.062	1.37093	3.86183	0.496167	0.558926	3.77576
chr1	14028596	14029347	0.751	1.23657	3.46382	0.447726	0.485538	3.77552
chr6	63270328	63271505	1.177	1.38082	3.39243	0.573051	0.342748	3.77543
chr6	153212208	153213276	1.068	1.64353	4.03056	0.745569	0.640952	3.77477
chrUn_NW_018084833v1	1619877	1620856	0.979	0.991292	2.01546	0.596868	0.527463	3.77259
chr6	67326649	67327082	0.433	1.25331	2.43677	0.690721	0.315151	3.77117
chrX	36759805	36765373	5.568	1.95298	6.35212	0.391099	0.465186	3.76913
chr4	93577543	93577819	0.276	1.98867	4.78008	1.01568	1.11314	3.76873
chr14	115217161	115218442	1.281	2.06478	5.84367	0.648141	0.505871	3.76792
chr7	21553990	21554666	0.676	1.56457	2.89459	0.932073	0.511836	3.76719
chr10	11592401	11593160	0.759	1.43909	3.12626	0.783328	0.656264	3.76662
chr7	20742275	20744983	2.708	1.94516	5.69673	0.587536	0.583357	3.76641
chrUn_NW_018085187v1	11743	12154	0.411	1.76694	5.34377	0.428525	0.302983	3.76624
chr9	46158594	46161345	2.751	0.976152	2.23277	0.524379	0.532093	3.76445
chr5	57665369	57667917	2.548	1.23868	3.12129	0.534523	0.471758	3.76271
chr2	56896784	56898054	1.27	0.857755	2.18678	0.415157	0.52169	3.76208
chr13	18126505	18127649	1.144	2.51234	7.58442	0.6422	0.551115	3.76083
chr14	132703116	132704295	1.179	2.82726	8.69937	0.690057	0.662515	3.76046
chr14	6852060	6854577	2.517	1.99781	6.12533	0.492619	0.467056	3.75916
chr2	59155885	59157713	1.828	1.54422	4.24744	0.559762	0.547027	3.75882
chr7	40357686	40357947	0.261	1.48811	3.12367	0.82237	0.62285	3.75647
chr12	4985643	4986283	0.64	0.880085	1.81985	0.553178	0.592483	3.75448
chr2	1019984	1023861	3.877	1.60541	4.59772	0.51902	0.520266	3.7532
chr6	157588962	157589823	0.861	2.55992	6.88762	0.870166	0.546461	3.75272
chr6	28128648	28132047	3.399	1.85493	5.44202	0.537821	0.500959	3.75144
chr6	64246391	64248646	2.255	2.14065	6.31829	0.593151	0.513879	3.75084
chr16	51257744	51261054	3.31	1.69257	4.77671	0.542842	0.464756	3.75041
chr3	19463908	19464530	0.622	0.930655	1.64203	0.598084	0.395016	3.74962
chr9	133140098	133141793	1.695	2.26049	6.58804	0.658179	0.580048	3.74959
chr1	250401180	250402710	1.53	1.28475	3.35161	0.509975	0.446928	3.74907
chr7	117659464	117660640	1.176	1.8358	5.02144	0.637654	0.529771	3.74885
chr10	17557754	17560484	2.73	1.96204	5.81197	0.565994	0.578787	3.74858
chr4	97776543	97778253	1.71	2.38188	7.02277	0.613254	0.3977	3.74589
chr14	139115365	139116583	1.218	1.25696	2.71213	0.63343	0.376513	3.74582
chr8	95945098	95946110	1.012	1.09772	2.90841	0.44276	0.455363	3.74536
chr18	14843570	14844474	0.904	1.12495	2.42709	0.619638	0.535353	3.74371
chr6	57656850	57657320	0.47	0.817318	1.30108	0.560636	0.340316	3.74302
chr6	88095235	88097944	2.709	1.43997	3.95206	0.50437	0.450189	3.74291
chr14	110950915	110954174	3.259	1.05878	2.79219	0.432874	0.449488	3.74289
chr2	77860691	77860903	0.212	1.3715	3.21209	0.769866	0.960251	3.74288
chr9	108794981	108797717	2.736	1.10457	2.86837	0.447975	0.410998	3.74262
chr4	97499696	97500274	0.578	1.274	2.11975	0.841054	0.499903	3.74141
chr7	1970763	1971568	0.805	1.57415	4.48023	0.590092	0.798498	3.74137
chr13	45465251	45465828	0.577	1.11114	2.22812	0.700644	0.693348	3.73885
chr9	7353120	7354287	1.167	1.52099	3.91475	0.652006	0.666129	3.7384
chr17	35315032	35320166	5.134	1.7686	5.53733	0.455559	0.630648	3.73689
chr2	7154326	7155229	0.903	2.03692	6.08087	0.509619	0.374085	3.73653
chr5	28678169	28679581	1.412	2.51072	7.22114	0.735367	0.588043	3.73621
chr8	131754867	131758164	3.297	1.2046	2.9881	0.526112	0.453588	3.73554
chr14	11064694	11066187	1.493	1.57025	4.49715	0.495345	0.482972	3.73444
chr2	108421163	108421397	0.234	1.54109	2.61584	1.01941	0.669217	3.73151
chr16	66183516	66188460	4.944	1.05539	2.70028	0.436577	0.391245	3.73141
chr7	15631394	15631700	0.306	1.12629	2.19483	0.799601	0.97596	3.73101
chr14	77957674	77958698	1.024	1.52805	4.41875	0.49403	0.562185	3.72968
chr5	39792253	39792453	0.2	1.15438	1.44557	0.953206	0.695378	3.72916
chr2	215362	216623	1.261	1.5835	4.66477	0.489244	0.584254	3.72903
chr9	91061289	91063388	2.099	1.02778	2.32364	0.513912	0.408013	3.72785
chr1	137476446	137477731	1.285	1.23157	2.68003	0.641437	0.481059	3.72626
chr18	45359176	45360981	1.805	1.59216	4.30613	0.565284	0.480464	3.72554
chr10	10924428	10925257	0.829	2.21068	4.39175	1.34982	1.1851	3.72498
chrUn_NW_018084979v1	3770215	3771945	1.73	0.791271	1.97321	0.415523	0.573713	3.72456
chr3	85407436	85409149	1.713	1.28405	3.45065	0.50955	0.566111	3.7244
chr4	93203230	93205625	2.395	1.11625	2.79078	0.505266	0.515435	3.72403
chrX	43340081	43341097	1.016	0.829649	2.12034	0.393801	0.497257	3.72396
chr13	71982569	71994503	11.934	1.91239	5.67869	0.52868	0.527394	3.72282
chr6	54230655	54232788	2.133	2.66964	7.81531	0.756076	0.694127	3.72141
chr13	121953369	121958455	5.086	1.47252	3.98861	0.531747	0.487789	3.72123
chr11	60563266	60565323	2.057	0.814874	2.16001	0.376069	0.527272	3.72088
chr6	44647918	44650121	2.203	1.31344	3.5357	0.50068	0.511623	3.72075
chr12	34689831	34694431	4.6	0.985529	2.73515	0.366144	0.432256	3.71803
chr9	11003997	11006153	2.156	2.4367	7.36535	0.545132	0.332555	3.71798
chr6	47880328	47880611	0.283	1.66586	3.97342	0.784893	0.698255	3.71768
chr3	125331156	125331673	0.517	1.4353	2.91254	0.798341	0.545919	3.7155
chr14	30977262	30978131	0.869	0.949751	2.1136	0.574561	0.719938	3.71457
chr13	204910621	204915785	5.164	1.47698	4.43542	0.426721	0.535219	3.71355
chr2	5233672	5234593	0.921	2.18068	5.64074	0.85614	0.722217	3.71339
chr5	6083368	6086737	3.369	1.79582	5.42246	0.485562	0.557547	3.71295
chr6	28083162	28086787	3.625	1.48686	4.34824	0.495645	0.668645	3.71222
chr4	124780175	124780446	0.271	1.31378	2.48014	0.828352	0.678293	3.71192
chr14	60309153	60312287	3.134	1.95419	6.01394	0.448084	0.425664	3.71042
chr1	21112730	21114100	1.37	2.49834	7.19173	0.684504	0.467541	3.70716
chr1	273717930	273718857	0.927	1.05483	2.25648	0.606243	0.593647	3.7068
chr6	48343888	48344838	0.95	1.37844	3.20521	0.67122	0.583979	3.7064
chr12	34608963	34609625	0.662	1.15549	2.74613	0.58581	0.635279	3.70529
chr1	269694211	269695814	1.603	1.30066	3.13682	0.565486	0.413079	3.70489
chrX	125130340	125130625	0.285	1.33727	3.31594	0.64634	0.756167	3.70482
chr10	22981319	22982652	1.333	1.06043	2.46309	0.515329	0.444725	3.7027
chr15	16204723	16206874	2.151	2.41923	7.17638	0.61144	0.484303	3.70179
chr7	53547075	53549490	2.415	1.22552	2.56852	0.64325	0.413139	3.70168
chr9	6677209	6680394	3.185	2.0123	5.73359	0.593965	0.485452	3.70022
chr9	39920090	39922899	2.809	1.19517	3.05429	0.476549	0.395671	3.69961
chr2	6805520	6812049	6.529	2.2319	6.63252	0.584757	0.53884	3.69955
chr9	73721083	73723955	2.872	1.64074	4.52378	0.518237	0.373888	3.69699
chr13	32316290	32320562	4.272	1.77916	5.09742	0.522072	0.450774	3.69636
chr12	24223768	24225564	1.796	1.7917	4.95375	0.59002	0.512138	3.69616
chr12	22581199	22585650	4.451	1.37182	3.81468	0.48089	0.521951	3.69581
chr1	149582770	149584876	2.106	1.82093	5.00659	0.585865	0.442588	3.69537
chr13	193559641	193565678	6.037	1.06493	2.84366	0.389557	0.3482	3.69494
chr18	10348857	10351408	2.551	1.88879	5.49067	0.532863	0.481874	3.694
chr12	59521814	59522451	0.637	1.56523	4.58583	0.466173	0.527945	3.69216
chr6	7188369	7190071	1.702	1.9295	5.03971	0.7469	0.673818	3.69178
chr6	49357375	49358849	1.474	1.54275	3.58159	0.687937	0.426973	3.69042
chr3	55107461	55108831	1.37	1.39147	3.30554	0.588571	0.342912	3.68991
chr9	9548733	9549702	0.969	1.08621	2.16002	0.623749	0.454422	3.6881
chr5	19151159	19152855	1.696	1.40961	3.96606	0.454147	0.442531	3.68776
chr3	56718455	56718704	0.249	1.56715	3.31494	0.855004	0.688766	3.68768
chr7	23704428	23706951	2.523	1.42462	3.64368	0.549057	0.415402	3.6871
chr5	61397680	61398554	0.874	1.30335	3.07069	0.551338	0.298612	3.68621
chr15	132317319	132318777	1.458	1.40703	3.64536	0.55066	0.489201	3.68549
chr7	80191584	80192565	0.981	1.35375	3.58104	0.542482	0.591771	3.68468
chr5	57576438	57580243	3.805	1.29967	3.37918	0.513966	0.485525	3.68288
chrX	16446594	16449587	2.993	1.44514	4.37499	0.376228	0.43837	3.68283
chr11	5343018	5346082	3.064	1.57577	4.54718	0.476745	0.50231	3.68042
chr7	100391369	100393249	1.88	2.11969	6.09691	0.649632	0.686968	3.68009
chr7	77894779	77895979	1.2	1.93885	5.12958	0.765849	0.813413	3.67959
chr7	3049428	3052529	3.101	1.46149	3.99387	0.510411	0.494761	3.67911
chr14	31025377	31028189	2.812	2.07478	5.91638	0.628823	0.597307	3.67858
chr2	142797671	142797882	0.211	0.996036	1.40929	0.704167	0.33576	3.67811
chr5	3432162	3438579	6.417	1.7691	5.33166	0.439138	0.441229	3.67713
chr12	39612391	39613710	1.319	0.822593	2.14161	0.378001	0.507392	3.67578
chr13	34099240	34101128	1.888	2.40036	7.013	0.616002	0.454997	3.67526
chr8	12524520	12526229	1.709	1.34823	3.12444	0.616439	0.435896	3.67392
chr7	121101092	121102317	1.225	1.8873	5.3081	0.59252	0.5518	3.67343
chrX	20016697	20017854	1.157	1.66213	4.66632	0.528057	0.501424	3.67253
chr6	101755510	101758851	3.341	2.09005	6.33801	0.497046	0.488793	3.67182
chr6	81739785	81741926	2.141	2.22761	6.65397	0.582959	0.615426	3.67163
chr7	91958631	91960133	1.502	1.03821	2.48532	0.49866	0.504659	3.67095
chr16	53697693	53698601	0.908	0.955827	2.76315	0.379995	0.649584	3.67046
chr2	59774479	59778656	4.177	2.21842	6.49578	0.580589	0.485848	3.66945
chr2	71471716	71472638	0.922	3.13888	9.44312	0.757643	0.705653	3.66929
chr9	84080906	84081287	0.381	1.21254	2.4525	0.714199	0.624353	3.66847
chr6	3943817	3944767	0.95	1.03143	2.30131	0.54695	0.52432	3.6678
chr9	120984036	120984834	0.798	0.568874	1.88995	0.0858206	0.118213	3.66779
chr8	69353355	69355405	2.05	1.91095	5.49535	0.55653	0.527809	3.66766
chr1	269575084	269576482	1.398	1.57149	3.86444	0.735722	0.799816	3.66683
chr12	34923857	34924498	0.641	3.03827	8.43406	1.0972	1.31919	3.66543
chr5	64276651	64278529	1.878	1.95568	5.94993	0.47929	0.53921	3.66484
chr12	20623598	20627633	4.035	1.15198	2.92012	0.49629	0.517728	3.66394
chr4	129173328	129174745	1.417	1.10623	2.72045	0.511134	0.540451	3.66327
chr14	124399070	124406002	6.932	2.03214	6.14693	0.472413	0.433405	3.66315
chrUn_NW_018084833v1	1094662	1100382	5.72	1.72486	4.7794	0.565871	0.53417	3.66288
chr2	79020416	79021983	1.567	2.44503	6.79497	0.737235	0.540117	3.66253
chr12	24795809	24798796	2.987	1.07838	2.66172	0.480854	0.473697	3.66181
chr17	10681423	10683116	1.693	1.88225	4.63846	0.753927	0.506969	3.66163
chr5	63976435	63978369	1.934	1.8544	4.9801	0.624068	0.475779	3.66105
chr1	76896110	76897469	1.359	2.27884	6.98334	0.541728	0.625233	3.66015
chr6	129172362	129177113	4.751	1.31719	3.64158	0.472298	0.55012	3.65901
chr7	19549622	19552731	3.109	1.18572	2.95179	0.499044	0.43928	3.65892
chr4	95378664	95381771	3.107	2.1435	6.34543	0.535402	0.462372	3.6584
chr7	46945508	46946325	0.817	2.17419	6.10404	0.632038	0.46229	3.65836
chr18	14733242	14738442	5.2	1.54736	4.3212	0.494722	0.470639	3.65801
chr1	126825062	126825488	0.426	1.52688	3.03514	0.858855	0.591661	3.65774
chr1	145508094	145510442	2.348	1.5973	4.44819	0.492442	0.4073	3.65737
chr16	24310328	24311353	1.025	1.9549	6.80183	0.187064	0.341922	3.65413
chr17	46247786	46250940	3.154	1.73066	4.8198	0.53652	0.456537	3.65388
chr4	130689606	130689853	0.247	1.54709	4.892	0.556482	1.27251	3.6538
chr7	65229637	65229948	0.311	1.38722	3.03166	0.724167	0.609017	3.65375
chr3	45520630	45520716	0.086	2.05313	2.96206	1.50455	0.958131	3.65298
chr2	150570507	150571160	0.653	0.916609	1.98051	0.561379	0.682881	3.65291
chr14	112217344	112217716	0.372	1.75556	4.20564	0.716704	0.410925	3.65278
chr14	47226001	47228280	2.279	1.39637	3.79414	0.472218	0.418807	3.65234
chr13	139728352	139731113	2.761	1.80532	4.93761	0.577569	0.455625	3.65058
chr2	8285971	8288393	2.422	1.4103	3.61376	0.550012	0.473361	3.6504
chr16	28055791	28057386	1.595	2.49185	7.16865	0.655805	0.467051	3.65002
chr10	20717748	20718358	0.61	1.19919	2.90093	0.531661	0.46452	3.64989
chr1	180068132	180070162	2.03	2.13694	6.18325	0.626046	0.668741	3.64984
chr15	110376373	110380907	4.534	2.31849	6.87937	0.58895	0.567326	3.64955
chr4	54893834	54895485	1.651	1.19894	3.10346	0.471395	0.449178	3.64829
chr15	54295694	54298087	2.393	2.32645	7.08168	0.519142	0.488457	3.64809
chr2	5057218	5062080	4.862	1.78607	4.7568	0.605355	0.449527	3.64803
chr3	44147147	44149469	2.322	1.91343	5.74323	0.475839	0.499368	3.64769
chr15	48717130	48717819	0.689	1.50264	3.09606	0.868327	0.78301	3.64651
chr4	122107826	122108216	0.39	1.45127	4.0597	0.489586	0.554473	3.64489
chr16	78996952	79000260	3.308	1.76779	5.24927	0.453443	0.458842	3.64471
chr6	59485827	59486372	0.545	1.32454	3.74585	0.495582	0.725858	3.64313
chr14	48049095	48051492	2.397	2.41063	7.28344	0.610893	0.728115	3.64237
chr15	91425690	91426363	0.673	1.32106	3.39953	0.582532	0.709675	3.64218
chr4	36137479	36138399	0.92	2.22601	6.42897	0.60732	0.534131	3.64174
chr6	82400561	82405489	4.928	1.84558	5.1679	0.539154	0.412487	3.64003
chrX	122534911	122536744	1.833	1.05919	2.82996	0.412247	0.475978	3.6386
chrX	43246414	43246724	0.31	0.756163	1.50855	0.531284	0.690354	3.63838
chr11	68235124	68237575	2.451	1.34178	3.60874	0.511453	0.587928	3.63808
chr15	92329372	92332660	3.288	0.944249	2.46332	0.384702	0.427838	3.63773
chr4	115191846	115193234	1.388	1.07423	2.93119	0.359095	0.329867	3.63749
chr12	60243479	60244080	0.601	1.23185	3.25847	0.530101	0.705969	3.63735
chr14	88473417	88474581	1.164	2.1599	6.36258	0.562454	0.553165	3.63668
chr2	8173791	8174050	0.259	1.99245	5.42489	0.746499	0.893942	3.63653
chr6	75527134	75528877	1.743	2.40214	7.30956	0.504471	0.409211	3.63622
chr12	7837023	7841020	3.997	1.46445	4.01476	0.499313	0.506419	3.63509
chr6	54070349	54072463	2.114	1.74861	4.66257	0.5924	0.460492	3.63434
chr13	27570745	27571001	0.256	1.86669	4.78833	0.734579	0.675783	3.63265
chr14	75564755	75565260	0.505	1.20831	1.95142	0.814003	0.519771	3.63079
chr6	44655172	44655649	0.477	1.77006	4.08218	0.799092	0.557309	3.63027
chrUn_NW_018084804v1	210421	210802	0.381	1.11683	1.87439	0.741359	0.511787	3.62905
chr13	47743182	47744534	1.352	1.75212	4.54612	0.72246	0.8105	3.62802
chr2	64821012	64825770	4.758	1.48058	3.80811	0.553981	0.446657	3.62771
chr4	10036224	10036632	0.408	1.41964	3.67068	0.617606	0.761221	3.62759
chr1	216681972	216683233	1.261	1.43501	3.72057	0.540341	0.475736	3.62686
chr6	96732164	96734796	2.632	2.24045	6.65262	0.539246	0.483195	3.62651
chrX	104988626	104988818	0.192	1.1347	2.17126	0.784341	0.901044	3.62549
chr5	8309749	8312540	2.791	2.39324	6.69908	0.698635	0.555992	3.62509
chr8	72214313	72216750	2.437	0.852157	2.20218	0.376199	0.477189	3.62425
chr6	88799592	88801808	2.216	1.86116	5.46039	0.491863	0.497851	3.62416
chr5	402371	403251	0.88	1.29595	3.17949	0.525254	0.387267	3.623
chr10	50538488	50543557	5.069	2.40122	7.23399	0.52881	0.450516	3.62285
chr6	53686248	53686817	0.569	1.8592	4.43924	0.803168	0.613977	3.62231
chr11	5623137	5625524	2.387	1.20028	3.37548	0.428704	0.581522	3.62111
chr5	7513290	7516103	2.813	2.1962	6.05481	0.693823	0.614995	3.62079
chr12	24302597	24309901	7.304	1.79316	4.79882	0.607301	0.50582	3.62015
chr12	24809062	24810305	1.243	1.07295	2.0589	0.622475	0.428632	3.61898
chr13	148086910	148088120	1.21	1.73084	4.75955	0.583363	0.607641	3.61828
chr1	143866595	143869171	2.576	2.00469	5.81682	0.530161	0.482264	3.61781
chr9	10760140	10760459	0.319	1.48773	2.74886	0.905475	0.642856	3.617
chr13	206722215	206724043	1.828	2.19154	6.66927	0.510737	0.592103	3.61563
chr13	32640900	32643658	2.758	1.94111	5.33341	0.583204	0.424615	3.61498
chr4	89300242	89301884	1.642	1.99004	5.68776	0.54575	0.466843	3.61486
chr2	65301970	65307297	5.327	2.46018	7.60483	0.508902	0.551599	3.61468
chr5	12524898	12526864	1.966	3.29574	10.3056	0.6308	0.673436	3.6144
chr14	66725306	66729506	4.2	1.43963	4.11359	0.44171	0.507328	3.61378
chr15	132340028	132340613	0.585	1.25865	2.4568	0.741163	0.586984	3.61323
chr14	76303622	76306064	2.442	2.18314	6.15481	0.617103	0.497123	3.61275
chr13	198114121	198116679	2.558	1.57947	3.88736	0.617226	0.411029	3.61274
chr18	20697707	20699061	1.354	2.56296	7.46267	0.652414	0.563947	3.61086
chrUn_NW_018084833v1	696176	707083	10.907	1.84638	5.20344	0.536025	0.472318	3.61057
chr7	78234505	78236642	2.137	0.931549	2.50534	0.368827	0.473681	3.61042
chr2	15955388	15956716	1.328	0.950284	2.65206	0.35449	0.501143	3.61017
chr1	74774229	74775046	0.817	1.20645	2.46641	0.720741	0.713295	3.60941
chr3	48647777	48649964	2.187	1.61895	4.8611	0.404317	0.477353	3.6091
chr9	106159418	106163434	4.016	1.99537	5.82509	0.504375	0.445068	3.60835
chr4	81560566	81561650	1.084	1.87523	4.78936	0.663718	0.417902	3.60826
chr2	7390046	7393081	3.035	2.26631	6.54091	0.557782	0.376406	3.60808
chr7	55869379	55870973	1.594	2.13719	5.8065	0.660252	0.479036	3.60709
chr2	40548237	40550886	2.649	1.80265	5.02992	0.553982	0.526681	3.60644
chr7	41767247	41768997	1.75	0.688281	1.53065	0.412814	0.53731	3.60601
chr2	150589781	150590165	0.384	1.55289	4.03179	0.580717	0.526238	3.6059
chr1	129783866	129784234	0.368	1.7585	3.19007	1.06956	0.706166	3.60543
chr2	84441719	84445969	4.25	0.927731	2.07747	0.472277	0.435482	3.60516
chr1	82109011	82112425	3.414	1.31732	3.56076	0.473427	0.518848	3.60462
chr2	150259847	150260767	0.92	1.38673	3.60909	0.489549	0.375287	3.60443
chr15	139939071	139939724	0.653	1.17579	2.92018	0.511521	0.525859	3.60442
chr2	60232343	60234920	2.577	1.81504	5.08953	0.605951	0.73164	3.60427
chr14	115206154	115207212	1.058	2.00495	5.90556	0.529338	0.587104	3.60423
chr4	349518	351489	1.971	1.49532	3.50708	0.649843	0.459864	3.60413
chr16	32461223	32462996	1.773	1.99082	5.1901	0.670434	0.431518	3.60394
chr12	20261393	20263143	1.75	2.27453	6.79583	0.545814	0.565866	3.6038
chr4	28722177	28723041	0.864	0.919637	2.01647	0.484866	0.449662	3.60376
chr6	54221981	54223471	1.49	2.00289	5.99914	0.462659	0.449161	3.60333
chr7	22937978	22939657	1.679	2.9026	8.8844	0.586336	0.539175	3.60288
chr6	53682441	53682854	0.413	1.2846	2.90141	0.721062	0.871161	3.60267
chr1	149516018	149518206	2.188	3.17374	9.88472	0.56348	0.482415	3.60205
chr2	141117238	141118124	0.886	2.5299	7.35589	0.602949	0.416601	3.60117
chr2	69575098	69577732	2.634	1.63424	4.49322	0.535985	0.538308	3.6011
chr1	269792311	269793240	0.929	1.09059	3.1213	0.360191	0.491236	3.60085
chr3	68577698	68579531	1.833	2.45435	7.0524	0.626004	0.469869	3.60026
chr7	40933551	40937094	3.543	1.2114	3.19403	0.460177	0.489442	3.60023
chr8	41853727	41856800	3.073	1.6046	4.45739	0.512826	0.527289	3.59975
chr3	113501899	113505607	3.708	2.12402	6.35905	0.4707	0.410447	3.59797
chr15	75939899	75941978	2.079	2.69665	7.61253	0.72483	0.518102	3.5979
chr12	20589716	20590118	0.402	2.06712	5.36036	0.784252	0.744728	3.5979
chr1	254034822	254036552	1.73	2.71002	7.5929	0.73689	0.493955	3.5978
chr3	119986167	119990384	4.217	1.27402	3.27831	0.503659	0.506704	3.59778
chr3	8374764	8376445	1.681	1.55203	3.68083	0.685359	0.563368	3.59707
chr6	27389504	27392111	2.607	1.72769	4.87982	0.527924	0.565058	3.59634
chr13	158493226	158494752	1.526	0.882641	2.10046	0.436438	0.49599	3.59582
chr3	38063604	38064082	0.478	1.94057	4.80591	0.805039	0.723055	3.59555
chr5	62956944	62957479	0.535	1.40786	3.56183	0.585135	0.604205	3.59492
chr13	29617884	29619221	1.337	1.62888	4.07173	0.638309	0.510874	3.59476
chr13	61703315	61709430	6.115	1.522	4.21334	0.468279	0.426008	3.59425
chrUn_NW_018085065v1	48392	49161	0.769	1.14004	3.30808	0.315525	0.344733	3.59404
chrUn_NW_018084833v1	1932428	1934954	2.526	1.30176	3.36126	0.43345	0.241331	3.59311
chr3	41547017	41549803	2.786	2.01897	5.78464	0.53477	0.452065	3.5929
chr6	150603634	150605980	2.346	2.29816	6.57238	0.566433	0.351223	3.59247
chr8	19700544	19702233	1.689	1.86137	5.13773	0.602875	0.618085	3.59132
chr11	18288987	18289187	0.2	1.66567	4.11762	0.731905	0.764321	3.59116
chr6	135252693	135255520	2.827	1.8185	5.29993	0.467133	0.447628	3.59066
chr6	55008522	55011668	3.146	1.70284	4.2352	0.648083	0.448449	3.59016
chr1	117945223	117947993	2.77	1.15333	3.17702	0.41323	0.520238	3.58976
chr8	76663827	76666202	2.375	1.23584	3.21074	0.462684	0.435632	3.58933
chr13	71255420	71255756	0.336	1.39718	3.21743	0.729093	0.820048	3.58841
chr3	126737810	126741073	3.263	2.05036	6.12856	0.464178	0.439567	3.5866
chr13	140583682	140586733	3.051	2.01029	5.77117	0.534355	0.477934	3.58637
chr6	55476664	55477624	0.96	0.96307	2.12832	0.453625	0.30138	3.58614
chr17	51722052	51725672	3.62	2.53253	7.63518	0.541694	0.496323	3.58586
chr6	51527303	51528476	1.173	0.739426	1.54355	0.442011	0.477093	3.58578
chr13	77748606	77751900	3.294	1.98169	5.33919	0.632776	0.502674	3.5855
chr9	11640350	11641492	1.142	1.03836	1.93624	0.655131	0.562198	3.5854
chr2	70938692	70940099	1.407	1.53271	3.81635	0.620124	0.545069	3.58464
chr1	112677077	112679795	2.718	2.21852	6.59349	0.548686	0.609192	3.58376
chr7	30205443	30205643	0.2	1.61697	2.97909	1.09414	1.10547	3.58362
chr15	48053122	48056749	3.627	2.88262	8.65907	0.606511	0.502464	3.58357
chr12	3192821	3193236	0.415	1.11432	1.78404	0.693425	0.275831	3.58334
chr17	51513185	51516434	3.249	1.65631	4.5156	0.536802	0.505611	3.58191
chr6	164874832	164877141	2.309	2.14657	6.28524	0.546744	0.555143	3.58171
chr5	16172960	16177828	4.868	1.21024	3.31187	0.41114	0.450272	3.58102
chr7	76418015	76419893	1.878	1.76479	5.09098	0.522987	0.644431	3.58071
chr6	55339452	55341068	1.616	1.68126	4.70694	0.513995	0.527418	3.58061
chr3	18279707	18281890	2.183	2.44904	7.05795	0.590833	0.404608	3.58051
chr17	40420283	40421541	1.258	2.52154	7.21393	0.67661	0.612897	3.57792
chr5	79355474	79359993	4.519	1.66931	4.58601	0.494453	0.382571	3.57782
chr6	84127930	84131260	3.33	1.93546	5.05291	0.641709	0.424791	3.57729
chrX	60794904	60796323	1.419	2.70977	6.9284	1.12173	1.2478	3.5771
chr13	132694227	132694620	0.393	1.82529	3.54938	0.990223	0.563549	3.57554
chr9	2038151	2040353	2.202	0.704128	1.56523	0.432653	0.594653	3.57519
chr1	109825174	109827786	2.612	1.46164	3.94557	0.506698	0.531848	3.5748
chr7	65215620	65216398	0.778	0.4988	0.854335	0.292778	0.11789	3.57459
chr13	66095547	66096607	1.06	2.01446	5.3987	0.677387	0.619414	3.57444
chr1	183876221	183878065	1.844	2.24036	6.39551	0.605331	0.552594	3.5736
chr14	64924372	64926221	1.849	1.44504	4.11837	0.430386	0.493819	3.57221
chr4	2421829	2423964	2.135	1.34947	3.21466	0.595207	0.520747	3.57159
chr8	117096530	117098796	2.266	1.64568	4.40834	0.545486	0.478965	3.57152
chr3	44858143	44858728	0.585	1.3007	3.31258	0.54088	0.599095	3.57121
chr14	75108554	75109696	1.142	1.37111	3.47995	0.529358	0.474056	3.57099
chr8	87694679	87696361	1.682	2.21461	6.36235	0.614422	0.648134	3.57097
chr15	99328084	99330016	1.932	0.969805	2.3195	0.451932	0.470673	3.57004
chr7	41726518	41729141	2.623	0.882029	2.06488	0.424813	0.432692	3.56984
chr3	68495619	68499114	3.495	2.17714	6.30358	0.560345	0.532324	3.56957
chr16	65715528	65716595	1.067	2.03822	6.11796	0.482832	0.566422	3.56923
chr4	87742411	87743508	1.097	1.82042	5.04407	0.565539	0.565213	3.56916
chr6	28489277	28491316	2.039	2.06756	5.57964	0.638615	0.479809	3.56894
chr2	79016086	79017390	1.304	1.74092	4.67208	0.57722	0.518935	3.56891
chr13	72480083	72483377	3.294	1.43426	4.22682	0.388262	0.493955	3.56873
chrX	123943795	123945840	2.045	0.987313	2.3969	0.440921	0.448141	3.56659
chr3	17107320	17109817	2.497	2.04514	5.47788	0.679788	0.608621	3.56631
chr11	22699713	22701152	1.439	1.70738	4.43433	0.621975	0.563545	3.56621
chr3	87107895	87109388	1.493	2.08798	5.6036	0.629247	0.401556	3.56614
chrUn_NW_018084804v1	183621	184398	0.777	2.17381	6.30818	0.690476	1.01872	3.56592
chr13	31259614	31259819	0.205	2.0877	5.10477	0.947267	1.0385	3.56555
chr4	98830005	98830296	0.291	1.74986	4.52991	0.757802	0.992935	3.56529
chr4	125458199	125459687	1.488	2.56533	7.07032	0.744478	0.57905	3.56496
chr17	48850183	48851868	1.685	1.36506	3.57993	0.50133	0.501404	3.56422
chr6	168562486	168563021	0.535	1.25877	2.54864	0.731207	0.668327	3.56416
chr9	4168397	4170293	1.896	1.20319	3.17173	0.472192	0.566541	3.56387
chr12	19335717	19337341	1.624	2.39578	6.69982	0.685362	0.604485	3.56365
chr1	253090444	253094153	3.709	2.17795	6.5551	0.460522	0.434963	3.56356
chr3	43718412	43719542	1.13	0.831338	1.55807	0.516927	0.438823	3.55982
chr6	53868583	53870987	2.404	2.32671	6.49444	0.672835	0.607651	3.55938
chr8	30023309	30027941	4.632	2.41531	7.07072	0.559129	0.464124	3.55925
chr11	78676785	78677845	1.06	1.0694	2.1581	0.604245	0.502632	3.55894
chr1	40099020	40101866	2.846	1.69148	4.6548	0.481113	0.347424	3.55872
chr13	199847398	199849113	1.715	2.00271	5.58245	0.565069	0.466545	3.55854
chr5	19581258	19583547	2.289	1.84091	5.00526	0.560543	0.449393	3.55826
chr13	158511019	158515659	4.64	1.14841	2.95495	0.48255	0.585937	3.55782
chr2	81371925	81373684	1.759	2.06328	6.01859	0.531578	0.569336	3.55765
chr2	74959052	74961733	2.681	1.3589	3.56716	0.551579	0.695198	3.55738
chr11	21869851	21873160	3.309	1.48091	3.97974	0.491445	0.460959	3.55623
chr15	48527112	48530905	3.793	1.9549	5.5349	0.543082	0.516745	3.55438
chr4	130392823	130399342	6.519	1.63007	4.50208	0.503339	0.49752	3.55413
chr2	10459077	10461411	2.334	0.816006	2.12569	0.327446	0.389616	3.55345
chr1	262307999	262308992	0.993	1.42622	3.31575	0.607707	0.407383	3.55324
chr13	179180222	179180983	0.761	1.09555	1.83404	0.700633	0.431142	3.55242
chr8	35217844	35219765	1.921	2.2926	6.65057	0.588815	0.598176	3.55233
chr14	47519715	47520897	1.182	1.59727	4.85357	0.471518	0.855447	3.55152
chr13	64933161	64936894	3.733	0.92365	2.01755	0.484113	0.456736	3.55104
chrX	88171510	88175628	4.118	1.26549	3.54344	0.403772	0.484928	3.54932
chr13	97888494	97891021	2.527	1.97807	5.48155	0.591319	0.559634	3.54925
chr4	127448967	127452778	3.811	1.90863	5.22834	0.602954	0.594334	3.54911
chr6	167974631	167976240	1.609	1.37941	3.62275	0.525195	0.591119	3.54903
chrX	84192440	84195152	2.712	0.900954	2.28587	0.406843	0.532311	3.54891
chr1	268264893	268266271	1.378	1.45443	3.75528	0.531137	0.478905	3.54856
chr4	129393482	129397712	4.23	1.95222	5.91575	0.418876	0.474826	3.5484
chr11	25493113	25497490	4.377	2.03518	5.71439	0.556273	0.467564	3.54778
chr9	46230130	46231399	1.269	2.32801	6.35597	0.71311	0.626694	3.54776
chr6	164207589	164209211	1.622	1.7675	4.33304	0.716472	0.604541	3.54747
chr6	71971206	71972180	0.974	1.68531	4.38333	0.581335	0.467002	3.54746
chr12	50250696	50252218	1.522	2.83839	7.88226	0.750578	0.476706	3.54704
chrX	54823298	54826074	2.776	0.976511	2.3943	0.455795	0.547452	3.54675
chr16	6143144	6146693	3.549	2.12634	5.97506	0.591581	0.531995	3.54652
chrX	35821012	35823027	2.015	1.27311	3.26069	0.485043	0.466281	3.54591
chr7	38279230	38280121	0.891	1.35294	3.66678	0.499779	0.641914	3.54548
chr2	66226307	66228257	1.95	1.46196	3.65699	0.593516	0.578003	3.54542
chr8	3926674	3929796	3.122	1.85406	4.88575	0.598675	0.43506	3.54527
chr6	87756224	87757167	0.943	1.52422	3.3017	0.766941	0.617181	3.54498
chr15	101209697	101211677	1.98	2.23819	6.46138	0.548269	0.470765	3.5449
chr1	261405995	261408605	2.61	1.94453	5.22255	0.613562	0.504692	3.54468
chr18	7332573	7335995	3.422	1.31975	3.91731	0.372589	0.560131	3.54445
chr3	59190774	59193479	2.705	2.04263	5.64362	0.568322	0.41874	3.54395
chr16	5775952	5776772	0.82	1.47885	3.5075	0.594737	0.374666	3.54349
chr18	48754957	48757353	2.396	1.86211	5.22882	0.519857	0.473517	3.54279
chr4	684810	686168	1.358	1.97977	5.30687	0.619452	0.487866	3.54256
chr6	147722505	147723342	0.837	0.981811	2.87635	0.260402	0.320731	3.54254
chr2	15020947	15024461	3.514	1.45556	4.00031	0.455406	0.457401	3.54238
chr6	59720311	59722932	2.621	2.30294	6.62152	0.604034	0.603719	3.54216
chr4	144415	145458	1.043	2.28752	6.64985	0.561999	0.538359	3.54183
chr18	14447504	14451923	4.419	1.1442	2.72088	0.538736	0.576516	3.54167
chr1	163336907	163337542	0.635	1.20933	3.09463	0.537958	0.716914	3.54156
chr8	135001503	135003527	2.024	1.89916	5.52481	0.464357	0.44377	3.54127
chr1	194438742	194441486	2.744	1.81116	5.16886	0.515952	0.583181	3.54051
chr9	67260637	67261202	0.565	2.77274	7.5441	0.820282	0.63284	3.53976
chr16	66189973	66193640	3.667	0.80433	1.82884	0.426608	0.491796	3.53975
chr16	5711798	5715258	3.46	4.67243	14.7416	0.925012	1.48123	3.53854
chr7	11718863	11720600	1.737	2.53437	7.52088	0.54361	0.476512	3.53853
chr4	74436853	74438439	1.586	2.09634	5.69867	0.595613	0.388832	3.53818
chr2	27900653	27903702	3.049	2.00024	5.69157	0.548854	0.557607	3.53728
chr1	158336389	158339937	3.548	1.94223	5.62985	0.481122	0.461957	3.53698
chr3	51510688	51512542	1.854	1.73619	4.51684	0.651655	0.68133	3.53655
chr2	77776216	77776704	0.488	1.22053	2.57867	0.65726	0.586789	3.5363
chr6	83445561	83447428	1.867	1.70358	4.44744	0.597826	0.537395	3.53609
chr8	136555674	136558004	2.33	2.08326	5.9153	0.566837	0.553823	3.5356
chr4	93768299	93768499	0.2	2.38293	5.05501	1.33937	1.36651	3.53455
chr3	38899794	38899994	0.2	1.52612	1.73415	1.22694	0.676715	3.53449
chr1	99808329	99810748	2.419	1.61877	4.4433	0.504899	0.506626	3.53424
chr6	69010121	69012568	2.447	2.10134	6.14534	0.516302	0.544111	3.5338
chr3	69002789	69005363	2.574	1.48675	3.84198	0.562998	0.577955	3.53344
chr2	68676297	68678561	2.264	1.43205	3.83713	0.497446	0.535389	3.53278
chr12	43884536	43891257	6.721	1.82078	5.24293	0.447956	0.39309	3.53274
chr9	80642406	80644878	2.472	1.81143	4.68037	0.617747	0.463941	3.53228
chr17	35984483	35988451	3.968	1.91956	5.34205	0.542829	0.479211	3.53217
chr2	136832794	136834509	1.715	1.63571	4.43663	0.524589	0.512207	3.53194
chr3	69089878	69091817	1.939	1.56496	4.12469	0.510395	0.400338	3.53165
chr2	52311463	52312324	0.861	2.31219	6.09063	0.741456	0.546489	3.52964
chr12	5835259	5835666	0.407	1.27513	3.0338	0.59639	0.638499	3.52905
chr6	165225523	165230167	4.644	1.3112	3.54313	0.441617	0.475211	3.52804
chr13	34332548	34335253	2.705	2.51122	6.97979	0.686074	0.541133	3.52775
chr15	123189604	123189980	0.376	1.24276	2.34956	0.804682	0.804192	3.52761
chr6	84828879	84831225	2.346	1.73214	4.47458	0.607419	0.507778	3.52692
chr2	2376555	2379801	3.246	1.3362	3.58134	0.449054	0.45279	3.52652
chr7	83093310	83093845	0.535	1.07419	1.89308	0.656526	0.420237	3.52642
chr5	70390723	70391763	1.04	1.19522	2.63749	0.599419	0.536666	3.52607
chr11	15859640	15859699	0.059	1.6242	2.73131	1.12738	0.979553	3.52589
chr12	59447564	59450764	3.2	1.2938	3.61969	0.4053	0.487032	3.5258
chr13	152487614	152488282	0.668	1.16365	2.99097	0.453965	0.489494	3.52478
chr13	122267190	122270064	2.874	1.52166	4.06225	0.522658	0.541234	3.52454
chr11	15696692	15698820	2.128	1.53591	4.38212	0.445266	0.539296	3.52344
chr14	102828452	102831272	2.82	1.95398	5.80402	0.420396	0.401142	3.52303
chr4	5683079	5683446	0.367	0.634883	1.10992	0.421879	0.359649	3.52232
chr12	58134451	58134701	0.25	1.75693	4.0504	0.924949	1.12002	3.52217
chr2	5223157	5228167	5.01	1.62943	4.56496	0.444272	0.391747	3.52124
chr13	35284836	35285473	0.637	1.46004	3.33977	0.693526	0.640917	3.52096
chr1	261682946	261685149	2.203	1.72677	4.54279	0.59868	0.571192	3.52066
chr8	104714022	104714976	0.954	0.906463	1.83698	0.48271	0.345091	3.52065
chr5	13925556	13926731	1.175	2.13193	6.32492	0.501339	0.584486	3.52046
chr7	78199047	78203851	4.804	1.01708	2.40667	0.450263	0.412029	3.51899
chr17	31941778	31946245	4.467	1.69517	4.39993	0.570838	0.443619	3.5188
chr1	222657648	222660995	3.347	1.65674	4.46157	0.52694	0.48624	3.51862
chr4	93352982	93353640	0.658	3.55264	10.4876	0.739387	0.591558	3.51764
chr11	17611541	17612600	1.059	1.2641	2.78636	0.606109	0.472127	3.51712
chr13	126529570	126530626	1.056	1.39491	3.07307	0.657141	0.478421	3.51686
chr15	132280828	132282975	2.147	1.82941	5.0202	0.547162	0.510894	3.51672
chr18	45420727	45423754	3.027	1.66646	4.61928	0.4941	0.49663	3.51654
chr16	47408921	47414404	5.483	1.42522	4.01039	0.416527	0.463349	3.51647
chr16	79500549	79500989	0.44	1.65691	4.54016	0.563528	0.695702	3.51612
chr1	58545973	58548228	2.255	2.02586	5.8107	0.519302	0.51371	3.51595
chr5	70182585	70183788	1.203	2.47332	6.7904	0.709998	0.59104	3.51572
chr18	9580564	9583367	2.803	2.23389	6.46171	0.500102	0.366459	3.51557
chr4	98250649	98253469	2.82	2.23705	6.49048	0.539088	0.521721	3.51524
chr16	71752766	71754841	2.075	2.10953	5.85403	0.569778	0.441845	3.51496
chr15	48661332	48662890	1.558	2.18827	5.82902	0.691438	0.567881	3.51484
chr2	60395491	60397021	1.53	1.60896	3.77604	0.649394	0.404275	3.51386
chr11	14435529	14435983	0.454	1.39374	2.73459	0.749652	0.471387	3.51378
chr1	1916563	1922469	5.906	1.06894	2.78445	0.431881	0.546064	3.51363
chr5	22812159	22814604	2.445	2.18371	6.29144	0.561602	0.592133	3.51352
chr6	6254485	6255338	0.853	2.3299	6.85743	0.57707	0.699802	3.51296
chr3	103812653	103817466	4.813	2.39412	7.101	0.51296	0.492839	3.51282
chr5	10211441	10214353	2.912	2.2469	6.35392	0.571208	0.468998	3.51194
chr2	10384111	10384629	0.518	1.23016	1.85258	1.00022	1.04507	3.51179
chr5	78124358	78127076	2.718	1.91152	5.18449	0.566574	0.461591	3.51158
chr11	15407427	15411787	4.36	2.78659	8.65855	0.481331	0.563456	3.51157
chr3	77297282	77297482	0.2	1.46385	2.89664	0.801404	0.570447	3.51151
chr13	133380585	133383503	2.918	2.51272	6.88382	0.685147	0.466371	3.51146
chr1	77158687	77160984	2.297	1.75686	4.8331	0.532724	0.535325	3.51086
chr13	173633967	173635649	1.682	2.27113	6.33612	0.60624	0.491203	3.51069
chr4	79872277	79875689	3.412	2.83686	8.68522	0.524231	0.567131	3.51033
chr2	76094207	76095646	1.439	1.75909	4.82664	0.532791	0.522077	3.5102
chr4	95172231	95173955	1.724	1.85273	4.83819	0.598857	0.436861	3.5102
chr14	90074707	90076606	1.899	1.93101	5.46879	0.511464	0.486126	3.51005
chr16	63514096	63517031	2.935	1.53649	4.27605	0.429614	0.391134	3.5098
chr3	56762302	56763180	0.878	2.81307	7.95207	0.70725	0.561387	3.50965
chr6	36360105	36363046	2.941	1.53076	3.94721	0.60637	0.703087	3.50948
chr12	6481518	6483574	2.056	3.01754	9.09302	0.619468	0.677686	3.50921
chr13	202463667	202468059	4.392	2.38491	6.88516	0.540808	0.413846	3.5092
chr14	122780530	122781555	1.025	1.33651	3.61846	0.468774	0.573999	3.50849
chr16	50734001	50735781	1.78	2.60531	7.06392	0.752376	0.563434	3.50821
chr9	72613111	72614390	1.279	1.35428	2.84122	0.661956	0.412776	3.50767
chr2	89044680	89047894	3.214	1.86533	5.15669	0.498727	0.363675	3.50724
chr11	3044875	3047275	2.4	1.14348	2.89472	0.452064	0.469786	3.50719
chr8	52471426	52472274	0.848	0.981123	1.84328	0.582013	0.443624	3.50693
chr13	109075651	109075681	0.03	5.42385	5.65971	4.22453	1.45415	3.50661
chr6	89203142	89203937	0.795	2.19472	6.27057	0.550654	0.506034	3.50627
chr2	60452979	60455150	2.171	1.96119	5.31328	0.595438	0.525341	3.50572
chr14	55748374	55750751	2.377	1.96891	5.64202	0.520237	0.563575	3.50559
chr14	31825774	31826791	1.017	3.04221	8.93831	0.68072	0.660635	3.50527
chr11	22630482	22634451	3.969	2.20426	6.36151	0.529724	0.492243	3.505
chr2	4103196	4105128	1.932	2.2825	6.32164	0.588806	0.385386	3.50491
chr14	99884000	99886227	2.227	2.64955	7.51751	0.61635	0.391426	3.50486
chr13	207167000	207169662	2.662	2.37145	6.72667	0.59117	0.488395	3.50409
chr4	93925125	93926912	1.787	1.31981	3.41806	0.493972	0.524522	3.50375
chr1	157835619	157837207	1.588	1.8959	5.03238	0.62928	0.594714	3.50356
chr6	45193048	45194382	1.334	2.09582	5.80257	0.602981	0.572402	3.5035
chr2	150995772	150998739	2.967	1.66558	4.60005	0.461329	0.381259	3.50324
chr14	83315902	83317819	1.917	1.12227	2.57021	0.471641	0.290963	3.50316
chr9	125300001	125301818	1.817	1.85083	4.87747	0.600778	0.498631	3.50293
chr7	23914136	23914747	0.611	1.55514	4.09573	0.481027	0.333181	3.50292
chr17	31975878	31978156	2.278	1.25714	3.14701	0.525116	0.582839	3.50284
chr6	167323078	167325724	2.646	1.61293	4.27845	0.537554	0.511635	3.5028
chr6	2870927	2871334	0.407	1.35272	2.51043	0.764604	0.450705	3.50223
chr7	38611214	38613887	2.673	1.93335	5.47475	0.506905	0.479412	3.50194
chr6	161156238	161158843	2.605	2.1052	5.77489	0.581823	0.440263	3.50184
chr1	216791838	216792844	1.006	1.20915	2.71933	0.569237	0.478473	3.50181
chrX	124876580	124876790	0.21	1.49492	4.1785	0.410621	0.381736	3.5016
chr3	22618804	22621012	2.208	2.37476	6.16687	0.76645	0.535638	3.50133
chr14	7289836	7291705	1.869	1.77141	4.9857	0.480666	0.467	3.50086
chr13	204618012	204618419	0.407	1.31143	3.2845	0.580979	0.727402	3.50069
chr13	37362263	37367365	5.102	1.63333	4.50091	0.500015	0.534272	3.50002
chr9	132746765	132748462	1.697	2.12282	6.64894	0.373747	0.528174	3.49943
chr13	147205813	147213076	7.263	1.23576	2.88183	0.565544	0.536492	3.49935
chr9	77508647	77510820	2.173	2.57689	7.61545	0.508889	0.381253	3.49816
chr1	273702846	273710434	7.588	1.71979	4.92202	0.437703	0.437603	3.49776
chr2	6770404	6772652	2.248	1.86857	5.34988	0.499429	0.561757	3.49717
chr7	22761780	22762307	0.527	1.39864	3.4202	0.598189	0.621181	3.49681
chr14	132685373	132686876	1.503	0.818125	1.51018	0.498907	0.39417	3.49605
chr15	120062210	120062715	0.505	1.40759	2.89913	0.766892	0.659305	3.49589
chr9	114173063	114175645	2.582	2.31938	6.65866	0.580302	0.579912	3.49538
chr1	254022385	254023553	1.168	1.19195	2.46323	0.619535	0.463178	3.49404
chr1	168528297	168530712	2.415	1.87784	5.121	0.539934	0.446481	3.4939
chr2	6324593	6325481	0.888	1.83696	5.16273	0.517091	0.55212	3.49323
chr17	25185479	25188710	3.231	1.75223	4.55259	0.593376	0.504734	3.49297
chr7	97078482	97079491	1.009	1.76796	4.40213	0.679288	0.599736	3.49269
chr12	22840517	22842671	2.154	1.97282	5.23898	0.640224	0.584705	3.49264
chr12	18881135	18882666	1.531	2.42631	7.2149	0.500878	0.491202	3.49205
chr8	18912876	18914501	1.625	2.0757	6.09279	0.471245	0.491009	3.49139
chr3	76759724	76760089	0.365	1.33915	2.8657	0.760811	0.846796	3.49084
chr6	84188490	84191497	3.007	2.01576	5.25491	0.672352	0.565285	3.49083
chr6	51298225	51300585	2.36	1.82745	4.65614	0.631921	0.482806	3.49078
chr14	107521170	107524718	3.548	1.76062	4.85834	0.480631	0.390703	3.49036
chr10	13652582	13652900	0.318	1.44892	3.93066	0.46781	0.506497	3.49007
chr2	83134114	83135262	1.148	1.09935	2.84634	0.459019	0.61188	3.48955
chr1	158857843	158863819	5.976	2.09966	5.80504	0.563626	0.445341	3.48932
chr14	30792510	30793226	0.716	1.31631	2.86401	0.678627	0.640492	3.4869
chr12	3626641	3629702	3.061	1.97947	5.53034	0.527964	0.469919	3.48633
chr14	51255612	51256643	1.031	1.34867	3.40179	0.523058	0.523642	3.48609
chr5	59392810	59394021	1.211	1.95127	5.15082	0.620699	0.512929	3.48565
chr11	567232	572061	4.829	1.75539	4.86393	0.474697	0.400405	3.48525
chr2	70965633	70966349	0.716	1.80929	4.68107	0.612465	0.510833	3.48443
chr12	5641566	5643838	2.272	1.86119	5.10988	0.534545	0.48739	3.48435
chr18	5341857	5342296	0.439	1.33876	3.47146	0.474522	0.460309	3.48417
chr2	6700907	6702679	1.772	1.96439	5.35635	0.538263	0.387569	3.48412
chr6	47181816	47183186	1.37	2.72548	7.93994	0.63552	0.659136	3.48371
chr13	71203604	71204205	0.601	1.00383	2.42299	0.519622	0.736388	3.48321
chr7	27209537	27211343	1.806	2.32439	6.58675	0.54082	0.374283	3.48316
chr5	10748840	10752412	3.572	2.0402	5.74651	0.529409	0.484836	3.48272
chr8	68666994	68667456	0.462	1.43301	4.03431	0.351284	0.267118	3.48258
chr10	11639435	11639909	0.474	1.18252	2.85818	0.507215	0.506568	3.48232
chr11	3161109	3161766	0.657	1.06738	2.51239	0.452226	0.370571	3.48174
chr5	6896000	6896708	0.708	1.78136	4.34933	0.710906	0.622445	3.48159
chr7	49539991	49542631	2.64	1.86449	5.19256	0.508904	0.473122	3.48147
chr10	68572846	68574392	1.546	1.95107	5.38341	0.550475	0.507411	3.48138
chr5	8016807	8017990	1.183	2.3446	6.66719	0.592691	0.568878	3.48095
chr5	67192745	67195957	3.212	1.86137	5.27095	0.485871	0.482999	3.48089
chr2	72432428	72433006	0.578	1.31877	2.88431	0.727479	0.826317	3.48049
chr4	84201082	84205851	4.769	1.54885	4.15808	0.485462	0.457292	3.48018
chr2	82100194	82103685	3.491	2.1381	5.90828	0.573071	0.461702	3.48017
chr3	38319457	38319725	0.268	1.46746	2.25471	0.978595	0.553712	3.47949
chr5	64249421	64250101	0.68	1.78922	4.26689	0.747387	0.642586	3.47878
chr7	54181322	54182717	1.395	1.2039	2.64676	0.677917	0.817045	3.47864
chr13	72622331	72623138	0.807	1.7704	4.22808	0.648326	0.324788	3.47864
chr2	47026800	47028561	1.761	2.34642	6.27229	0.712423	0.589007	3.47816
chr12	16096698	16097296	0.598	1.67967	4.36534	0.628406	0.70951	3.47757
chr11	14565977	14566354	0.377	1.48561	2.86381	0.755242	0.32438	3.47693
chr10	38887355	38890240	2.885	2.19885	6.25959	0.53218	0.465501	3.47644
chr14	30895968	30899674	3.706	1.43753	3.69157	0.520238	0.503024	3.47605
chr4	64953161	64956860	3.699	2.6561	7.84807	0.534017	0.475054	3.47443
chr4	89286171	89289204	3.033	1.9055	4.90499	0.651612	0.548878	3.4741
chr8	4390409	4392503	2.094	2.39395	6.75588	0.573784	0.433908	3.4733
chr9	51591716	51593736	2.02	0.993801	2.66569	0.412998	0.648595	3.47294
chr15	94349938	94352310	2.372	1.86451	5.15413	0.499893	0.415437	3.47254
chr14	50346667	50351317	4.65	1.96053	5.39728	0.552278	0.507226	3.47242
chr11	19551667	19553954	2.287	1.93682	5.37082	0.531397	0.492177	3.47129
chr18	33218474	33222016	3.542	2.13139	6.2509	0.465033	0.466525	3.47127
chr18	45442604	45444531	1.927	1.39758	3.85098	0.448211	0.55549	3.47123
chr2	1471957	1484580	12.623	1.93188	5.54689	0.478237	0.501029	3.47119
chr4	103866329	103866728	0.399	1.34254	2.72908	0.785674	0.796147	3.4711
chr16	18535451	18537877	2.426	1.8648	5.32245	0.498431	0.579709	3.47106
chr13	32795758	32797521	1.763	2.08704	5.60134	0.611077	0.479005	3.4705
chr9	36419593	36421759	2.166	2.57695	7.45745	0.573462	0.505041	3.47015
chr16	37300828	37305860	5.032	1.45047	3.80773	0.501055	0.513173	3.4701
chr2	93723857	93724679	0.822	1.42964	3.22883	0.699613	0.695797	3.46976
chr1	8347793	8348583	0.79	1.93346	4.58491	0.838264	0.78486	3.46975
chr13	199996746	199999606	2.86	1.8633	5.38852	0.450496	0.488215	3.46849
chr6	88243076	88244315	1.239	1.58138	3.61197	0.661964	0.423089	3.46837
chrUn_NW_018084979v1	1855130	1856535	1.405	1.85768	5.26164	0.514378	0.602648	3.46831
chr5	21365168	21367506	2.338	1.86473	5.07143	0.539922	0.476662	3.46824
chr12	25110724	25114117	3.393	1.7131	4.4705	0.574985	0.523713	3.46784
chr15	121193483	121194590	1.107	1.87412	4.54311	0.737295	0.601191	3.46749
chr4	84174597	84175675	1.078	2.57823	7.54923	0.55329	0.528841	3.46696
chr1	236925446	236925729	0.283	1.58552	3.18206	0.939017	0.940695	3.46689
chr5	89479253	89480763	1.51	2.218	5.90383	0.658631	0.498033	3.46667
chr5	89672821	89675246	2.425	2.41244	6.73279	0.59845	0.444336	3.46664
chr6	77403200	77404756	1.556	1.56861	3.66844	0.686442	0.610306	3.46663
chr1	16273737	16276621	2.884	2.26144	6.60581	0.522941	0.579172	3.46657
chrX	20220491	20224424	3.933	1.80521	5.54075	0.36924	0.563198	3.46633
chr1	112370816	112372730	1.914	1.77324	4.94272	0.475275	0.444134	3.46588
chr6	68486499	68488604	2.105	1.73642	4.20414	0.672978	0.518434	3.46583
chr8	72788985	72793439	4.454	2.18503	6.18654	0.545669	0.505266	3.46555
chr14	120905618	120908758	3.14	2.23789	6.42247	0.542069	0.545846	3.46535
chr7	9650944	9652173	1.229	0.831451	1.86321	0.406113	0.389527	3.46472
chr17	13489563	13493729	4.166	1.00459	2.46587	0.397862	0.363709	3.46472
chr3	72692312	72694993	2.681	2.08975	5.82956	0.5222	0.398574	3.46464
chr3	11320622	11323293	2.671	2.28649	6.60654	0.521078	0.491066	3.46406
chr12	25334771	25335885	1.114	0.495778	1.11553	0.220894	0.163321	3.46405
chr1	250680369	250681435	1.066	1.32074	3.16101	0.565488	0.544919	3.46387
chr6	165670362	165672217	1.855	1.83086	4.74086	0.576178	0.395154	3.4636
chr18	51184475	51185744	1.269	1.95992	4.57429	0.791077	0.525923	3.46357
chr9	105157019	105158989	1.97	1.36977	4.01025	0.364691	0.529174	3.46349
chr14	29331112	29333149	2.037	1.52566	3.84265	0.546664	0.45283	3.46255
chr3	4085955	4093752	7.797	2.48292	6.83683	0.695923	0.649476	3.46244
chrX	59345371	59347333	1.962	1.62021	4.5466	0.455723	0.514998	3.46212
chr5	3439647	3439964	0.317	1.54165	3.2197	0.903025	1.00914	3.46147
chr4	115309957	115312287	2.33	2.30737	6.37089	0.596562	0.449821	3.46098
chr7	91315389	91316657	1.268	2.2816	6.09601	0.668999	0.515744	3.46041
chr15	45064153	45064636	0.483	1.55519	3.39751	0.84122	0.927072	3.46014
chr11	48029014	48032154	3.14	1.20746	2.78942	0.531605	0.451093	3.45981
chr12	6371301	6374054	2.753	1.68941	4.72189	0.488898	0.568675	3.45953
chr1	92351673	92352513	0.84	1.59034	4.36595	0.479067	0.521548	3.45947
chr14	30955916	30957741	1.825	1.71023	4.69036	0.488593	0.464777	3.45896
chr3	8539864	8540171	0.307	1.4315	3.71846	0.669534	1.08329	3.4584
chr2	138287454	138290124	2.67	2.41186	6.88606	0.606799	0.643472	3.45839
chr13	68534139	68534590	0.451	1.23389	2.35559	0.707064	0.534036	3.4576
chr9	126473750	126480526	6.776	1.92149	5.27707	0.51021	0.397713	3.45741
chr9	135096879	135097625	0.746	1.94521	5.0907	0.609227	0.471807	3.45729
chr1	269134075	269135895	1.82	2.40804	6.50643	0.671376	0.503138	3.4568
chrX	58449707	58450634	0.927	1.80591	5.02336	0.490172	0.475805	3.45629
chr6	98462187	98464117	1.93	2.26838	6.4157	0.529479	0.407231	3.45532
chr12	50509562	50510493	0.931	1.38212	3.43571	0.574788	0.646356	3.45505
chr4	115537480	115538406	0.926	0.604242	1.38847	0.340934	0.479169	3.45337
chrX	36152567	36152925	0.358	1.01552	1.97122	0.655187	0.726954	3.45311
chr6	134362576	134364594	2.018	0.983401	2.6512	0.350988	0.467437	3.45306
chrX	43553039	43556873	3.834	1.32374	3.24318	0.504582	0.415821	3.45155
chr6	1137770	1138413	0.643	1.18688	2.54036	0.604049	0.528824	3.45131
chr2	142419494	142421033	1.539	1.53934	3.51987	0.654091	0.464906	3.45095
chr1	45218923	45221231	2.308	2.59154	7.69185	0.499569	0.47268	3.45089
chr14	140370029	140372600	2.571	2.76811	7.95199	0.580256	0.402579	3.4506
chr14	46253085	46256566	3.481	1.8903	4.99566	0.574939	0.457346	3.45025
chr2	241971	242785	0.814	1.306	3.31513	0.500502	0.536366	3.44975
chr5	89468191	89468568	0.377	1.39802	2.97687	0.791008	0.883154	3.44923
chr17	265191	266265	1.074	0.874376	2.03766	0.399696	0.400609	3.44874
chr7	23996310	23997728	1.418	1.8439	5.39741	0.469535	0.657596	3.44873
chr16	79356205	79363508	7.303	1.85628	5.09446	0.516634	0.474489	3.44866
chr14	72244754	72246757	2.003	2.32342	6.52606	0.568447	0.474653	3.44816
chr6	170484437	170486421	1.984	2.3144	6.37799	0.626715	0.558883	3.44798
chr17	62339466	62342341	2.875	1.74194	4.65692	0.512313	0.417588	3.44765
chr3	17351646	17352985	1.339	1.82898	4.53156	0.637971	0.425475	3.44757
chr3	53031862	53034754	2.892	2.16431	5.84524	0.617279	0.511823	3.44752
chr1	113256543	113259009	2.466	2.30306	6.56827	0.575332	0.612782	3.44701
chr2	1642326	1644746	2.42	2.20788	6.48621	0.492685	0.574987	3.44638
chr6	53245087	53246288	1.201	2.06916	5.39853	0.643749	0.486161	3.44629
chr6	15940596	15942464	1.868	1.83121	5.01273	0.527613	0.520945	3.44568
chr1	256015122	256015336	0.214	2.1639	4.88355	0.984673	0.820634	3.44542
chrX	56173588	56175873	2.285	1.28292	3.49732	0.430804	0.561473	3.44536
chr17	14151542	14153112	1.57	2.82683	8.58786	0.49704	0.561163	3.44525
chr6	55213644	55214037	0.393	1.09195	1.86394	0.599638	0.167928	3.44499
chr3	125506494	125507687	1.193	2.21066	5.88654	0.649718	0.509408	3.4448
chr10	23824882	23827932	3.05	2.07714	5.97144	0.471041	0.43971	3.4442
chr8	115475294	115478167	2.873	2.46071	6.95633	0.585672	0.498459	3.44412
chr18	32797624	32799674	2.05	2.29742	6.22266	0.665423	0.601994	3.44405
chr15	88587091	88589518	2.427	2.0288	5.49233	0.55266	0.408491	3.44402
chr17	47007492	47011172	3.68	1.44547	3.6148	0.5544	0.546289	3.44363
chrUn_NW_018084979v1	2524608	2529249	4.641	1.5579	4.15133	0.481825	0.446028	3.44336
chr2	4787511	4793276	5.765	1.53218	3.99547	0.510107	0.476255	3.44323
chr6	47893422	47894820	1.398	1.64762	4.19348	0.644951	0.741165	3.44313
chr1	268401149	268403047	1.898	2.158	5.85662	0.605976	0.513099	3.44293
chr16	55593235	55596042	2.807	1.56451	4.22954	0.47441	0.476454	3.44289
chr5	80137607	80137867	0.26	1.6697	3.37648	0.922926	0.805925	3.44222
chr1	217302721	217305572	2.851	1.72937	4.42368	0.572956	0.443076	3.44219
chr12	52665775	52668569	2.794	2.15389	5.58963	0.677202	0.508282	3.44104
chr6	44344120	44347563	3.443	1.59788	4.26411	0.479788	0.417243	3.44057
chr3	17462742	17463100	0.358	1.32671	2.97225	0.698934	0.812353	3.44056
chrUn_NW_018084979v1	2386447	2389413	2.966	1.87558	5.19528	0.508962	0.493651	3.44034
chr5	63772042	63772565	0.523	1.07806	2.39282	0.481758	0.341467	3.44013
chr4	94789041	94790735	1.694	1.45577	3.40561	0.60176	0.467711	3.44012
chr2	150822706	150827602	4.896	2.28001	6.51504	0.511241	0.431256	3.43956
chr13	132141432	132143017	1.585	1.54358	3.68795	0.607992	0.469982	3.43951
chr10	51618617	51622369	3.752	2.18985	6.32994	0.502185	0.525478	3.43934
chrX	57150336	57152124	1.788	1.37444	3.78328	0.429139	0.532154	3.43926
chr5	70057746	70059720	1.974	2.12927	6.36369	0.440924	0.557186	3.43916
chr13	32705928	32706271	0.343	2.74322	7.2484	0.882902	0.852175	3.43824
chr6	49221361	49223653	2.292	1.24967	3.32788	0.437562	0.536161	3.43761
chr14	74691681	74693399	1.718	1.21878	2.93141	0.509839	0.494375	3.4376
chr1	145056687	145060547	3.86	1.97956	5.8021	0.40918	0.403849	3.43756
chr3	79700696	79704153	3.457	2.23396	6.47397	0.484527	0.460528	3.43737
chr10	42690783	42693729	2.946	2.56295	7.53866	0.523701	0.529523	3.43712
chr16	52003303	52006707	3.404	2.16445	6.06775	0.547437	0.510085	3.43699
chr1	129762081	129763397	1.316	1.93425	4.96687	0.669965	0.621871	3.43674
chr17	47666076	47671280	5.204	1.62803	4.34868	0.48816	0.431442	3.43658
chr12	5842253	5847069	4.816	1.82833	5.00897	0.529281	0.544705	3.43655
chr2	40672636	40675018	2.382	2.01066	6.11882	0.358451	0.440939	3.43655
chr1	268935409	268938069	2.66	2.17025	5.68554	0.646318	0.448534	3.4365
chr18	10330025	10334634	4.609	1.9096	5.49105	0.445054	0.458187	3.43646
chr13	23859731	23861312	1.581	1.61959	4.0578	0.623725	0.635556	3.43645
chr17	40470813	40473438	2.625	2.01265	5.60171	0.522053	0.480073	3.43596
chr11	16270550	16273382	2.832	1.96598	5.35841	0.545204	0.476849	3.43585
chr1	145748448	145750214	1.766	1.53748	3.70051	0.598019	0.47313	3.43535
chr2	77192744	77194986	2.242	2.12021	6.05998	0.510405	0.530336	3.43497
chr15	121263533	121266867	3.334	2.15304	6.08104	0.543754	0.553217	3.43495
chr1	63293715	63296912	3.197	1.33234	3.56565	0.441448	0.505559	3.43484
chr5	8044286	8046396	2.11	2.26069	5.94379	0.658492	0.44158	3.43417
chr6	94978457	94981582	3.125	2.49686	7.19135	0.562293	0.547759	3.43416
chr1	265904749	265906281	1.532	1.9927	5.145	0.605548	0.381852	3.43376
chr6	18069627	18071752	2.125	1.41453	3.35947	0.544616	0.372837	3.43324
chr12	20374874	20378915	4.041	2.05149	5.79126	0.533387	0.579514	3.43307
chr2	39328156	39330302	2.146	1.28574	3.26668	0.476495	0.488899	3.43258
chr1	119946012	119948940	2.928	2.05436	5.52427	0.59293	0.508964	3.43179
chr4	129598544	129600420	1.876	1.36001	3.42829	0.532125	0.587484	3.4314
chr6	51665257	51667771	2.514	2.76742	8.18103	0.561207	0.611314	3.43108
chr3	45670346	45671297	0.951	1.29789	3.07053	0.510624	0.370103	3.43014
chr15	120363005	120365087	2.082	2.14638	6.251	0.503129	0.614425	3.43014
chr7	13932559	13936228	3.669	2.19763	6.00232	0.596709	0.511647	3.42969
chr1	26300921	26303831	2.91	1.31894	3.22786	0.499644	0.417941	3.42967
chrX	15364270	15366043	1.773	1.05947	2.66279	0.426922	0.493547	3.42939
chr9	81837079	81838767	1.688	2.75743	7.53544	0.751481	0.657112	3.42896
chr12	44603377	44606265	2.888	1.88167	5.13581	0.544105	0.550744	3.42792
chr16	18654086	18656436	2.35	2.39642	6.96355	0.475236	0.377919	3.4279
chr9	107272677	107274803	2.126	2.71712	7.88492	0.576909	0.550147	3.42713
chr3	1022599	1030653	8.054	1.72373	4.80354	0.481581	0.54658	3.42708
chr12	44891302	44894026	2.724	1.8707	4.94829	0.554818	0.438668	3.42707
chr5	9145588	9146003	0.415	1.65086	3.85295	0.695851	0.580362	3.42677
chr1	22922560	22923857	1.297	2.22279	6.42344	0.501757	0.527217	3.42598
chr17	53389756	53395040	5.284	1.3995	3.60601	0.471864	0.428442	3.42545
chr15	46653878	46655017	1.139	1.32169	3.49319	0.497122	0.669105	3.42495
chr1	114040947	114041971	1.024	0.991177	2.45121	0.367896	0.316764	3.42453
chr9	51969796	51970530	0.734	1.57514	3.77932	0.680331	0.715702	3.42378
chr9	133286973	133288407	1.434	2.25004	6.36819	0.530671	0.481523	3.42373
chr3	107267357	107270175	2.818	2.73811	7.83372	0.582226	0.453284	3.4234
chr2	5160297	5162805	2.508	1.81581	4.76076	0.63838	0.730375	3.42302
chr3	86781600	86785084	3.484	2.31976	6.74402	0.51696	0.573064	3.42298
chr13	32579821	32581791	1.97	2.96412	8.62129	0.572126	0.43379	3.42287
chr9	122237916	122239735	1.819	2.08585	5.89594	0.506492	0.490084	3.42282
chr9	19608581	19609529	0.948	1.35861	3.35365	0.570035	0.654827	3.42241
chr10	65307613	65307923	0.31	1.4443	2.30401	0.900738	0.443799	3.42226
chr10	23776819	23779778	2.959	1.55371	3.8365	0.579398	0.50225	3.42216
chr15	67015664	67018653	2.989	1.80095	4.9664	0.478816	0.441939	3.42208
chr2	98439645	98445441	5.796	2.23672	6.40162	0.500966	0.461739	3.42207
chr13	68694199	68694549	0.35	1.87476	4.22786	0.741999	0.352596	3.42109
chr5	21473209	21478062	4.853	1.63195	4.53641	0.4485	0.48885	3.42015
chr2	48624192	48626573	2.381	2.63062	7.51741	0.598304	0.567182	3.41986
chr9	66249046	66250794	1.748	1.36518	3.364	0.552674	0.5855	3.41969
chr2	141490414	141492158	1.744	1.49902	3.54769	0.62363	0.55414	3.41966
chr6	59369125	59370285	1.16	1.40443	3.00139	0.689361	0.556363	3.41927
chrX	18013532	18014946	1.414	1.61178	4.51563	0.387889	0.331183	3.41896
chr6	166332276	166334720	2.444	2.18834	6.07051	0.594322	0.621051	3.4187
chr9	16096655	16097763	1.108	1.13086	2.76519	0.443144	0.414579	3.418
chr6	51275679	51277255	1.576	1.65927	4.07987	0.603125	0.470313	3.41766
chr9	92371862	92373786	1.924	2.24923	6.138	0.627385	0.595118	3.41765
chr5	63054621	63056228	1.607	2.05775	5.38345	0.665554	0.625495	3.41759
chr8	104493461	104496002	2.541	2.07651	5.47858	0.616166	0.487728	3.41758
chrX	58009186	58013297	4.111	1.23841	3.19967	0.422038	0.409755	3.41747
chr12	45534418	45535389	0.971	1.0917	2.66132	0.487983	0.598233	3.41733
chr15	26581085	26582729	1.644	0.947977	2.08391	0.441699	0.354015	3.41689
chr4	34428887	34433661	4.774	2.28427	6.63356	0.469697	0.434309	3.41636
chr12	18142157	18144474	2.317	1.93715	5.29968	0.528284	0.486604	3.41629
chr6	48726894	48730189	3.295	1.01897	2.28404	0.478504	0.437679	3.41622
chr11	68920303	68922876	2.573	1.5938	3.99025	0.582153	0.534264	3.41619
chr6	37784121	37786660	2.539	2.30484	6.64487	0.507514	0.504854	3.41619
chr17	52156489	52156978	0.489	1.31743	3.46311	0.595603	0.997275	3.4161
chr1	207142390	207144506	2.116	1.89099	5.03772	0.56997	0.525614	3.41562
chr15	78503491	78508130	4.639	1.81192	5.07233	0.471401	0.49388	3.41543
chr8	6450523	6453141	2.618	2.43727	6.93646	0.564012	0.539464	3.4149
chr12	19333182	19333656	0.474	2.0444	4.32623	0.914529	0.467998	3.41475
chr14	64464558	64465589	1.031	1.53812	3.8626	0.569496	0.555117	3.41464
chr14	66965545	66967865	2.32	2.27007	6.50104	0.51628	0.512823	3.41444
chr10	21392834	21394852	2.018	1.09351	2.89559	0.387333	0.484437	3.41439
chr6	49328391	49328682	0.291	1.22672	3.06282	0.509796	0.615009	3.4143
chrUn_NW_018084833v1	1070415	1072779	2.364	2.08181	5.92282	0.477565	0.445705	3.41415
chr15	59452918	59455364	2.446	3.11485	8.94416	0.650488	0.531067	3.4139
chr7	49622522	49623008	0.486	0.984411	1.85313	0.597302	0.531628	3.41378
chr9	65024775	65028026	3.251	1.50759	3.67878	0.585345	0.53099	3.41319
chr6	166956554	166958576	2.022	2.17198	5.8587	0.592471	0.467618	3.41314
chr3	118764389	118765980	1.591	0.983166	1.91691	0.561663	0.478296	3.41305
chr1	147780872	147782958	2.086	2.55891	7.94682	0.388954	0.541391	3.41271
chr1	268112469	268113328	0.859	1.45702	3.16968	0.695066	0.569459	3.41258
chr18	48960523	48962409	1.886	2.48625	7.30843	0.51249	0.574272	3.41183
chr15	139541029	139543946	2.917	2.03783	5.7224	0.457606	0.331298	3.41161
chr4	43707573	43708798	1.225	2.1494	5.89503	0.515791	0.322021	3.41147
chr6	48699773	48702932	3.159	2.1451	5.97181	0.55519	0.548456	3.4111
chr7	1775036	1776176	1.14	1.92876	5.1076	0.549449	0.402942	3.41087
chr10	13971285	13973011	1.726	2.73854	7.80148	0.607224	0.532909	3.41037
chr5	78183492	78187238	3.746	2.27252	6.65309	0.474569	0.521648	3.41025
chr1	9730088	9731185	1.097	1.50625	3.18815	0.725338	0.525446	3.40975
chr14	59190723	59194497	3.774	2.22393	6.3918	0.506094	0.534559	3.40966
chr3	38015710	38020822	5.112	1.9475	5.52402	0.49042	0.556052	3.40953
chr1	74923670	74924353	0.683	1.32457	3.20007	0.560359	0.594479	3.40953
chr12	23181338	23182328	0.99	1.71623	4.09752	0.617481	0.352137	3.40876
chr12	19580409	19583016	2.607	1.8358	4.67032	0.624291	0.540592	3.40876
chr14	60938363	60940383	2.02	2.09974	5.82039	0.54817	0.531764	3.40857
chr5	14803606	14807638	4.032	1.60707	4.11351	0.529182	0.439605	3.40843
chrUn_NW_018084901v1	819495	821173	1.678	2.40112	6.6111	0.591204	0.442829	3.40804
chr3	8356070	8360034	3.964	2.59776	7.30747	0.632408	0.610707	3.40742
chr7	38114300	38116489	2.189	1.76128	4.41612	0.609215	0.490883	3.40715
chr7	77661446	77663745	2.299	2.04635	5.46252	0.585503	0.48604	3.40657
chr1	7611119	7613417	2.298	2.07201	5.83685	0.486638	0.43677	3.4062
chr9	19575237	19577170	1.933	1.82463	4.94217	0.50955	0.462915	3.40606
chrX	107367517	107369077	1.56	1.37744	3.19423	0.573525	0.456727	3.40522
chr7	24224962	24228029	3.067	2.12518	5.63759	0.610435	0.479572	3.40521
chr3	41303275	41304624	1.349	1.5035	4.33284	0.448724	0.741264	3.40507
chr9	17445521	17447094	1.573	2.41073	6.70726	0.607581	0.567453	3.40504
chr8	108710649	108711731	1.082	1.17045	2.87782	0.481092	0.530665	3.40484
chr7	88953660	88954977	1.317	1.33563	3.86161	0.360407	0.542135	3.40382
chr9	133186400	133189864	3.464	1.51433	3.76659	0.555804	0.50405	3.40372
chr8	493452	496659	3.207	1.57634	4.30603	0.437443	0.429696	3.4036
chr5	18673927	18676872	2.945	1.66438	4.60592	0.461253	0.511467	3.40317
chr7	54553323	54555113	1.79	2.66849	7.35198	0.646441	0.470744	3.4031
chr1	190675661	190678409	2.748	1.34279	3.4765	0.445983	0.424672	3.403
chr7	30707523	30709254	1.731	2.02096	5.14164	0.66895	0.540846	3.40293
chr13	82229445	82232134	2.689	2.09617	5.77537	0.538476	0.474888	3.40277
chr13	31915826	31917808	1.982	1.33791	3.32009	0.532802	0.580522	3.40272
chr5	63840990	63843643	2.653	2.41098	6.43226	0.65427	0.454781	3.40265
chr9	92837917	92844602	6.685	0.92842	2.31921	0.372073	0.426321	3.40235
chr9	39647724	39649311	1.587	1.2532	2.6517	0.643544	0.577712	3.40189
chr7	36968161	36972170	4.009	1.82377	4.7345	0.574318	0.484165	3.40176
chr5	23151653	23152758	1.105	1.78591	4.43489	0.642549	0.545932	3.40134
chr4	80190027	80191534	1.507	2.2745	6.56821	0.489864	0.499261	3.40066
chr11	78503370	78504440	1.07	1.43179	3.42673	0.579831	0.52964	3.40049
chr6	73171315	73175257	3.942	1.60937	4.38467	0.476226	0.531927	3.40006
chr6	45145328	45148826	3.498	2.16365	6.16245	0.508384	0.534851	3.39982
chr13	89968365	89969634	1.269	1.94545	5.29518	0.550159	0.551476	3.3998
chr4	98575937	98577254	1.317	1.24282	2.90038	0.588856	0.677159	3.39962
chr18	1652510	1654594	2.084	2.42	6.78348	0.598268	0.590746	3.39937
chr1	190624508	190628510	4.002	2.01273	5.63018	0.464944	0.369578	3.39879
chr7	58281659	58283552	1.893	2.24633	5.96782	0.647359	0.533757	3.39847
chr10	25283648	25285100	1.452	2.07358	5.73554	0.583623	0.671997	3.39846
chr13	110587271	110590776	3.505	2.6393	7.66197	0.517519	0.451244	3.39843
chr1	228043877	228045852	1.975	2.71448	8.36146	0.43275	0.607882	3.39812
chr9	135076938	135079845	2.907	2.24385	6.11054	0.610385	0.560221	3.39787
chr6	34172458	34173507	1.049	1.19797	3.0157	0.419917	0.372128	3.39768
chr5	4648636	4652198	3.562	1.8255	4.95697	0.521245	0.525562	3.39765
chr17	41320649	41321748	1.099	1.68621	4.53398	0.515405	0.556051	3.39759
chr14	63107041	63109687	2.646	1.98865	5.64005	0.47183	0.486838	3.39737
chr15	96487102	96490014	2.912	1.03816	2.49606	0.427338	0.421108	3.39699
chrX	45570657	45571497	0.84	1.47124	3.66586	0.529631	0.467377	3.39683
chr1	2119518	2121287	1.769	1.97399	5.64126	0.511905	0.674866	3.39679
chr3	41008768	41011290	2.522	1.94178	5.15254	0.547071	0.415274	3.3966
chr6	32012341	32014779	2.438	2.74045	7.95142	0.533074	0.454809	3.39617
chr5	7432011	7432704	0.693	1.82689	3.9771	0.81022	0.524563	3.39593
chr13	131140447	131141497	1.05	1.08781	2.41692	0.555746	0.610416	3.39528
chr14	109483713	109485754	2.041	2.41709	7.14972	0.497274	0.63187	3.39503
chr6	53040731	53046561	5.83	1.46117	3.79772	0.490515	0.503054	3.39427
chr13	182407748	182409720	1.972	2.3989	7.0496	0.515149	0.656257	3.39394
chr6	147775891	147777027	1.136	1.29834	3.29595	0.46167	0.456533	3.39371
chr7	22640705	22643328	2.623	2.02146	5.22791	0.661606	0.613074	3.39362
chr6	55225765	55226565	0.8	1.35854	2.7631	0.728871	0.626375	3.39339
chr1	269920852	269925710	4.858	1.49019	3.9131	0.486697	0.508225	3.39302
chr18	6843182	6844154	0.972	2.23556	5.63455	0.725876	0.512478	3.39282
chr17	39243591	39246046	2.455	2.80335	7.98738	0.627669	0.606871	3.39228
chr6	59704448	59706980	2.532	2.10496	5.7187	0.546709	0.43292	3.39212
chr18	19199173	19200122	0.949	2.01313	4.84273	0.766918	0.616034	3.39163
chr13	31736614	31738486	1.872	2.65365	7.38978	0.608497	0.454899	3.39089
chr11	15772196	15773218	1.022	2.5435	6.74537	0.720005	0.562192	3.39083
chr5	8984992	8990440	5.448	1.62625	4.37547	0.486529	0.511014	3.3907
chrUn_NW_018085123v1	50627	51315	0.688	1.15472	2.3368	0.57133	0.358746	3.39059
chr8	87389247	87390415	1.168	1.26411	2.6797	0.655528	0.616404	3.39035
chr14	39578471	39580296	1.825	2.60132	7.20096	0.639499	0.549776	3.39032
chr15	80460258	80462928	2.67	1.78305	4.44883	0.621419	0.510536	3.39031
chr15	2781740	2782386	0.646	1.44311	3.1988	0.6022	0.348029	3.39009
chr11	25836537	25838356	1.819	1.03146	2.01281	0.572365	0.456482	3.38996
chr8	10400073	10405007	4.934	2.47562	7.00403	0.539486	0.441006	3.38977
chr2	142312439	142313629	1.19	2.40094	6.23259	0.718123	0.528253	3.38976
chr1	32360640	32362314	1.674	1.86402	5.05766	0.507223	0.4586	3.38964
chr2	70729530	70731632	2.102	1.83012	5.08508	0.47463	0.490616	3.38951
chr2	6677002	6685208	8.206	1.68949	4.3757	0.542783	0.488978	3.38945
chr10	11311846	11314206	2.36	1.77474	4.24251	0.628087	0.3561	3.38936
chr12	20580868	20581827	0.959	2.07719	6.55903	0.302963	0.546222	3.38898
chr17	34626480	34627562	1.082	1.18219	2.96644	0.428719	0.41316	3.38868
chr2	6604146	6605128	0.982	1.54393	3.94456	0.565503	0.629129	3.38855
chr15	3357856	3361517	3.661	1.3263	3.45093	0.424993	0.396872	3.38847
chr7	29813455	29815401	1.946	2.11123	6.08119	0.523927	0.702958	3.38827
chr2	129707770	129710187	2.417	1.61157	4.15331	0.542624	0.531576	3.38814
chr13	98440710	98442158	1.448	1.74421	4.49528	0.551631	0.454719	3.3881
chr9	7298774	7301471	2.697	1.94774	5.54592	0.450021	0.471823	3.38788
chr5	59828757	59831633	2.876	1.57723	4.06934	0.528018	0.514803	3.38781
chr5	78683894	78685516	1.622	1.01575	2.37055	0.437318	0.410996	3.38769
chr13	35995793	35998088	2.295	2.41315	6.61029	0.641926	0.610841	3.38717
chr17	31900876	31902490	1.614	2.16803	5.58424	0.660481	0.478182	3.387
chr9	99251480	99253446	1.966	1.23343	2.55042	0.611607	0.444709	3.38636
chr6	65026304	65027912	1.608	1.31669	3.4921	0.432252	0.49759	3.38577
chr14	114304022	114305922	1.9	2.37018	6.67821	0.541661	0.488034	3.38536
chr12	47835729	47840189	4.46	1.97313	5.35247	0.563909	0.581835	3.3853
chr13	97013504	97014296	0.792	1.78439	4.95093	0.583847	0.886917	3.38515
chr3	68540013	68540988	0.975	2.64878	7.31981	0.678691	0.651616	3.38471
chr2	7868338	7871712	3.374	1.99597	5.14378	0.615851	0.47252	3.38469
chr3	41174495	41177584	3.089	1.92933	5.07846	0.593722	0.557867	3.38467
chr7	2129181	2133286	4.105	1.44126	3.81712	0.443829	0.441233	3.3846
chr6	49933428	49934870	1.442	2.98069	8.1833	0.700456	0.466173	3.38435
chr10	13415103	13417375	2.272	2.29809	6.06195	0.650762	0.486888	3.38431
chr2	59611496	59614462	2.966	1.71249	4.67788	0.470201	0.47366	3.38426
chr3	79415445	79416762	1.317	2.24947	6.10834	0.562464	0.399169	3.3842
chr9	13009437	13011626	2.189	2.34115	6.6096	0.554749	0.564626	3.38388
chr14	77403335	77406630	3.295	2.38171	6.62713	0.618764	0.661613	3.38383
chr18	42799564	42802703	3.139	2.38083	6.89183	0.493895	0.507183	3.3836
chr1	132817953	132819354	1.401	2.53861	7.36654	0.542486	0.613956	3.38285
chr6	105763596	105763997	0.401	1.32086	2.69192	0.714948	0.64248	3.38238
chr6	168533751	168539626	5.875	1.88232	5.19973	0.471637	0.42843	3.38226
chr2	135067829	135069485	1.656	2.13571	5.73497	0.584416	0.488794	3.3818
chr5	17384449	17385826	1.377	1.52773	4.04653	0.443556	0.380688	3.38124
chr14	40355111	40357847	2.736	2.12932	5.68997	0.570217	0.418358	3.38119
chr18	40397560	40398877	1.317	2.10902	5.62259	0.606835	0.543543	3.3811
chr1	143537274	143541743	4.469	2.56516	7.46296	0.499597	0.479547	3.38088
chr14	76198160	76199172	1.012	2.0486	5.44759	0.560771	0.417424	3.38087
chr9	44543251	44545224	1.973	2.0448	5.52638	0.560055	0.507391	3.38036
chrUn_NW_018084833v1	1343451	1343937	0.486	1.45231	3.27783	0.637401	0.523215	3.38027
chr2	69353247	69353865	0.618	1.83222	4.32392	0.693138	0.474202	3.37968
chr3	8946567	8947317	0.75	1.66397	3.86506	0.664045	0.486186	3.37911
chr3	38026991	38028652	1.661	1.9734	5.1877	0.613921	0.593954	3.37903
chr3	11052363	11054863	2.5	1.81761	4.768	0.550088	0.485143	3.37893
chr14	105667063	105667607	0.544	2.12745	5.37486	0.679333	0.481808	3.37891
chr17	37567866	37571118	3.252	2.34123	6.66672	0.506067	0.466056	3.37881
chr9	109313522	109313890	0.368	1.51006	3.07534	0.88228	0.954433	3.3784
chr4	130676941	130677221	0.28	1.11301	2.0974	0.75151	0.876141	3.37832
chr14	46652719	46656698	3.979	1.50515	3.9314	0.480717	0.470668	3.37818
chr13	69233465	69234604	1.139	1.06849	2.81562	0.439365	0.690374	3.37812
chrUn_NW_018084979v1	3065495	3068494	2.999	1.44647	3.92716	0.419989	0.45999	3.37772
chr1	164381812	164384371	2.559	2.14552	5.92873	0.516201	0.425732	3.37748
chrUn_NW_018085148v1	8042	12882	4.84	1.80862	5.14739	0.386601	0.344722	3.37736
chr12	54244119	54244802	0.683	1.64179	4.01484	0.592508	0.4722	3.37626
chr10	47688204	47690096	1.892	0.849316	1.7498	0.480172	0.503493	3.37622
chr1	236370672	236371163	0.491	1.84045	4.10785	0.887717	0.891486	3.37594
chr6	93538919	93544315	5.396	1.85452	4.87954	0.556586	0.498113	3.37569
chr14	129660646	129662079	1.433	1.29785	3.17664	0.521774	0.557062	3.37541
chr9	2562067	2562280	0.213	2.54775	6.38698	0.778287	0.414866	3.3751
chr9	3075030	3078022	2.992	1.88732	4.83865	0.56136	0.364494	3.37428
chr13	145364544	145366027	1.483	1.28372	2.52077	0.724474	0.633808	3.37415
chr11	20903337	20907900	4.563	2.49979	7.32337	0.483469	0.520732	3.37378
chr4	93835696	93836760	1.064	1.51452	3.78136	0.547012	0.51721	3.37377
chr15	88525320	88529252	3.932	2.11865	5.7939	0.5612	0.540196	3.37328
chr2	7165785	7167313	1.528	2.28041	5.94654	0.71444	0.664432	3.37305
chr1	137782321	137782954	0.633	1.95388	4.75887	0.713788	0.57605	3.37298
chr6	63042813	63044816	2.003	2.05457	5.51236	0.593723	0.585402	3.37267
chr15	7685183	7687408	2.225	2.58365	7.28014	0.59521	0.574274	3.37243
chr6	51850083	51850817	0.734	1.79278	4.36811	0.695741	0.668479	3.37238
chr2	52321669	52325045	3.376	1.85616	5.27657	0.443481	0.512541	3.37235
chr8	70417712	70418201	0.489	1.50235	3.00738	0.722638	0.37819	3.37199
chr5	219740	223258	3.518	2.14512	5.90191	0.560588	0.558943	3.37195
chr13	23279124	23280023	0.899	2.48725	7.17293	0.549709	0.63993	3.37179
chr12	1517663	1521855	4.192	2.03279	5.61711	0.522504	0.525378	3.37137
chr6	165132809	165137021	4.212	2.76253	7.83312	0.58255	0.483763	3.3713
chr6	88836410	88839513	3.103	2.01081	5.3658	0.581531	0.547298	3.37128
chr3	40016634	40018363	1.729	2.27994	6.32841	0.592384	0.639591	3.37103
chr6	54187108	54188602	1.494	2.57525	7.24043	0.645607	0.735963	3.37081
chr9	40988752	40989516	0.764	1.46498	3.57918	0.556335	0.516329	3.37077
chr7	86181780	86183960	2.18	1.82299	4.70982	0.5631	0.463498	3.3704
chr14	108303005	108306882	3.877	2.16893	6.19984	0.460451	0.441599	3.37039
chr6	44150083	44153110	3.027	1.779	4.72556	0.498932	0.411518	3.37016
chr7	36892656	36893977	1.321	1.00688	2.02081	0.559254	0.512275	3.37006
chr6	31563726	31565612	1.886	1.91026	5.21036	0.527019	0.548973	3.3699
chr17	32943244	32945419	2.175	1.79652	4.83115	0.503619	0.474335	3.36979
chr10	64906830	64909008	2.178	2.14743	6.02751	0.505639	0.495916	3.36924
chr13	121564403	121567079	2.676	2.78179	7.78088	0.607063	0.454488	3.36888
chr3	106212057	106212533	0.476	1.16263	2.75181	0.518264	0.581154	3.36866
chr1	75075624	75079534	3.91	1.51107	3.96221	0.461286	0.425864	3.36864
chr2	77693939	77695477	1.538	2.64621	6.73014	0.830013	0.6121	3.3686
chr18	17831653	17837837	6.184	2.00009	5.70157	0.458744	0.509648	3.36844
chr7	75056178	75058053	1.875	1.81783	4.47219	0.659204	0.569501	3.3684
chr12	61000143	61003302	3.159	2.19408	6.20094	0.493609	0.474576	3.36752
chr3	18261860	18264720	2.86	1.90153	4.9232	0.605028	0.55769	3.36714
chr6	64072034	64076068	4.034	1.27818	3.21095	0.474532	0.505009	3.36707
chr9	103623	107369	3.746	2.27665	6.40799	0.529322	0.524828	3.36694
chr15	116321142	116326701	5.559	1.46919	4.05105	0.376209	0.371499	3.36652
chr3	17544642	17548623	3.981	1.69586	4.19585	0.599235	0.504053	3.36651
chr2	60325305	60325867	0.562	1.34219	3.24098	0.566274	0.6289	3.36646
chr14	51443164	51445276	2.112	2.17766	5.99513	0.559656	0.548312	3.36639
chr13	89360507	89364553	4.046	1.46982	3.82136	0.455518	0.407312	3.3659
chr13	113236221	113237026	0.805	1.4176	3.72835	0.491303	0.610908	3.36548
chr15	109563222	109565577	2.355	1.58577	3.91676	0.57087	0.501557	3.36507
chr4	98215635	98216953	1.318	2.82817	7.60024	0.661028	0.307776	3.36502
chr5	15133766	15135820	2.054	2.4846	6.8076	0.655732	0.653473	3.36499
chr15	109694669	109695799	1.13	1.11779	2.28079	0.557351	0.394936	3.36498
chr3	18056644	18061199	4.555	1.40581	3.71146	0.434883	0.444548	3.36472
chr1	252035117	252035355	0.238	1.72411	4.04047	0.684795	0.543596	3.3646
chr13	3329537	3331699	2.162	1.6736	4.16393	0.557388	0.408363	3.36458
chr1	197494927	197495387	0.46	0.922482	1.64492	0.547041	0.381773	3.36444
chr17	11771239	11773670	2.431	2.24023	6.37359	0.504357	0.533424	3.3644
chr9	9504244	9506137	1.893	1.4613	4.03441	0.420603	0.533166	3.36432
chr9	52236851	52240337	3.486	1.58765	4.38205	0.417224	0.444613	3.36411
chr14	19823502	19826307	2.805	2.17559	5.91894	0.554281	0.464683	3.36411
chr13	50503573	50504897	1.324	3.04602	8.86692	0.559576	0.502388	3.36406
chr1	248159086	248159365	0.279	1.41085	3.29287	0.667543	0.792453	3.36389
chr3	69415018	69417320	2.302	1.93062	4.74487	0.661139	0.474553	3.36382
chr4	98060647	98064376	3.729	1.62612	4.26496	0.527148	0.568507	3.36356
chr4	59582079	59582865	0.786	1.78028	4.07468	0.778004	0.703469	3.36356
chr1	261584771	261588644	3.873	2.25629	6.4492	0.477133	0.465933	3.36297
chr1	269331250	269332771	1.521	2.12865	5.57229	0.669933	0.666755	3.36291
chr2	9863109	9864014	0.905	1.71923	4.57386	0.492832	0.449886	3.36266
chr13	121068799	121070832	2.033	1.82179	4.80626	0.504929	0.378892	3.36207
chr1	7678830	7681402	2.572	1.94591	5.16976	0.54888	0.472865	3.36204
chr2	72589024	72590030	1.006	1.4187	3.10944	0.646717	0.514039	3.36197
chr17	35671194	35672158	0.964	0.980704	2.25913	0.449154	0.472241	3.36166
chr7	92847769	92849323	1.554	1.86418	4.99753	0.55012	0.580128	3.36165
chr6	17168531	17169073	0.542	1.18259	1.92967	0.783482	0.588155	3.36127
chr1	90695801	90698746	2.945	1.95877	5.18451	0.558953	0.479452	3.3612
chr1	271103148	271105380	2.232	1.9681	5.27493	0.543231	0.485761	3.36112
chr8	31684854	31690730	5.876	1.40468	3.53772	0.469062	0.393082	3.36103
chr7	37852653	37856423	3.77	2.86948	8.48605	0.515366	0.574199	3.36087
chr4	34923928	34925217	1.289	1.72766	4.23793	0.611401	0.48652	3.36069
chr10	42913304	42916731	3.427	2.13034	5.86492	0.512956	0.430172	3.36022
chr3	40589605	40589985	0.38	1.67101	3.75812	0.662086	0.367928	3.3602
chr9	26102584	26104357	1.773	2.31341	6.38781	0.530004	0.395342	3.36013
chr15	31864585	31865402	0.817	1.52423	3.7197	0.641034	0.752084	3.3601
chr6	164887681	164889646	1.965	2.08195	5.75046	0.575679	0.689338	3.36003
chr6	56542267	56543013	0.746	1.1321	2.29243	0.625311	0.589751	3.35974
chr13	45400088	45403189	3.101	2.15217	5.90675	0.535986	0.476844	3.3597
chr2	10386287	10386727	0.44	1.76465	4.56185	0.808579	1.34991	3.3595
chr7	32838906	32840846	1.94	2.3703	6.41894	0.626329	0.560432	3.3593
chr12	5626912	5628991	2.079	1.98093	5.05298	0.665458	0.634671	3.35872
chr9	121508807	121513572	4.765	1.34658	3.41192	0.464092	0.447956	3.35865
chr13	68545487	68548244	2.757	1.89979	5.17044	0.517671	0.528503	3.35856
chr14	43089722	43090833	1.111	1.0881	2.25926	0.564492	0.500701	3.35853
chrX	14858409	14858880	0.471	2.09602	5.52427	0.721523	0.908747	3.35797
chr7	65685221	65686280	1.059	1.49125	3.89707	0.477984	0.495002	3.35752
chr7	75138814	75139723	0.909	2.62504	7.06406	0.694796	0.583251	3.35751
chr2	990157	994116	3.959	1.78351	4.71529	0.540177	0.541514	3.35693
chr3	73531730	73532247	0.517	1.24863	2.86103	0.610469	0.719002	3.35654
chr1	264249699	264251085	1.386	1.34479	3.24121	0.534711	0.522144	3.35653
chr12	14306068	14307415	1.347	0.835898	1.7041	0.470488	0.477749	3.35611
chr12	6291178	6293173	1.995	1.47619	3.41823	0.575157	0.394332	3.35604
chr9	109199145	109201246	2.101	2.77792	7.49009	0.689987	0.483223	3.35589
chr1	9993079	9994319	1.24	2.42795	6.8865	0.573978	0.664798	3.35588
chr6	779764	780060	0.296	1.33987	2.75971	0.68328	0.556752	3.35518
chr9	36848398	36849978	1.58	1.9546	5.05283	0.636148	0.629579	3.35489
chr3	417668	418326	0.658	1.74618	4.39778	0.564841	0.435729	3.35388
chr2	79765767	79766942	1.175	1.55728	3.89588	0.482222	0.290665	3.3535
chr1	106896757	106899200	2.443	1.93916	5.30766	0.523493	0.560251	3.35348
chrX	101308305	101308960	0.655	1.09337	2.38885	0.500344	0.400159	3.35347
chr15	19970171	19972712	2.541	2.29893	6.59578	0.47544	0.480842	3.35343
chr2	150510333	150512992	2.659	1.88854	5.19133	0.464934	0.417991	3.35298
chrUn_NW_018084833v1	671782	672282	0.5	0.98453	1.36272	0.765358	0.627861	3.3529
chr7	88605880	88609422	3.542	1.78529	4.69134	0.528623	0.478103	3.35272
chr2	96272814	96277640	4.826	1.6271	4.48723	0.433877	0.486797	3.35264
chr2	66149790	66151227	1.437	2.4832	6.4445	0.700679	0.46859	3.3525
chr5	57748889	57751006	2.117	2.6013	7.28802	0.622958	0.655868	3.35238
chr6	78863154	78865271	2.117	1.92748	5.14179	0.534906	0.473406	3.35233
chr5	93131482	93136808	5.326	2.23889	6.24408	0.525256	0.499549	3.35224
chr4	105845465	105847843	2.378	2.03794	5.38208	0.562152	0.434943	3.3522
chr12	19729589	19730582	0.993	1.38762	3.02148	0.700653	0.718642	3.35217
chr2	13392279	13394709	2.43	2.03189	5.3421	0.555663	0.393702	3.35206
chr1	250176088	250181905	5.817	1.54365	4.07907	0.467371	0.471548	3.35185
chr12	22263283	22265797	2.514	1.79968	4.68758	0.565112	0.54962	3.35175
chr2	9007291	9008723	1.432	2.11986	5.70304	0.642638	0.75194	3.35164
chr9	64358789	64359852	1.063	2.01702	5.26633	0.613267	0.561531	3.35158
chr14	51354439	51355049	0.61	1.55942	4.02037	0.516424	0.525046	3.35123
chr4	97701894	97703712	1.818	2.15034	5.84399	0.556192	0.502868	3.35046
chr9	87449874	87450719	0.845	0.928215	1.89169	0.506469	0.478735	3.35024
chr14	72382391	72386103	3.712	1.86797	4.79145	0.605231	0.561062	3.35017
chr6	13319744	13321858	2.114	1.97429	5.33815	0.559787	0.599828	3.34983
chr7	67461344	67464843	3.499	2.06598	5.6835	0.521312	0.509342	3.3497
chr3	11057385	11057853	0.468	1.88059	3.98558	0.876253	0.621415	3.34964
chr14	41755469	41757825	2.356	1.79581	4.88977	0.473171	0.459559	3.34952
chr10	17365185	17368799	3.614	1.8606	4.97211	0.498318	0.409677	3.34911
chr1	236380378	236381497	1.119	2.49344	6.62564	0.664958	0.502114	3.34896
chr6	89388846	89390000	1.154	1.8335	4.94894	0.564986	0.700765	3.34893
chr17	39498324	39499750	1.426	2.70425	7.39017	0.66037	0.545926	3.34866
chr4	99347511	99353159	5.648	2.39632	6.72365	0.547708	0.534245	3.34813
chr2	5124243	5125278	1.035	1.31648	2.9651	0.61539	0.617792	3.3481
chr13	121637484	121639127	1.643	2.00936	5.35137	0.50379	0.310663	3.34805
chr7	23397784	23399601	1.817	2.16054	5.46947	0.69078	0.548899	3.34788
chr13	37360006	37361020	1.014	1.18985	2.39797	0.587196	0.380565	3.34753
chr17	61569491	61572920	3.429	2.33428	6.68162	0.46928	0.438622	3.34745
chr2	512630	515122	2.492	2.73533	7.9313	0.54885	0.612828	3.34715
chr6	78178285	78179873	1.588	1.90928	5.0168	0.574419	0.549862	3.34637
chr1	180590481	180593729	3.248	2.18828	6.0164	0.517024	0.424038	3.3462
chr6	148911546	148914459	2.913	1.91211	5.2098	0.502715	0.494047	3.34595
chr12	2237225	2238181	0.956	1.5132	3.39191	0.667873	0.563554	3.34587
chr9	66000403	66001898	1.495	2.09358	5.73785	0.512405	0.448407	3.34526
chr10	20344858	20345335	0.477	1.10061	2.13741	0.64366	0.608893	3.34505
chrUn_NW_018085356v1	176396	177555	1.159	1.23103	3.11069	0.466495	0.553316	3.345
chr9	105983756	105986144	2.388	2.47277	6.65425	0.650772	0.559735	3.34497
chr13	61525920	61530897	4.977	1.80433	4.66298	0.553988	0.480717	3.3449
chr11	7904720	7905219	0.499	1.1296	2.18397	0.576693	0.334736	3.34456
chr3	32331028	32332334	1.306	2.16017	5.26726	0.730321	0.48532	3.34436
chr12	13680121	13681175	1.054	1.1901	2.7124	0.58668	0.694397	3.34429
chr6	134767201	134777160	9.959	1.02855	2.4797	0.410866	0.414058	3.34419
chr2	83744907	83748225	3.318	1.88238	5.16971	0.488739	0.509484	3.34393
chr2	77382914	77386000	3.086	1.95825	5.22126	0.519338	0.41006	3.34363
chr13	68992293	68997629	5.336	2.07822	5.669	0.507224	0.416862	3.34318
chr6	2790599	2791522	0.923	1.56775	3.73557	0.63844	0.629343	3.34252
chr4	125521686	125523158	1.472	1.84192	5.33642	0.429024	0.613979	3.34238
chr7	29414539	29415335	0.796	1.34173	2.81007	0.636143	0.451997	3.34199
chr7	58997755	58999196	1.441	2.29326	6.20584	0.661582	0.752935	3.34189
chr12	25969857	25972246	2.389	2.32261	6.22332	0.625849	0.553102	3.34179
chr14	81317559	81318866	1.307	1.4516	3.36506	0.645987	0.672955	3.3417
chr7	84961480	84963254	1.774	1.56709	3.99431	0.497824	0.421599	3.34126
chr18	54545513	54547038	1.525	1.47463	3.7165	0.507776	0.486041	3.34119
chr1	25153656	25159090	5.434	2.54159	7.41154	0.48509	0.540668	3.34105
chr3	31453282	31456109	2.827	2.05723	5.66331	0.511519	0.499187	3.34093
chr11	5336985	5339114	2.129	1.40238	3.34252	0.542043	0.468281	3.34084
chr3	98217891	98220041	2.15	1.17386	2.79351	0.543023	0.686029	3.34074
chr5	80421321	80422699	1.378	0.964757	1.99216	0.511545	0.478094	3.34073
chr4	81133784	81136130	2.346	2.60796	7.3645	0.538997	0.453107	3.34051
chrX	69065166	69066441	1.275	1.78582	4.49049	0.589126	0.493036	3.3404
chr12	47372790	47374392	1.602	1.4016	2.83644	0.683152	0.436621	3.34029
chr3	92226405	92228651	2.246	2.1099	5.76064	0.521902	0.456673	3.34003
chr8	114251691	114254016	2.325	2.12197	5.29987	0.692959	0.526956	3.34001
chr3	17700922	17703509	2.587	2.1981	5.89992	0.587296	0.520134	3.33981
chr12	5522737	5525215	2.478	1.94503	4.95747	0.579477	0.397061	3.3396
chr6	108728265	108729644	1.379	1.21604	2.6537	0.577024	0.519657	3.33957
chr13	207503477	207507930	4.453	2.13936	6.23113	0.400697	0.424833	3.33952
chr2	4865718	4868076	2.358	1.90652	4.99185	0.60047	0.630736	3.33916
chr14	61792417	61795250	2.833	2.17698	6.26685	0.449706	0.499313	3.3391
chr3	53148600	53150371	1.771	2.42077	6.88993	0.528727	0.572217	3.3391
chr8	30179276	30180600	1.324	1.97709	4.75005	0.749187	0.650219	3.3389
chr2	141196538	141198949	2.411	2.96887	8.57952	0.557269	0.527634	3.33881
chr1	269966486	269968199	1.713	2.13692	5.75386	0.544291	0.436627	3.33865
chr13	34074455	34076706	2.251	1.93572	4.69348	0.698223	0.562001	3.33858
chr3	114249006	114251648	2.642	2.40904	6.63654	0.549312	0.42788	3.33848
chr9	5781838	5784447	2.609	1.741	4.34985	0.579044	0.471454	3.33783
chr9	39516424	39517908	1.484	2.75869	7.70974	0.597037	0.495192	3.33751
chr7	83058619	83059195	0.576	1.61392	3.95701	0.567299	0.464122	3.3373
chr14	50974163	50978082	3.919	1.77616	4.88267	0.465794	0.510031	3.33696
chr6	84216144	84219195	3.051	1.75212	4.48404	0.57136	0.543925	3.33694
chr18	44263112	44265144	2.032	1.68453	4.04371	0.589959	0.391562	3.33662
chr13	144903126	144905657	2.531	0.775806	1.63556	0.42757	0.473753	3.33626
chr4	15179886	15183251	3.365	1.88781	5.06422	0.501545	0.439426	3.33617
chr14	103870365	103873166	2.801	2.77494	7.63762	0.626297	0.46948	3.33612
chr3	17791841	17793618	1.777	2.76619	7.47649	0.619123	0.313672	3.3361
chr6	96575540	96578370	2.83	2.26312	6.39224	0.473444	0.421717	3.33609
chr2	10170641	10176614	5.973	1.81891	4.93103	0.479022	0.461231	3.33595
chr7	59502136	59505299	3.163	1.54305	3.8232	0.520624	0.412915	3.33547
chr7	15280523	15283802	3.279	2.2548	6.44834	0.464575	0.477219	3.33541
chr2	133949078	133952278	3.2	1.8808	4.98129	0.519776	0.441817	3.33532
chr9	45859691	45861882	2.191	1.6766	4.25006	0.572187	0.566497	3.33531
chr1	215804621	215808584	3.963	1.93409	5.29505	0.497998	0.5054	3.33519
chr9	39368122	39370290	2.168	2.21137	6.26009	0.478811	0.4817	3.33518
chr2	15704690	15706198	1.508	1.89744	4.84699	0.572243	0.427231	3.33516
chr4	2655138	2658539	3.401	2.05881	5.93366	0.427881	0.494318	3.33512
chr14	4048971	4050460	1.489	2.30407	6.11622	0.615545	0.485275	3.33483
chr7	98090448	98093665	3.217	2.31073	6.28432	0.570449	0.481207	3.33459
chr3	117608507	117610154	1.647	2.16627	6.08783	0.464809	0.414501	3.3344
chr6	69398507	69401916	3.409	2.1058	5.84334	0.512453	0.530774	3.33422
chr7	65302273	65304982	2.709	2.07306	5.41821	0.578496	0.435463	3.33392
chr12	975259	975485	0.226	1.84445	4.39829	0.902717	1.25874	3.33381
chr17	47386878	47389524	2.646	2.09951	5.45825	0.638418	0.587296	3.33379
chr9	33002440	33006145	3.705	1.97917	5.69219	0.405682	0.447412	3.33321
chr7	29671294	29682017	10.723	1.79428	4.57559	0.57556	0.513452	3.33311
chr13	39088567	39091665	3.098	2.05789	5.40507	0.572501	0.454192	3.33306
chr13	25787319	25787701	0.382	2.13037	4.24715	1.11368	0.858899	3.33263
chr9	67313904	67317417	3.513	2.48391	6.92162	0.543924	0.456469	3.33257
chr2	7909117	7909463	0.346	1.31261	2.92572	0.574349	0.465509	3.33242
chr4	110980382	110982354	1.972	1.94256	4.83138	0.650848	0.527118	3.33223
chrUn_NW_018084833v1	916255	917717	1.462	2.59059	7.25621	0.591345	0.594454	3.33213
chr17	39840144	39842982	2.838	2.52028	7.03149	0.5337	0.412252	3.33199
chr7	2444547	2446689	2.142	2.35896	6.36655	0.616275	0.561354	3.33117
chr8	38744648	38746808	2.16	2.41382	6.51633	0.640842	0.61053	3.33101
chr12	5356286	5356643	0.357	1.70654	3.10025	0.922234	0.487725	3.331
chr1	166124861	166126987	2.126	2.14744	5.61766	0.641697	0.602402	3.33074
chr1	127123760	127126713	2.953	2.23135	5.76907	0.643265	0.480037	3.33045
chr2	479153	481373	2.22	2.73817	7.68018	0.54725	0.383933	3.33022
chr3	55170508	55172132	1.624	1.69234	4.46988	0.507767	0.525054	3.33018
chr7	23163017	23167400	4.383	2.48851	6.7237	0.648875	0.598261	3.32971
chr18	40539031	40540861	1.83	2.81001	7.89556	0.625179	0.622011	3.32912
chr3	101602985	101605615	2.63	2.63408	7.2596	0.608244	0.515453	3.32907
chr11	358535	361579	3.044	2.43172	7.1247	0.454684	0.543341	3.3289
chr2	77478533	77481282	2.749	2.52172	7.11674	0.541475	0.524749	3.32888
chr12	13728052	13730350	2.298	2.3834	6.23031	0.662023	0.500373	3.32869
chr6	51410246	51413963	3.717	2.07135	5.51852	0.551045	0.457902	3.32868
chr11	78707740	78710373	2.633	2.77171	7.62535	0.667051	0.619937	3.32852
chr4	99476498	99478277	1.779	1.66511	4.50382	0.513517	0.670859	3.3284
chr2	7075343	7077160	1.817	2.00233	5.20247	0.554608	0.383923	3.32835
chr3	26155556	26158125	2.569	2.32591	6.22018	0.647223	0.633207	3.32818
chr8	30114597	30115398	0.801	2.13187	5.19062	0.769269	0.655836	3.32804
chr2	15333254	15335627	2.373	2.38406	6.62851	0.568442	0.586055	3.32804
chr7	116434270	116437164	2.894	2.2104	6.10133	0.528469	0.503862	3.32801
chr12	5903753	5905771	2.018	2.0519	5.54631	0.571815	0.620788	3.32788
chr16	65609170	65610697	1.527	1.56552	3.87194	0.52131	0.397254	3.32757
chr9	3377439	3379600	2.161	1.77969	4.56296	0.560294	0.505527	3.32743
chr11	79025782	79028242	2.46	1.73638	4.35062	0.587629	0.528643	3.32708
chr15	56121852	56123960	2.108	1.75303	4.51121	0.52018	0.409801	3.32677
chr7	74950568	74952282	1.714	1.35496	3.59819	0.444035	0.567751	3.32677
chr4	19616204	19617991	1.787	1.52443	3.98921	0.496881	0.570846	3.32673
chr5	10249746	10253763	4.017	2.44595	6.94316	0.524239	0.550308	3.32664
chr2	77208340	77213396	5.056	2.57906	7.51044	0.485933	0.54739	3.32662
chr12	5574530	5575360	0.83	1.15089	2.33441	0.605451	0.520183	3.32617
chr13	56316928	56318073	1.145	1.29151	3.22723	0.517817	0.653846	3.3261
chr7	38474676	38476606	1.93	2.37914	6.27628	0.662046	0.56506	3.32609
chr5	18928393	18931375	2.982	1.82706	4.76708	0.571129	0.590138	3.32577
chr9	134912425	134915138	2.713	1.16275	2.59272	0.521713	0.460803	3.3257
chr1	240982499	240986246	3.747	2.17063	5.91342	0.532712	0.467674	3.3248
chr12	51506707	51509510	2.803	2.2367	5.97759	0.592193	0.51011	3.32469
chr4	97727644	97730993	3.349	1.7929	4.40773	0.632285	0.549086	3.32464
chr9	39943584	39944057	0.473	1.13099	2.57034	0.489451	0.437474	3.3246
chr1	254008109	254009877	1.768	1.4246	3.51415	0.495641	0.425773	3.32456
chr13	34584583	34585550	0.967	1.20389	2.77077	0.504731	0.446486	3.32442
chr6	85840042	85840349	0.307	1.43702	2.93688	0.750458	0.654587	3.32423
chr9	132609642	132610103	0.461	1.31122	2.53015	0.737421	0.622755	3.32416
chr6	98596227	98599327	3.1	2.30816	6.34507	0.534085	0.447895	3.32409
chr6	47222978	47225034	2.056	2.55474	7.22583	0.535006	0.512127	3.32405
chr12	50659396	50659653	0.257	1.6271	3.96827	0.599959	0.554193	3.32387
chr13	196924977	196927172	2.195	2.14482	5.99319	0.489715	0.49226	3.32362
chr12	14570618	14575045	4.427	2.86713	8.13516	0.594853	0.583229	3.3235
chr15	95644082	95646795	2.713	1.59694	4.47879	0.424857	0.583649	3.32326
chr1	127811526	127815422	3.896	2.12504	5.70746	0.527385	0.398299	3.3231
chr13	32819931	32825366	5.435	1.89636	4.96358	0.546437	0.477799	3.323
[truncated: 12,578 more rows]

## Sheet: H3K27ac decreased Region
Supplementary Table 4. Differentially enriched region, H3K27ac ChIP.
chr	start	end	length(Kb)	GD50_AverageRPKM	GD95_AverageRPKM	GD50_Input_AverageRPKM	GD95_Input_AverageRPKM	fold(GD50/GD95)
chr4	8355126	8355310	0.184	1.68087	1.10526	0.575039	1.10431	1166.29
chr3	112958583	112958890	0.307	1.52703	0.499783	0.55579	0.497929	523.989
chr14	42445587	42445883	0.296	1.94797	0.761153	0.439221	0.758265	522.411
chr8	138766772	138766970	0.198	1.25217	0.792548	0.468116	0.790892	473.592
chr3	97550252	97550560	0.308	1.4855	0.933578	0.839463	0.93211	440
chr9	53288921	53289517	0.596	1.30417	0.516356	0.44538	0.513605	312.259
chr13	192447553	192447624	0.071	3.17514	2.34678	1.18259	2.33684	200.477
chr14	131621492	131621760	0.268	1.45073	0.843966	0.549356	0.837487	139.119
chr14	101033007	101033102	0.095	2.71713	2.15036	1.23113	2.13887	129.399
chr2	150550263	150550316	0.053	4.4519	2.92757	2.05858	2.90531	107.51
chr15	132275246	132275453	0.207	1.91019	1.27904	0.59853	1.2662	102.16
chr13	152069925	152070182	0.257	1.49874	0.842629	0.522801	0.832723	98.5225
chr5	74238225	74238432	0.207	2.01911	0.762348	0.949617	0.751108	95.1503
chr17	26592804	26593312	0.508	1.68815	1.05611	0.804821	1.04585	86.0719
chr4	122716754	122717228	0.474	1.37034	0.623294	0.548563	0.612747	77.9166
chr3	119055431	119055744	0.313	1.27756	0.683422	0.572352	0.674244	76.8384
chr13	132248752	132249071	0.319	1.56643	0.961854	0.671121	0.950198	76.8101
chr16	46030994	46031205	0.211	1.88004	1.01797	0.845887	1.00367	72.3169
chr12	24149263	24149495	0.232	1.68773	0.676399	0.547357	0.660537	71.8963
chr16	50553439	50554022	0.583	1.29556	0.682717	0.524156	0.671492	68.7222
chr13	195286974	195287008	0.034	5.34201	3.09389	2.75978	3.04861	57.0296
chr16	6254533	6254866	0.333	1.20768	0.755685	0.470248	0.742336	55.2429
chr1	40711283	40711296	0.013	10.8458	6.13593	1.91278	5.96534	52.3656
chr1	158967870	158968417	0.547	1.31731	0.572153	0.732371	0.560961	52.267
chr6	19424434	19424435	0.001	126.441	76.2758	25.0727	74.1974	48.7715
chr13	82597607	82597830	0.223	1.61379	0.900258	0.641836	0.876105	40.2411
chr17	12601677	12601985	0.308	1.2405	0.933578	0.312974	0.910344	39.92
chr18	4890645	4890903	0.258	1.97443	1.20635	1.06471	1.18352	39.8393
chr6	108302440	108302693	0.253	1.58357	1.01875	0.43206	0.988812	38.4617
chr6	97979974	97980308	0.334	1.51599	1.04462	0.724685	1.02141	34.1009
chr12	34183708	34184884	1.176	1.16403	0.862527	0.424511	0.839838	32.5948
chr3	94278400	94278844	0.444	1.94626	1.33089	0.798612	1.29486	31.8459
chr3	127539834	127539918	0.084	2.63454	1.88914	1.69819	1.85972	31.8256
chr13	121518209	121518622	0.413	1.58092	0.596498	0.450179	0.560608	31.5054
chr10	33835173	33835756	0.583	0.901569	0.553396	0.4255	0.53721	29.4132
chr4	123839661	123839988	0.327	1.63732	0.865961	0.84915	0.838037	28.2255
chr6	81498324	81498388	0.064	2.89048	2.02713	1.32265	1.96912	27.0297
chr9	102778087	102778228	0.141	1.94173	0.876597	0.601818	0.824994	25.9657
chrX	108536970	108537095	0.125	2.37828	1.33947	0.65613	1.26761	23.9658
chr5	91862660	91862860	0.2	1.65868	0.845982	0.495378	0.794157	22.4467
chr13	147944271	147944694	0.423	1.46423	0.870427	0.721015	0.836459	21.8799
chr15	3204833	3205717	0.884	1.2016	0.720917	0.525467	0.689596	21.5872
chr13	140653912	140654368	0.456	1.13877	0.674886	0.489923	0.644285	21.2035
chr6	51923293	51923622	0.329	1.36292	0.839367	0.704935	0.808013	20.9854
chr6	74438390	74438657	0.267	2.02095	1.00152	0.614277	0.932779	20.4631
chr14	74902323	74902361	0.038	5.7282	4.10639	1.05569	3.87572	20.2562
chr7	47588169	47588506	0.337	1.01218	0.790771	0.473844	0.763365	19.643
chr14	81474221	81474489	0.268	1.47735	1.02384	0.863934	0.990507	18.4033
chr3	55774204	55774432	0.228	1.782	0.972698	0.753996	0.912468	17.0681
chr18	18633753	18634436	0.683	0.895212	0.731662	0.345735	0.699285	16.9712
chr7	92268999	92269172	0.173	2.00934	1.12498	1.16894	1.07545	16.966
chr6	7020017	7020327	0.31	1.54641	0.661824	0.522866	0.600168	16.601
chr1	130199508	130199764	0.256	1.91354	0.873333	0.449085	0.784993	16.5775
chr4	15800245	15800775	0.53	1.13698	0.922984	0.659046	0.894111	16.5533
chr3	32114977	32115131	0.154	2.25388	1.40621	0.818937	1.31943	16.537
chr1	1869612	1870012	0.4	1.40519	0.832759	0.591948	0.782984	16.3383
chr6	7032763	7033484	0.721	1.32916	0.652945	0.520154	0.602946	16.1802
chr3	97409887	97410466	0.579	1.25178	0.655641	0.642344	0.616881	15.7234
chr9	114447037	114447440	0.403	1.62689	0.730917	0.400612	0.650382	15.2266
chr1	14966364	14966598	0.234	1.77142	1.35239	0.981439	1.30013	15.1171
chr16	47476414	47476502	0.088	4.89197	5.50036	3.36196	5.39769	14.9014
chr7	46445518	46446223	0.705	1.23067	0.554619	0.483404	0.503461	14.6069
chr1	29293824	29294276	0.452	1.09837	0.801006	0.643497	0.769591	14.4794
chr16	50014435	50014719	0.284	1.46128	0.990867	0.839133	0.947846	14.4616
chr14	47877075	47877369	0.294	1.92902	1.3152	0.550776	1.21876	14.2915
chr6	49491200	49491688	0.488	1.14302	0.74907	0.450106	0.69986	14.0806
chr9	99483333	99483662	0.329	1.29202	0.868629	0.557601	0.815962	13.9445
chr12	22040439	22040475	0.036	5.68702	5.18771	2.1148	4.92972	13.8462
chr13	45441868	45442153	0.285	2.06741	0.615201	0.492968	0.498411	13.4809
chr14	75558031	75558332	0.301	1.24185	0.993247	0.564589	0.941387	13.0592
chr11	19050037	19050594	0.557	1.08205	0.769665	0.502503	0.724945	12.9594
chr15	121410526	121410807	0.281	1.41467	0.917239	0.815978	0.870401	12.7823
chr1	250974575	250974727	0.152	2.16459	0.911294	0.812093	0.804548	12.6703
chr3	46776710	46777056	0.346	1.62173	0.699266	0.362648	0.59805	12.4396
chr9	67632550	67633215	0.665	1.04151	0.663121	0.437969	0.614503	12.414
chr6	144999514	145000099	0.585	1.12553	0.804741	0.440051	0.748238	12.1318
chr2	46543445	46543913	0.468	1.4171	0.796151	0.567974	0.725755	12.0621
chr8	11736800	11737462	0.662	1.2179	0.654194	0.533307	0.596997	11.9691
chr1	246376133	246377814	1.681	1.10469	0.787512	0.451089	0.732824	11.9514
chr5	62516270	62516556	0.286	0.935627	0.698867	0.702606	0.67921	11.8543
chr7	46440006	46440595	0.589	1.1789	0.702525	0.681547	0.660211	11.7542
chr14	56409015	56409607	0.592	1.16877	0.72571	0.61033	0.677668	11.6241
chr9	20328475	20328818	0.343	1.53465	0.7463	0.437047	0.651105	11.5301
chr5	673712	673792	0.08	3.33219	1.38102	1.33061	1.2071	11.5088
chr2	151576977	151577277	0.3	1.2461	0.710098	0.933209	0.682302	11.2569
chr4	90289743	90289933	0.19	1.98598	1.209	0.725834	1.09696	11.2481
chr3	127542555	127542797	0.242	1.36868	0.956352	0.361529	0.86587	11.1309
chr14	29946491	29947015	0.524	1.55338	0.612341	0.496832	0.517303	11.1171
chr11	15114024	15114300	0.276	1.72459	1.21354	0.581798	1.10771	10.7988
chr1	179825771	179826009	0.238	1.81615	1.03125	0.768972	0.933663	10.7308
chr7	92030302	92030840	0.538	1.43295	0.770759	0.583829	0.690937	10.6376
chr14	4338250	4338691	0.441	1.20511	0.834821	0.428349	0.761725	10.6267
chr8	72743735	72743902	0.167	2.65361	1.27035	0.98361	1.11181	10.5337
chr2	136760712	136761266	0.554	0.975141	0.610817	0.541514	0.569365	10.4609
chr13	34266569	34266754	0.185	1.95785	0.843475	0.708575	0.723488	10.4117
chr5	49113588	49114000	0.412	1.15488	0.474522	0.560145	0.417192	10.3738
chr8	471193	471255	0.062	3.48952	2.37576	1.52413	2.18295	10.1934
chr3	97354976	97355211	0.235	1.82372	1.33193	0.880811	1.23916	10.1646
chr10	65924160	65924646	0.486	1.30061	0.813537	0.436692	0.728029	10.1033
chr3	31515604	31516124	0.52	1.47415	0.91381	0.422804	0.809491	10.0782
chr17	25194952	25195214	0.262	1.4802	0.856697	0.668032	0.775545	10.008
chr16	66123245	66123836	0.591	1.10171	0.660169	0.427875	0.591766	9.85093
chr17	52115068	52115687	0.619	1.08702	0.882339	0.511647	0.822781	9.66073
chr5	78083614	78083769	0.155	2.29419	1.18214	0.684257	1.01506	9.63557
chr3	72331165	72331792	0.627	1.1231	0.732724	0.477076	0.664827	9.51475
chr14	80403017	80403140	0.123	1.86679	1.01921	0.681328	0.888127	9.04334
chr14	56375016	56375341	0.325	1.47012	0.952234	0.550442	0.85007	9.00196
chr6	17083040	17083138	0.098	3.11322	1.45806	0.600928	1.17558	8.89381
chr6	74264120	74264278	0.158	1.89208	0.78228	0.637928	0.639479	8.78256
chr7	116476696	116476784	0.088	2.98756	1.79325	0.758726	1.53799	8.73159
chr1	26504687	26504942	0.255	1.34303	1.21018	0.437286	1.10533	8.63901
chr6	92500868	92501422	0.554	1.48428	0.879879	0.379578	0.751743	8.62133
chr2	119494394	119494560	0.166	1.72513	1.2729	0.561112	1.13426	8.39593
chr8	55693252	55693452	0.2	1.70223	0.902933	0.556173	0.766223	8.38315
chr1	165118669	165118903	0.234	2.05787	1.10886	0.523794	0.924122	8.30425
chr3	97280211	97280339	0.128	2.65556	1.59597	0.777068	1.36902	8.2774
chr15	74790533	74790763	0.23	1.82565	0.735788	0.445895	0.567362	8.19202
chr5	22296027	22296105	0.078	2.78899	2.48385	0.643174	2.21308	7.92486
chr1	76535959	76536594	0.635	1.48826	1.07958	0.629329	0.970562	7.87904
chr3	117645599	117646244	0.645	1.44626	0.723048	0.674096	0.623716	7.77354
chr3	124546639	124547203	0.564	1.31217	0.792813	0.617125	0.702712	7.71414
chr1	77040855	77041070	0.215	1.38512	1.07251	0.500112	0.957246	7.6778
chr13	195263072	195263467	0.395	1.1769	0.892222	0.449075	0.796687	7.61833
chr3	68985369	68985672	0.303	1.87109	1.35691	1.09573	1.25388	7.52589
chr1	262452206	262452794	0.588	1.21554	0.715713	0.510667	0.622035	7.52444
chr14	28543205	28543682	0.477	1.43344	0.869326	0.67904	0.766786	7.35712
chr14	56170148	56171691	1.543	0.974738	0.647115	0.43365	0.572924	7.29314
chr6	75293503	75294002	0.499	1.46667	0.98732	0.777858	0.892867	7.29272
chr14	62765659	62766052	0.393	1.36496	0.890122	0.479091	0.768437	7.28005
chr17	49492862	49493279	0.417	1.38228	0.81995	0.387711	0.682194	7.21977
chr15	136685133	136685389	0.256	1.95869	0.856115	0.632265	0.669932	7.12433
chr1	15008403	15008584	0.181	1.77898	1.01701	0.320555	0.811586	7.09971
chr3	59316108	59316442	0.334	1.71744	0.721854	0.721941	0.581599	7.09775
chr11	22755783	22756152	0.369	0.994583	0.838689	0.507397	0.769969	7.0894
chr3	97521379	97522886	1.507	1.29706	0.620688	0.574281	0.518554	7.07687
chr7	5733543	5733655	0.112	2.26373	1.97258	1.31351	1.83757	7.03842
chr13	115620687	115622037	1.35	1.27477	0.819534	0.605095	0.724144	7.02037
chr4	66234933	66235229	0.296	1.99088	0.947719	0.698053	0.76204	6.96271
chr3	77611101	77611352	0.251	1.68237	1.86519	0.67788	1.72013	6.92436
chr9	3337518	3337929	0.411	1.43055	0.802061	0.528635	0.67133	6.899
chr17	57283969	57285205	1.236	0.865686	0.629872	0.381839	0.559256	6.85187
chr14	60537811	60538080	0.269	1.32795	0.91896	0.834594	0.846834	6.84027
chr18	820465	820727	0.262	2.19839	1.42576	0.978458	1.24657	6.8079
chr7	91937593	91937801	0.208	1.54512	1.30239	0.696484	1.17771	6.8063
chr2	46624093	46624308	0.215	1.79044	1.17437	0.504376	0.983231	6.72843
chr6	7053197	7054032	0.835	1.43336	0.820023	0.578102	0.692082	6.68478
chr13	202690693	202691371	0.678	1.07227	0.839157	0.643547	0.774816	6.66321
chr3	107552159	107552518	0.359	1.15384	0.547033	0.562032	0.457989	6.64626
chr13	197432533	197433307	0.774	0.943779	0.471188	0.498351	0.404151	6.64451
chr8	80993880	80994180	0.3	1.41328	0.721852	0.563804	0.592834	6.5842
chr6	74310739	74310967	0.228	1.88332	1.04585	0.449708	0.82582	6.51539
chr7	67429298	67429700	0.402	1.71007	1.01634	0.605459	0.845855	6.47935
chr17	9445763	9446393	0.63	1.2745	0.709701	0.579368	0.601887	6.44753
chr2	1455024	1455488	0.464	1.20494	0.716071	0.510153	0.608276	6.4455
chr7	92022097	92022529	0.432	1.2081	0.925433	0.663115	0.840605	6.4246
chr9	53453153	53453493	0.34	1.61842	0.750292	0.563938	0.584481	6.35949
chr9	114900302	114900896	0.594	1.37307	0.726175	0.69566	0.618874	6.31315
chr13	24540050	24540178	0.128	1.85489	2.02079	0.425923	1.79435	6.31067
chr3	126637479	126638035	0.556	1.32231	0.7805	0.528981	0.654501	6.29632
chr15	48586790	48587144	0.354	1.86661	0.864364	0.818409	0.697224	6.27141
chr2	151334252	151334424	0.172	1.55822	1.1672	0.506003	0.99932	6.26787
chr2	1298513	1298925	0.412	1.92437	0.789416	0.525355	0.565604	6.25087
chr2	96187681	96187814	0.133	2.44617	1.37105	0.993696	1.13809	6.23494
chr2	6351657	6351990	0.333	1.51794	0.926711	0.587689	0.777032	6.21503
chr8	86380944	86381337	0.393	0.954719	1.05065	0.492958	0.97623	6.20478
chr17	35437993	35438602	0.609	0.935431	0.574414	0.567388	0.5149	6.18413
chr7	92251249	92252087	0.838	0.99788	0.686258	0.412038	0.591304	6.16976
chr14	61935793	61936084	0.291	1.82897	1.48521	0.668029	1.2966	6.15538
chr5	93277912	93278563	0.651	1.01045	0.707012	0.352883	0.597919	6.02759
chr12	46816470	46816471	0.001	95.4587	64.004	35.5592	54.0611	6.02438
chr16	32330186	32330674	0.488	1.20608	0.921631	0.583875	0.818289	6.02081
chr7	114505369	114505592	0.223	1.93144	1.10868	0.694509	0.902864	6.00992
chr6	54755460	54755832	0.372	1.37854	0.72348	0.487976	0.575295	6.00986
chr13	140608147	140608397	0.25	1.5025	0.946766	0.482666	0.777016	6.00785
chr15	120803493	120804606	1.113	0.959481	0.718333	0.417289	0.62779	5.98825
chr14	103218526	103218617	0.091	2.84175	1.29082	0.764415	0.942322	5.96089
chr11	18889808	18889930	0.122	2.24413	0.919753	0.400508	0.608175	5.91704
chr4	15685008	15685243	0.235	2.04985	1.14525	0.582167	0.896416	5.89817
chr12	14308947	14309198	0.251	1.54284	1.02336	0.597056	0.861532	5.84452
chr11	68132875	68133250	0.375	1.24102	0.696628	0.696988	0.603533	5.84381
chr1	194200106	194200314	0.208	1.64499	0.881088	0.470048	0.679376	5.82485
chr3	94474678	94475436	0.758	1.30603	1.08137	0.580914	0.955711	5.77073
chr12	14750374	14751321	0.947	1.15114	0.661897	0.438406	0.538207	5.76225
chr17	35204026	35204272	0.246	1.34809	1.1154	0.816289	1.02304	5.75766
chr11	20110214	20110393	0.179	2.0416	1.30772	0.86906	1.10394	5.75407
chr3	93484340	93484780	0.44	1.20975	0.775085	0.47548	0.647398	5.75053
chr5	93384974	93385353	0.379	1.22063	0.841961	0.429912	0.704363	5.74654
chr1	161805396	161805545	0.149	2.36166	1.44724	0.675075	1.15358	5.74322
chr13	69193199	69193373	0.174	1.83918	1.21417	0.639801	1.00491	5.73144
chr7	92271640	92273299	1.659	1.121	0.824866	0.567637	0.728154	5.72179
chr9	20045244	20046262	1.018	1.02286	0.802618	0.45794	0.703563	5.70307
chr12	7667167	7667742	0.575	1.08957	0.455855	0.413939	0.337171	5.6927
chr9	8798106	8798611	0.505	1.40595	0.782998	0.574194	0.636426	5.67471
chr2	136718512	136718713	0.201	2.01222	0.946512	0.8202	0.73639	5.67299
chr1	194190349	194190833	0.484	1.20971	1.1103	0.627967	1.00763	5.66573
chr7	92165443	92165831	0.388	1.31991	0.933131	0.652327	0.814858	5.64442
chr11	7085624	7086012	0.388	1.45109	1.20888	0.657879	1.06761	5.61471
chr11	22859039	22859620	0.581	1.03623	0.78922	0.508341	0.694999	5.60273
chr6	72228636	72228972	0.336	1.98218	1.03325	0.514098	0.770095	5.57868
chr13	68200582	68201047	0.465	1.64795	0.769284	0.330357	0.532375	5.56159
chr5	59374725	59375037	0.312	1.28815	1.2391	0.684559	1.13046	5.55622
chr1	25019449	25019697	0.248	1.72067	0.965066	0.493482	0.744171	5.55554
chr10	43240198	43240530	0.332	1.42262	0.850264	0.618289	0.705259	5.54694
chr12	713792	714378	0.586	0.867882	0.679162	0.601966	0.631177	5.54164
chr11	2535148	2535878	0.73	1.07345	0.653301	0.420489	0.535264	5.53188
chr2	85276627	85276762	0.135	1.88368	2.00012	1.00663	1.83937	5.45617
chr14	81590838	81591002	0.164	2.02427	1.28821	0.875395	1.07764	5.45604
chr2	60128139	60128916	0.777	1.30409	1.0335	0.563734	0.897797	5.45565
chr5	15388597	15388911	0.314	1.46188	0.966163	0.570235	0.8027	5.4547
chr2	73854715	73854999	0.284	1.57658	1.23772	0.389574	1.02009	5.45429
chr1	236967783	236967803	0.02	8.40008	6.57496	2.03901	5.40611	5.44217
chr3	28851110	28851136	0.026	5.04869	3.33787	2.65255	2.89672	5.43162
chr5	51046642	51046891	0.249	0.975376	1.12306	0.650129	1.06313	5.42655
chr7	58399355	58400120	0.765	1.35883	0.712747	0.649019	0.581909	5.42509
chr4	97288761	97289196	0.435	1.6021	1.32406	0.846084	1.18453	5.41814
chr6	74794815	74795651	0.836	0.987581	0.694143	0.300784	0.566841	5.395
chr8	39709867	39710235	0.368	1.21233	0.714765	0.581574	0.597764	5.39106
chr3	125347041	125347241	0.2	1.58913	1.0782	0.463666	0.868687	5.3719
chr1	161171393	161171847	0.454	1.11051	0.695258	0.452543	0.572399	5.35551
chr5	47525441	47525682	0.241	1.58717	0.894913	0.713707	0.727117	5.20546
chr6	147768422	147768654	0.232	1.82117	1.08832	1.31195	0.989986	5.17859
chr2	46556000	46556593	0.593	1.37067	1.21378	0.821089	1.10718	5.15526
chr3	111066544	111066801	0.257	2.06296	1.25537	0.53536	0.958992	5.15426
chr14	15935287	15935663	0.376	1.35349	0.860495	0.512871	0.697085	5.14421
chr9	114431235	114431373	0.138	2.448	1.40391	0.750788	1.07257	5.12217
chr4	12412993	12413277	0.284	1.23599	1.0527	0.520186	0.912438	5.10325
chr10	53623569	53624375	0.806	0.891388	0.801663	0.433907	0.71191	5.09707
chr3	77626407	77626989	0.582	1.47368	0.756175	0.721569	0.608596	5.09634
chr17	49419863	49420447	0.584	0.985601	0.833111	0.326166	0.70356	5.09017
chr13	72108309	72108668	0.359	1.42402	0.947607	0.555338	0.775787	5.0558
chr6	146263230	146263653	0.423	1.35401	0.770971	0.377503	0.576468	5.02053
chr16	46659024	46659236	0.212	2.23291	1.4059	0.738644	1.10794	5.01494
chr14	56372092	56372390	0.298	1.70702	0.973781	0.777505	0.788198	5.00861
chr7	19536469	19536790	0.321	1.56604	0.767566	0.656523	0.584268	4.96196
chr2	15206844	15207274	0.43	1.4948	0.856258	0.725468	0.700602	4.94251
chr2	91206764	91206903	0.139	2.12652	1.29918	1.09133	1.08897	4.92439
chr8	5885820	5885885	0.065	3.83554	3.08858	1.26568	2.56389	4.89788
chr15	136568024	136568285	0.261	1.35877	1.18573	0.932024	1.0985	4.8923
chr15	60081285	60081558	0.273	1.74118	1.24599	0.522521	0.995617	4.86735
chr14	124436512	124437103	0.591	1.30083	0.711962	0.447092	0.536254	4.85883
chr15	59049234	59049784	0.55	1.21867	0.545116	0.507732	0.397927	4.83007
chr18	49159838	49160715	0.877	0.896228	0.608815	0.516608	0.530121	4.824
chr7	98792453	98793120	0.667	1.30984	0.770202	0.4289	0.586926	4.80662
chr8	72617336	72617469	0.133	1.85444	1.35117	1.41065	1.25875	4.80199
chr6	153546114	153546812	0.698	1.39466	0.796268	0.585675	0.627105	4.78231
chr12	35674958	35675283	0.325	1.57271	0.849698	0.746581	0.676853	4.77957
chr3	113489913	113490113	0.2	2.12691	0.758351	0.587877	0.436246	4.77805
chr1	145465973	145466440	0.467	1.67898	1.16764	0.527463	0.926101	4.76748
chr13	24023448	24023594	0.146	2.27147	1.24897	0.813004	0.942314	4.756
chr18	23555942	23556414	0.472	1.01877	0.854403	0.352285	0.714115	4.75083
chr6	82397643	82397652	0.009	17.1156	7.69537	4.8211	5.09547	4.72883
chr8	55396485	55396498	0.013	15.1794	10.0475	4.4966	7.77213	4.69494
chr18	29803909	29804028	0.119	2.56492	1.70185	0.656123	1.29396	4.67967
chr14	56339446	56339793	0.347	1.73924	0.843895	0.829705	0.648943	4.66544
chr3	117756856	117757634	0.778	0.931011	0.708769	0.510709	0.618663	4.66454
chr1	162029084	162029352	0.268	1.80596	1.27569	0.439485	0.982169	4.65551
chr12	31768901	31769293	0.392	1.23911	0.579246	0.358351	0.38996	4.65307
chr3	31918345	31918448	0.103	2.57024	1.6937	0.957458	1.34655	4.64588
chr13	127310038	127310269	0.231	1.74636	0.910908	0.995182	0.74892	4.63723
chr15	138831423	138831478	0.055	4.17081	2.29536	1.95167	1.81673	4.6365
chr6	72178737	72179044	0.307	1.76886	1.05654	0.785733	0.84284	4.60049
chr14	29951106	29951828	0.722	1.08172	0.66176	0.365593	0.506061	4.59942
chr9	136703817	136704081	0.264	1.76537	1.15556	0.48101	0.87422	4.56512
chr5	53978725	53978925	0.2	2.03555	1.15736	0.81273	0.889252	4.56091
chr6	74621886	74622063	0.177	2.46021	1.37709	0.898803	1.0322	4.52737
chr6	72553771	72553975	0.204	1.72087	1.71894	0.55166	1.46033	4.52103
chr5	42348363	42348982	0.619	1.06355	0.764868	0.364392	0.609549	4.50141
chr3	4098882	4099113	0.231	1.43787	1.38537	0.702568	1.22182	4.49594
chr9	65971293	65971454	0.161	1.83806	1.43202	0.661598	1.16948	4.4811
chr5	104477879	104478498	0.619	1.20413	0.7124	0.424723	0.537882	4.46606
chr4	36468305	36468855	0.55	0.976484	0.679055	0.466393	0.563996	4.4333
chr13	23277240	23277380	0.14	2.37822	1.50929	0.528263	1.09189	4.43202
chr3	126395006	126395495	0.489	1.35131	0.690207	0.459485	0.488744	4.42674
chr1	29780477	29780773	0.296	1.38344	1.34765	0.594781	1.16892	4.41252
chr16	27960279	27960478	0.199	1.95551	0.836943	0.76826	0.567699	4.40956
chr13	97017772	97017862	0.09	2.5803	1.64604	0.73168	1.22619	4.40299
chr6	49192139	49192875	0.736	0.961072	0.649173	0.451534	0.53342	4.40196
chr14	20496044	20496186	0.142	1.5028	1.24715	0.431661	1.00301	4.38739
chr13	127289552	127289572	0.02	12.938	6.66312	3.09799	4.41832	4.3835
chr14	79047590	79048420	0.83	1.45862	0.681316	0.626745	0.491426	4.38082
chr6	115122971	115123173	0.202	2.12318	0.946017	0.632956	0.605403	4.3751
chr14	28536709	28537094	0.385	1.74636	0.990505	0.416727	0.685668	4.36179
chr7	7971867	7972434	0.567	1.20343	0.667962	0.491374	0.504361	4.35239
chr7	32347142	32349924	2.782	0.960181	0.581703	0.412608	0.455535	4.34004
chr15	58790244	58792274	2.03	1.08961	0.729008	0.488373	0.590299	4.33454
chr15	139677706	139678424	0.718	1.12793	0.726545	0.3388	0.542124	4.27895
chr15	46726903	46727133	0.23	1.65331	0.945227	0.637537	0.7068	4.2603
chr5	82928188	82928459	0.271	1.82944	1.10632	0.498243	0.793827	4.25985
chr4	107436737	107437154	0.417	1.18069	0.792635	0.565725	0.648215	4.25818
chr15	91946155	91946604	0.449	1.4045	0.759627	0.422295	0.528949	4.25792
chr5	19638443	19638677	0.234	1.8779	0.985281	0.628397	0.691466	4.2527
chr3	32078315	32078330	0.015	19.0907	8.88416	6.07992	5.81661	4.24143
chr1	273101590	273102296	0.706	1.48677	0.691643	0.44192	0.445199	4.23972
chr13	39836250	39836676	0.426	1.36904	1.1133	0.597741	0.931244	4.23668
chr17	35520078	35520525	0.447	1.26782	0.876707	0.522227	0.700656	4.2351
chr14	81284965	81286340	1.375	1.00063	0.703253	0.48232	0.58056	4.22444
chr2	1395866	1396090	0.224	1.70307	1.22889	0.661357	0.98204	4.22013
chr1	236721667	236722387	0.72	1.42117	0.944974	0.810812	0.800047	4.2115
chr3	94099324	94099743	0.419	1.15499	0.99387	0.609148	0.86402	4.20358
chr10	24176367	24176667	0.3	1.39315	0.932144	0.795602	0.789204	4.18044
chr10	33102051	33103872	1.821	1.19312	0.714961	0.56199	0.563464	4.16599
chr13	54016877	54017040	0.163	1.90251	0.973544	1.08655	0.777673	4.16582
chr5	14785700	14786149	0.449	1.17861	0.812248	0.320663	0.6062	4.16384
chr17	52136935	52137345	0.41	1.61045	1.00287	0.640225	0.769337	4.15454
chr6	79930457	79931143	0.686	1.13252	0.792257	0.535546	0.648402	4.14983
chr6	84837372	84837973	0.601	1.0298	0.733736	0.299795	0.55771	4.14712
chr13	68513962	68514372	0.41	1.19399	0.767721	0.571533	0.617476	4.14295
chr11	47971612	47972147	0.535	1.41777	0.812719	0.621047	0.620246	4.13944
chr5	15155722	15155898	0.176	1.65453	1.16571	0.410191	0.86436	4.12918
chr1	269606434	269607247	0.813	1.30992	0.829287	0.58006	0.652122	4.11965
chr15	59016858	59016909	0.051	3.67755	2.25205	2.56222	1.98113	4.11685
chr13	68988310	68988328	0.018	9.11667	6.72169	2.18032	5.0334	4.10849
chr4	79425939	79428480	2.541	1.21694	0.736241	0.453734	0.550095	4.10005
chr2	25103772	25103924	0.152	2.31652	1.40174	0.91559	1.05965	4.09516
chr12	53349763	53350001	0.238	1.94554	1.13082	0.335376	0.736282	4.08116
chr6	98069094	98069404	0.31	1.53976	0.981248	0.416654	0.705999	4.08032
chr1	252807847	252808523	0.676	0.925484	0.673092	0.549224	0.580765	4.07527
chr7	55396987	55397365	0.378	1.73415	1.1736	0.585812	0.891699	4.07357
chr15	67053603	67053773	0.17	1.68827	0.665244	0.667384	0.414499	4.07141
chr2	143212618	143212672	0.054	3.30755	2.06164	1.82964	1.69849	4.06975
chr6	3677648	3678167	0.519	1.29732	0.961095	0.623517	0.795247	4.06276
chr3	101908475	101908693	0.218	1.82711	1.30299	0.948543	1.08432	4.01775
chr16	6499408	6499650	0.242	1.51036	0.949067	0.768752	0.764194	4.01143
chr13	34239722	34240167	0.445	1.7368	0.882628	0.65645	0.613305	4.01135
chr14	74654292	74654622	0.33	1.73677	0.905856	0.575824	0.615736	4.0016
chr13	70833731	70834264	0.533	1.3408	0.828934	0.632139	0.651254	3.98842
chr3	94449062	94450278	1.216	1.06919	0.787987	0.432428	0.628241	3.9861
chr9	114474716	114474824	0.108	2.86192	1.83438	1.19595	1.41541	3.97634
chr15	129889010	129889669	0.659	1.20281	0.754348	0.550849	0.589542	3.95594
chr14	135351635	135352127	0.492	1.16115	0.792937	0.420244	0.605502	3.95286
chr12	5405956	5405975	0.019	12.3243	8.21279	3.14534	5.88709	3.94676
chr6	145021230	145021499	0.269	1.53684	0.733332	0.613028	0.49898	3.94199
chr1	164633387	164635452	2.065	1.3182	0.699643	0.474152	0.485499	3.94151
chr12	21100917	21101734	0.817	1.05029	0.544023	0.467581	0.39612	3.9398
chr7	100156068	100157357	1.289	1.03615	0.593058	0.435328	0.440521	3.93891
chr18	51297433	51297934	0.501	1.40208	0.939598	0.529193	0.716672	3.91558
chr7	19548410	19548867	0.457	1.17458	0.659906	0.466409	0.478905	3.91253
chr1	269579904	269580122	0.218	2.11967	1.30703	0.917876	0.998818	3.89927
chr1	246334807	246335281	0.474	1.5695	0.769408	0.737775	0.555319	3.88494
chr3	97528271	97528491	0.22	1.88228	1.20346	0.861656	0.94057	3.88231
chr14	28440326	28440721	0.395	1.35744	0.854459	0.595267	0.657897	3.87753
chr15	105936563	105936854	0.291	1.40759	0.6808	0.652286	0.485602	3.8694
chr7	117363550	117363862	0.312	1.26117	0.887928	0.369142	0.657279	3.86746
chr9	20332198	20332398	0.2	1.7218	1.06955	0.479923	0.747561	3.85683
chr3	79694624	79695028	0.404	1.558	1.0374	0.580984	0.783528	3.84838
chr16	51429240	51429942	0.702	1.397	0.800471	0.481066	0.562438	3.84791
chr1	109202182	109204334	2.152	1.2322	0.626541	0.550859	0.448903	3.83556
chr18	18002502	18003171	0.669	1.261	0.995877	0.468757	0.789148	3.83228
chr1	37690784	37691673	0.889	0.918268	0.552204	0.513883	0.446644	3.83084
chr8	39746488	39746956	0.468	1.2639	1.00412	0.58549	0.826945	3.82908
chr4	128639289	128639323	0.034	5.38504	3.06899	1.5718	2.0725	3.82665
chr6	74648030	74648427	0.397	1.38148	1.04228	0.701098	0.863993	3.81612
chr6	83696095	83698432	2.337	1.07352	0.697719	0.574944	0.566843	3.80954
chr13	136713369	136713605	0.236	2.10835	1.39681	0.862615	1.06951	3.80608
chr13	55098260	55098419	0.159	2.19663	1.50504	0.300395	1.00597	3.79951
chr15	3620784	3621197	0.413	1.47454	0.643119	0.578915	0.407144	3.79542
chr3	103642197	103642245	0.048	4.25773	3.65276	1.44967	2.91276	3.7947
chr8	104725848	104726591	0.743	0.910413	0.691514	0.55905	0.598659	3.78402
chr5	70026739	70026880	0.141	1.98636	1.42381	0.641764	1.06829	3.78206
chr12	169308	169595	0.287	1.94874	1.23399	0.710845	0.905467	3.76805
chr7	4501257	4501260	0.003	33.3022	29.222	11.7842	23.4883	3.75286
chr13	147082151	147082237	0.086	3.48488	2.0285	1.37464	1.46539	3.74752
chr13	207886127	207886310	0.183	1.67922	1.32712	0.722195	1.07163	3.7459
chrX	110478722	110478950	0.228	1.67752	1.46113	0.470894	1.13811	3.73541
chr1	209672056	209672220	0.164	1.49534	1.04244	0.549388	0.788877	3.7307
chr7	7892104	7892505	0.401	1.56238	1.09529	0.639803	0.847964	3.73018
chr12	11051551	11051947	0.396	1.21651	0.735021	0.78226	0.618594	3.72977
chr15	101104533	101104902	0.369	1.39062	0.966939	0.694112	0.780018	3.72623
chr2	59502910	59503004	0.094	2.17265	2.21037	0.779711	1.83638	3.72454
chrUn_NW_018084979v1	2583921	2584168	0.247	1.59063	1.01152	0.45062	0.70493	3.71838
chr13	147954869	147955811	0.942	1.15947	0.8013	0.377947	0.590933	3.71505
chr1	43296518	43297303	0.785	1.21602	0.818662	0.470395	0.617932	3.71456
chr12	187825	188165	0.34	1.67301	0.904936	0.52939	0.596578	3.70874
chr3	97416891	97417098	0.207	1.77496	0.804598	0.668994	0.506136	3.70557
chr1	131208853	131210517	1.664	1.05873	0.837158	0.490072	0.683391	3.69819
chr3	77616351	77617383	1.032	1.24032	0.850332	0.538371	0.660431	3.69639
chr15	128076226	128077333	1.107	1.09736	0.614586	0.49939	0.452665	3.69295
chrUn_NW_018084833v1	891263	891798	0.535	1.27864	1.38808	0.543578	1.1889	3.69047
chr2	122975496	122977665	2.169	0.934119	0.672974	0.408883	0.530472	3.68584
chr9	117295993	117296587	0.594	1.41335	1.10399	0.62115	0.888788	3.68124
chr9	33179834	33180335	0.501	1.04589	0.785661	0.453829	0.624377	3.67092
chr7	92346266	92346923	0.657	1.45637	0.951322	0.712489	0.748524	3.66808
chr7	92190739	92191868	1.129	1.19025	0.782709	0.341246	0.55052	3.65651
chr10	41546911	41547417	0.506	1.45222	0.784866	0.579485	0.545242	3.64209
chr10	65375162	65375881	0.719	1.01937	0.740101	0.384632	0.565739	3.6403
chr6	103453885	103454506	0.621	1.25808	0.797669	0.402634	0.562565	3.63859
chr14	42101398	42102850	1.452	0.851819	0.717883	0.39264	0.591622	3.63674
chr15	132314787	132315117	0.33	1.91386	1.26448	0.64785	0.916292	3.636
chr5	10257028	10257242	0.214	1.68101	1.2494	0.515825	0.928614	3.63232
chr15	382960	383605	0.645	1.38372	1.08055	0.631816	0.872878	3.62061
chr1	132681499	132682522	1.023	1.26877	0.855262	0.574372	0.663337	3.61804
chr2	1893277	1894042	0.765	1.37972	0.875559	0.532529	0.64139	3.61787
chr11	48963400	48963512	0.112	2.11004	1.54972	0.574471	1.12521	3.61725
chr13	35224491	35224885	0.394	1.38623	0.803195	0.716608	0.617932	3.61446
chr6	10153955	10154200	0.245	1.80091	0.941186	0.663453	0.625488	3.60299
chr18	9596570	9597807	1.237	0.778009	0.615907	0.366501	0.501244	3.58885
chr18	38192479	38192662	0.183	1.92135	2.05514	0.659006	1.70325	3.58743
chr12	14665189	14665236	0.047	3.85196	3.152	1.50876	2.49876	3.58702
chrUn_NW_018084979v1	3304129	3305199	1.07	1.00484	0.634949	0.3998	0.465874	3.57855
chr9	57355910	57356404	0.494	1.22928	0.745467	0.486075	0.53736	3.57127
chr7	98186668	98187244	0.576	1.3224	0.942147	0.611741	0.74309	3.57013
chr12	3155753	3156024	0.271	1.75914	1.1291	0.965223	0.906642	3.56892
chr7	7962403	7963164	0.761	1.0431	0.840959	0.511435	0.691809	3.56465
chr2	1306634	1307372	0.738	1.50725	0.856465	0.590919	0.598656	3.55432
chr2	6910668	6910877	0.209	1.95691	1.16185	0.533424	0.759959	3.54193
chrX	36667191	36667392	0.201	1.95389	1.49161	0.462727	1.07028	3.53921
chr1	25060185	25060505	0.32	1.56168	0.989043	0.512036	0.692109	3.53494
chr2	117056743	117057030	0.287	1.70586	0.855426	0.593088	0.540414	3.53249
chr14	31000473	31001303	0.83	1.04776	0.588355	0.550166	0.447402	3.53024
chr5	42498385	42498923	0.538	1.10748	0.689285	0.435811	0.49898	3.52945
chr2	122954040	122954182	0.142	1.92971	1.1421	0.623699	0.771973	3.52851
chr12	48304217	48305483	1.266	1.33821	0.841348	0.548932	0.617588	3.52735
chr10	27722228	27722853	0.625	0.916731	0.722375	0.407018	0.577451	3.51711
chr13	25120723	25120923	0.2	1.81697	1.35907	0.578268	1.00669	3.51528
chr9	126737921	126738429	0.508	1.32617	1.13386	0.652745	0.941631	3.50326
chr9	75778810	75779855	1.045	1.02809	0.755053	0.576898	0.626167	3.50073
chr3	97454578	97454788	0.21	1.92102	1.53616	0.83214	1.22502	3.49956
chr14	29789390	29789594	0.204	1.92367	1.1561	0.55817	0.765766	3.49827
chr15	134578597	134579037	0.44	1.50599	0.834873	0.660837	0.593151	3.4964
chr2	9237012	9237446	0.434	1.43082	0.87071	0.655787	0.648625	3.4898
chr15	54821693	54822580	0.887	1.21083	0.7867	0.525263	0.590132	3.48766
chr3	97413307	97413721	0.414	1.45083	0.98458	0.61507	0.744791	3.4854
chr1	217220858	217221139	0.281	1.55223	0.97961	0.649102	0.720484	3.4853
chr14	56356555	56357374	0.819	1.18801	0.721425	0.39691	0.494398	3.48461
chr6	15926961	15928245	1.284	1.09704	0.571473	0.502077	0.40043	3.4784
chr5	19617335	19618794	1.459	1.07505	0.6748	0.45532	0.496524	3.47625
chr5	47512755	47513155	0.4	1.37142	0.918361	0.481583	0.661797	3.46828
chr3	22939926	22940275	0.349	1.23374	0.781262	0.543687	0.582214	3.46678
chr3	77173010	77174447	1.437	1.11991	0.823586	0.473189	0.636957	3.46526
chr5	77132645	77132783	0.138	2.43121	1.10545	1.00067	0.691674	3.4573
chr9	125016401	125016592	0.191	1.12572	1.57432	0.872848	1.5011	3.45335
chr3	112325926	112327251	1.325	1.29375	0.773438	0.612053	0.576003	3.45274
chr11	48021198	48021615	0.417	1.21969	0.933437	0.421589	0.701862	3.4464
chr13	191824129	191824333	0.204	1.67541	0.756274	0.423593	0.392964	3.44559
chr2	3795970	3796526	0.556	1.18186	0.960307	0.475156	0.755068	3.44334
chr13	32710374	32710705	0.331	1.48628	1.09393	0.88524	0.919126	3.43841
chr7	7165740	7165911	0.171	1.48721	1.83022	0.601079	1.57198	3.43138
chr4	110239996	110240073	0.077	3.27022	2.01554	1.07348	1.37516	3.43041
chr6	107700172	107700208	0.036	4.97531	4.28555	1.50292	3.27283	3.42878
chr6	100215403	100215433	0.03	8.61278	2.95159	2.11568	1.05634	3.42809
chr17	30290088	30290320	0.232	2.18225	1.2999	0.794782	0.895096	3.42749
chr14	28474531	28474919	0.388	1.28048	0.799891	0.521912	0.57847	3.42592
chr1	252937776	252938899	1.123	1.01088	0.67372	0.43272	0.504644	3.41953
chr17	30198793	30199147	0.354	1.51767	0.72062	0.940917	0.551897	3.41834
chr2	6957670	6957933	0.263	1.33255	0.880122	0.331876	0.586928	3.41299
chr5	77197076	77197192	0.116	3.04453	1.67017	0.635395	0.964265	3.41282
chr1	29210614	29210966	0.352	1.36957	0.824394	0.613145	0.602715	3.41223
chr12	5694543	5695420	0.877	1.14736	0.857674	0.447028	0.651727	3.40055
chr6	84817832	84818338	0.506	1.36173	0.868078	0.744061	0.686004	3.39241
chr14	7655508	7655778	0.27	1.69592	1.53907	0.327343	1.13506	3.38741
chr7	55617921	55618870	0.949	0.975597	0.668826	0.612212	0.561423	3.38338
chr6	7042372	7042982	0.61	1.1693	0.656776	0.436996	0.440084	3.37949
chr14	29820665	29820923	0.258	1.67191	1.42026	0.586625	1.09828	3.37067
chr3	68948895	68949245	0.35	1.8344	0.866786	0.62326	0.507057	3.36679
chr13	33071684	33071896	0.212	2.06157	1.05027	0.622325	0.622599	3.36535
chr15	67788496	67788800	0.304	1.36591	1.00061	0.842671	0.845058	3.36362
chr16	45646731	45647567	0.836	1.22442	0.862997	0.478646	0.640892	3.35775
chr6	159591943	159592048	0.105	2.48333	1.7951	0.748191	1.27834	3.35772
chr13	134185047	134185365	0.318	1.6588	0.995373	0.602378	0.680014	3.34991
chr13	127550914	127551118	0.204	1.77373	1.25049	0.715529	0.933929	3.34283
chr6	157855058	157855387	0.329	1.47653	1.25524	0.514526	0.966697	3.33397
chr8	138889807	138890471	0.664	1.10421	0.908418	0.500664	0.727171	3.33
chr1	22723093	22723298	0.205	1.76738	1.02627	0.398964	0.614751	3.3253
chr15	132883207	132883582	0.375	1.44438	1.44244	0.596119	1.18716	3.32292
chr15	136771991	136772255	0.264	1.73041	1.16571	0.552049	0.810643	3.31868
chr7	114137625	114137941	0.316	1.46854	0.765652	0.521267	0.480212	3.31865
chr17	11676279	11677175	0.896	0.995726	0.814101	0.440206	0.646636	3.31725
chr17	31349435	31349994	0.559	1.01858	0.45635	0.558046	0.317477	3.31623
chr9	131191119	131191534	0.415	1.69316	1.1027	0.455786	0.729535	3.31589
chr5	10756485	10756628	0.143	2.32459	1.38565	0.567621	0.855184	3.31213
chr1	273813358	273813410	0.052	4.50666	2.37693	2.09817	1.64906	3.30899
chr15	3145862	3146291	0.429	1.47408	1.1037	0.758645	0.887382	3.30728
chr6	70181921	70184272	2.351	1.089	0.731213	0.39446	0.521118	3.30583
chr13	130845164	130845742	0.578	1.42661	0.888858	0.749658	0.683758	3.30058
chr13	69084280	69087040	2.76	0.907882	0.821777	0.447321	0.68219	3.29946
chr7	78409054	78409384	0.33	1.31422	1.19812	0.462663	0.939993	3.29899
chr6	84789172	84789280	0.108	2.65571	2.46782	0.802032	1.90563	3.29723
chr7	67301409	67301678	0.269	1.37586	0.984244	0.505438	0.719395	3.2865
chr4	94706656	94707293	0.637	1.24776	0.578062	0.612327	0.384558	3.28379
chr3	31845638	31846874	1.236	1.28722	0.819915	0.570481	0.601495	3.28149
chr13	17524072	17524982	0.91	1.31864	0.887295	0.655007	0.683817	3.26147
chr17	7918696	7919102	0.406	1.38555	0.889676	0.449819	0.60242	3.25751
chr9	8786096	8786266	0.17	2.24509	1.48523	0.78685	1.03737	3.25599
chr3	46748875	46749127	0.252	1.68861	1.39153	0.549802	1.0416	3.25448
chr9	7332285	7333043	0.758	1.25269	0.747149	0.584086	0.541555	3.25205
chr1	131075371	131075871	0.5	1.20257	1.0046	0.440676	0.770312	3.25196
chr14	8364208	8364615	0.407	1.6054	0.928386	0.381712	0.551465	3.24656
chr15	56295940	56296738	0.798	1.02558	0.649289	0.423251	0.463466	3.2414
chr4	20413008	20413428	0.42	1.48077	1.03743	0.484545	0.729679	3.2371
chr1	24949042	24949677	0.635	1.19556	0.710999	0.533088	0.505535	3.22429
chr14	38064234	38065588	1.354	0.999495	0.881859	0.4666	0.716491	3.22249
chr12	16038036	16038279	0.243	1.70814	1.22306	0.684085	0.905255	3.22224
chr1	269664105	269664918	0.813	1.37106	0.776414	0.455463	0.492081	3.22016
chr10	23865705	23865873	0.168	2.27252	1.64376	0.524726	1.1008	3.21902
chr2	65184216	65184527	0.311	1.60834	1.20362	0.645978	0.903932	3.21117
chr18	52308092	52308353	0.261	1.2231	0.735544	0.368725	0.468549	3.19998
chr3	37452439	37452655	0.216	1.68231	0.831968	0.710869	0.528192	3.19787
chr3	118074728	118074938	0.21	2.44958	1.39847	0.545604	0.802529	3.19492
chr17	21764278	21764506	0.228	2.05546	1.32673	0.847592	0.948441	3.19301
chr13	110445004	110445580	0.576	1.17707	0.841621	0.4742	0.621415	3.19188
chr15	134543543	134543896	0.353	1.45576	0.891588	0.335672	0.539721	3.18327
chr17	11503243	11503463	0.22	1.80463	1.02009	0.707208	0.674522	3.17571
chr2	138275386	138275417	0.031	6.12412	5.88225	3.25875	4.97942	3.17375
chr1	31835659	31836087	0.428	1.41215	1.05709	0.371597	0.72915	3.17298
chr9	115809445	115809771	0.326	1.38376	0.696624	0.665071	0.470076	3.17234
chr14	140776356	140776720	0.364	1.21241	1.26446	0.522737	1.04682	3.16885
chr1	145490707	145490884	0.177	1.84484	0.975636	0.716021	0.619323	3.16805
chr11	2504906	2505179	0.273	1.77891	1.07251	0.558588	0.685603	3.154
chr1	273878033	273878141	0.108	2.58277	1.5748	0.632428	0.956226	3.15299
chr1	161968693	161969565	0.872	1.10915	0.901858	0.349993	0.66059	3.14653
chr5	91571007	91571415	0.408	1.52368	0.838122	0.616029	0.549181	3.14131
chr5	101915202	101915885	0.683	1.19266	0.695675	0.611247	0.510419	3.13844
chr1	261717170	261719412	2.242	1.03353	0.675677	0.450057	0.489755	3.13829
chr4	94684781	94685318	0.537	1.21779	0.891318	0.406263	0.632501	3.13554
chr10	41669343	41669655	0.312	1.23819	0.924435	0.625926	0.728981	3.1325
chr9	74066110	74067525	1.415	1.01307	0.839555	0.369897	0.634226	3.13239
chr14	109906465	109906904	0.439	1.58113	0.79878	0.508013	0.456085	3.1314
chr9	124454311	124454443	0.132	2.42585	1.42124	1.13843	1.0084	3.11841
chr1	166548366	166548803	0.437	1.23008	0.748289	0.544078	0.528133	3.11599
chr4	122663868	122664075	0.207	2.11979	1.40187	0.851729	0.994242	3.11083
chr2	1275601	1275808	0.207	2.34433	1.16456	0.511369	0.574586	3.10684
chr14	120870972	120871275	0.303	1.58108	0.92303	0.522024	0.582021	3.10566
chr14	99395697	99396251	0.554	1.4026	0.951044	0.491872	0.657551	3.10306
chr9	20334663	20335026	0.363	1.74862	1.37413	0.541513	0.985	3.10207
chr6	83136187	83136377	0.19	1.92939	1.61936	0.869249	1.27752	3.10126
chr3	41500203	41500507	0.304	1.70634	1.18227	0.619277	0.831528	3.09933
chrX	55258792	55259448	0.656	1.02655	0.856655	0.422334	0.661565	3.09709
chr3	1291257	1291387	0.13	2.90927	1.94874	1.07563	1.35656	3.0964
chr10	33298227	33298534	0.307	1.17913	1.15372	0.435564	0.913309	3.09296
chr11	48061012	48061572	0.56	1.38799	0.947151	0.47769	0.652501	3.08943
chr5	15609793	15610146	0.353	1.45745	1.05043	0.611799	0.776312	3.08504
chr11	25719648	25719848	0.2	1.65978	0.938196	0.525827	0.570447	3.0835
chr3	59336492	59336566	0.074	3.79475	2.02577	1.66592	1.33518	3.0826
chr1	246373963	246374517	0.554	1.31697	0.738952	0.618633	0.512162	3.07925
chr14	4413491	4413691	0.2	1.81453	1.18787	0.745985	0.840753	3.07838
chr6	47135644	47135894	0.25	1.49037	1.30096	0.397033	0.945523	3.07607
chr1	40848191	40848447	0.256	1.81444	1.58206	0.648539	1.20298	3.07564
chr11	2656634	2657001	0.367	1.15664	1.15852	0.63101	0.987479	3.07312
chr16	65471115	65471535	0.42	1.18281	0.899567	0.544404	0.691529	3.06869
chr9	7784770	7784916	0.146	2.62896	1.88565	0.927955	1.33051	3.06408
chr3	4097106	4097723	0.617	0.986262	0.801354	0.388511	0.606092	3.06126
chr4	7931842	7932506	0.664	1.40848	1.014	0.482664	0.711417	3.05973
chr14	75154774	75157486	2.712	1.12208	0.81752	0.480045	0.607656	3.05929
chr9	114771068	114771479	0.411	1.31408	0.880997	0.581895	0.641367	3.05547
chr4	68887793	68887844	0.051	3.97189	1.80469	1.63018	1.03811	3.05477
chr3	97542915	97543466	0.551	1.69193	1.24902	0.543876	0.872892	3.0523
chr7	120587329	120587733	0.404	1.19173	0.631434	0.481804	0.398678	3.05008
chr10	33117460	33117889	0.429	1.38364	0.895161	0.578191	0.63097	3.04873
chr3	94496713	94497380	0.667	1.23127	0.675566	0.530821	0.445496	3.04452
chr1	24553687	24553816	0.129	2.0579	1.59016	1.15302	1.29188	3.03372
chr7	92480562	92483637	3.075	0.917422	0.642904	0.479022	0.498341	3.03258
chr13	146361054	146361352	0.298	1.59896	1.14726	0.947233	0.932116	3.02926
chr13	25112403	25112943	0.54	1.08761	0.67537	0.449587	0.464686	3.02833
chr12	43423011	43423679	0.668	1.01465	0.830709	0.644098	0.708297	3.02705
chr18	39799523	39800208	0.685	1.12625	0.798561	0.407733	0.560641	3.01998
chr17	51212801	51213583	0.782	1.26745	1.00895	0.438793	0.734245	3.0166
chr1	148158517	148159580	1.063	0.9023	0.689521	0.343951	0.504367	3.0156
chr13	110340406	110342038	1.632	1.21858	0.698342	0.4898	0.456462	3.01296
chr7	92206856	92209504	2.648	1.09122	0.758801	0.488334	0.558697	3.01285
chr2	69501945	69502594	0.649	1.39106	0.896975	0.491034	0.59804	3.01077
chr3	77041391	77043337	1.946	0.96491	0.766836	0.509972	0.615585	3.00783
chr13	206581577	206582133	0.556	1.00731	0.676421	0.417049	0.480133	3.00712
chr10	27092410	27092780	0.37	1.53963	1.13026	0.63617	0.829313	3.0021
chr11	8600466	8601025	0.559	1.32477	0.873586	0.476249	0.590937	3.00205
chr10	28702843	28703179	0.336	1.51731	1.08562	0.573994	0.771227	3.00041
chr9	117038359	117038696	0.337	1.10852	0.770051	0.505503	0.568661	2.99431
chr1	40591300	40591662	0.362	1.64236	1.33204	0.42442	0.924871	2.99124
chr10	66233787	66234691	0.904	0.935819	0.748656	0.467515	0.591841	2.98635
chrX	90387027	90387232	0.205	1.63365	1.12913	0.631287	0.792995	2.98199
chr2	116206192	116206560	0.368	1.78478	1.35335	0.610566	0.959471	2.98117
chr13	26290274	26290712	0.438	1.47399	1.26282	0.535468	0.947416	2.97563
chr8	97690818	97691058	0.24	1.8234	1.40997	0.574426	0.989576	2.97096
chr17	43678615	43679633	1.018	0.960585	0.685568	0.415566	0.502118	2.97094
chr9	114875764	114876088	0.324	1.3005	0.809003	0.616661	0.577684	2.95626
chr18	39790693	39791565	0.872	1.13745	0.754009	0.403299	0.505407	2.95311
chr6	47206340	47206632	0.292	2.36442	1.49509	0.803909	0.966576	2.95262
chr13	28299758	28300024	0.266	1.52824	1.29522	0.716954	1.02039	2.95193
chr13	75476745	75476953	0.208	1.71761	0.931443	0.65763	0.571824	2.94751
chr13	82826038	82826187	0.149	1.90868	1.47706	1.04374	1.18357	2.94714
chr11	147590	148466	0.876	1.09187	0.82371	0.469678	0.612469	2.94539
chrX	110412126	110412624	0.498	1.27333	1.11626	0.349984	0.802573	2.94349
chr13	192519404	192519768	0.364	1.4068	0.845462	0.857009	0.658607	2.94233
chr10	66578596	66579139	0.543	1.2637	0.823345	0.374745	0.52048	2.93514
chr9	99849423	99849727	0.304	1.50778	1.18529	0.467357	0.830277	2.9307
chr7	80155117	80155539	0.422	1.28138	1.05115	0.578613	0.811063	2.92714
chr7	57065234	57065745	0.511	1.08959	0.928179	0.438494	0.705578	2.92495
chr16	66890213	66890464	0.251	1.67305	0.918688	0.689284	0.582311	2.92459
chr6	146120278	146121059	0.781	1.41987	0.774542	0.476967	0.452094	2.92421
chr12	36018278	36018877	0.599	1.29861	0.976204	0.632324	0.748174	2.92191
chr11	7125001	7127246	2.245	0.889185	0.66736	0.360826	0.486443	2.92044
chr8	72358177	72358416	0.239	2.07511	1.24722	0.65807	0.761252	2.91589
chr11	8701083	8701294	0.211	1.3676	0.959648	0.614961	0.70149	2.9154
chr3	8475919	8475996	0.077	3.77387	2.70983	1.0827	1.78672	2.91535
chr7	92521863	92522691	0.828	1.20658	0.877723	0.490932	0.632211	2.91493
chr14	102660949	102661299	0.35	1.54952	1.12452	0.668788	0.822362	2.91483
chrUn_NW_018084979v1	1796197	1796272	0.075	2.77068	1.53139	0.771173	0.845072	2.91336
chr4	111846987	111847513	0.526	1.6248	0.853373	0.631628	0.511765	2.90734
chr1	252850987	252851398	0.411	1.41266	0.718835	0.462398	0.391888	2.90648
chr4	36470242	36471503	1.261	1.28157	0.788363	0.464895	0.507088	2.90349
chr2	33167336	33167448	0.112	2.31819	2.05097	0.878065	1.55462	2.90143
chr12	48218060	48219777	1.717	0.948735	0.614747	0.473623	0.450784	2.89769
chr4	79478882	79479232	0.35	1.5943	0.796462	0.709483	0.491095	2.89754
chr2	17085019	17085354	0.335	1.72059	1.29266	0.81534	0.979401	2.88977
chr1	114371542	114372138	0.596	1.22652	0.87515	0.53785	0.636821	2.8896
chr1	139094384	139094844	0.46	1.25197	1.04251	0.483726	0.776466	2.88766
chr5	42592126	42592442	0.316	1.45346	0.812856	0.593076	0.514443	2.88319
chr14	78701255	78701436	0.181	2.02676	1.20599	0.801398	0.78072	2.88139
chr4	126747397	126748705	1.308	0.989673	0.709161	0.382301	0.498264	2.87995
chr5	23157351	23159044	1.693	0.962279	0.678346	0.447798	0.499695	2.8798
chr3	97229177	97229686	0.509	1.59441	1.12983	0.560014	0.770563	2.87916
chr9	75218132	75218407	0.275	1.77643	1.50789	0.234047	0.972124	2.87886
chr5	10222287	10222842	0.555	1.30953	0.69346	0.435581	0.38963	2.87643
chr15	67012347	67012436	0.089	2.6806	2.17725	0.830976	1.53326	2.87216
chr11	25377421	25377706	0.285	1.58123	1.26418	0.679679	0.949776	2.86746
chr15	4471666	4472143	0.477	1.27517	0.942811	0.348643	0.61906	2.86185
chr15	107814201	107814294	0.093	2.84961	2.47909	1.04415	1.84821	2.86177
chr2	76068763	76068963	0.2	1.89	1.25804	0.610894	0.810917	2.86075
chr6	49178911	49179568	0.657	1.95022	1.31035	0.904696	0.944285	2.85615
chr1	225870085	225870637	0.552	1.0172	0.68771	0.380954	0.464705	2.85304
chr14	28509419	28510343	0.924	1.02994	0.718216	0.530102	0.542316	2.84162
chr9	48429742	48430811	1.069	0.883896	0.688059	0.394669	0.515836	2.84066
chr7	92185501	92186284	0.783	1.55817	1.04576	0.313803	0.606636	2.83376
chr8	20377616	20377881	0.265	1.05131	0.876675	0.604396	0.718949	2.8335
chr2	65904155	65906944	2.789	1.14125	0.856247	0.468779	0.618557	2.82919
chr4	97285493	97285982	0.489	1.27647	0.984289	0.472082	0.699935	2.82884
chr6	170191862	170192126	0.264	1.70184	1.1955	0.509896	0.773902	2.82719
chr4	2496137	2497704	1.567	1.01061	0.576218	0.448458	0.377131	2.82366
chr12	6739189	6740248	1.059	1.34915	1.02735	0.393272	0.688649	2.82219
chr13	127402849	127403342	0.493	1.42146	1.14161	0.652173	0.868966	2.82159
chr17	48818901	48819319	0.418	1.20155	0.971191	0.366461	0.675216	2.8215
chr2	87362239	87362538	0.299	1.44162	1.12007	0.516603	0.791844	2.81821
chr4	123220344	123221610	1.266	0.882512	0.744387	0.469753	0.597833	2.81642
chr13	39776981	39777730	0.749	1.35125	0.843933	0.590246	0.573455	2.81355
chr3	94283075	94283456	0.381	2.26568	1.5394	1.02797	1.09895	2.81016
chr3	72362615	72363496	0.881	1.33368	0.807107	0.403832	0.475688	2.80567
chr14	81787937	81788389	0.452	1.32196	0.816532	0.683516	0.588975	2.80563
chr1	25063178	25064331	1.153	0.923091	0.731459	0.451427	0.563308	2.80502
chr18	18366266	18366871	0.605	1.27514	0.728885	0.371008	0.406116	2.80117
chr13	70117889	70119122	1.233	1.23803	0.9265	0.440801	0.641656	2.7988
chr9	10972716	10972918	0.202	1.9302	1.67958	0.726813	1.24953	2.79825
chr3	46615253	46615847	0.594	1.25929	0.736446	0.440518	0.443774	2.79758
chr10	66045941	66046289	0.348	1.2802	1.24457	0.704084	1.03818	2.79138
chr5	18191543	18191935	0.392	1.79639	0.892215	0.705077	0.501247	2.79132
chr12	4519443	4520153	0.71	1.12235	0.723507	0.41779	0.471052	2.79084
chr16	51433507	51437699	4.192	1.09209	0.819752	0.397618	0.570821	2.7898
chr1	158347080	158347488	0.408	1.5344	0.885314	0.809423	0.625047	2.78552
chr14	47246392	47246591	0.199	2.19989	1.26879	0.904606	0.803762	2.78537
chr4	14791658	14791899	0.241	1.31669	1.22224	0.507631	0.931313	2.78098
chr5	27415366	27415861	0.495	1.34892	0.91216	0.461502	0.592803	2.77876
chr14	28307852	28310133	2.281	1.03685	0.70684	0.50518	0.515379	2.77694
chr2	4887842	4888300	0.458	1.33284	1.02596	0.551128	0.744041	2.77279
chr1	221743489	221744258	0.769	1.19305	0.825378	0.554646	0.594896	2.76986
chr17	46990923	46991276	0.353	1.66526	0.983395	0.707669	0.636903	2.76369
chr1	252898807	252899354	0.547	1.27766	0.969661	0.677579	0.752497	2.76328
chr2	7862842	7863233	0.391	1.5015	1.07632	0.530148	0.724699	2.76254
chr15	99993245	99994374	1.129	1.26777	1.01803	0.512091	0.744351	2.76117
chr14	121195755	121195888	0.133	2.55809	1.60173	1.51067	1.22228	2.76043
chr16	6575989	6576157	0.168	2.86601	1.06443	0.68173	0.272972	2.75983
chr5	18555381	18555885	0.504	1.48954	1.00894	0.572153	0.676132	2.75652
chr4	15974085	15974376	0.291	1.59703	1.23206	0.730035	0.917367	2.75508
chr3	98128443	98128698	0.255	1.72945	1.25139	0.624591	0.84951	2.74925
chr2	47089118	47089270	0.152	2.37577	1.56344	1.01094	1.067	2.74922
chr8	1590382	1590773	0.391	1.71161	1.06721	0.65576	0.682746	2.74629
chr12	5063786	5064011	0.225	1.63681	1.11841	0.632057	0.752302	2.74439
chr4	8145414	8146071	0.657	1.22642	0.82465	0.37925	0.515854	2.74348
chr11	20969952	20970262	0.31	1.7392	1.38291	0.615121	0.973031	2.74243
chr13	111102709	111102909	0.2	1.74732	1.2099	0.601958	0.792255	2.74239
chr1	164787156	164787491	0.335	1.24372	0.722331	0.206414	0.343901	2.74108
chr13	132765804	132766063	0.259	1.56033	1.35051	0.561638	0.986099	2.74054
chr1	236710084	236710460	0.376	1.74082	1.2847	0.965456	1.00153	2.73816
chr14	28406176	28406636	0.46	1.17369	0.846181	0.458039	0.584365	2.73342
chr12	16731237	16732975	1.738	1.20187	0.920088	0.514117	0.668465	2.73327
chr13	126896640	126897217	0.577	1.19657	0.84175	0.454053	0.569949	2.73182
chr15	58851398	58851600	0.202	2.17806	1.19775	0.644862	0.634943	2.72419
chr2	5251908	5251987	0.079	2.56905	2.88539	0.958199	2.2937	2.72245
chr6	91947011	91948260	1.249	1.04097	0.746867	0.421001	0.519117	2.72215
chr1	236714753	236715186	0.433	2.24409	1.40323	0.995842	0.944575	2.72156
chr3	117714124	117714912	0.788	1.11286	0.758712	0.5973	0.569209	2.72057
chr6	84851825	84852144	0.319	1.58683	1.0609	0.726893	0.744508	2.71793
chr13	68991129	68991875	0.746	1.24106	1.01438	0.591027	0.775192	2.71765
chr14	42438783	42439287	0.504	1.15348	0.746279	0.512595	0.510425	2.71728
chr10	9875517	9875699	0.182	1.35773	0.963364	0.499713	0.647374	2.71534
chr8	29637394	29638372	0.978	1.26493	1.04606	0.619252	0.808205	2.71463
chr14	48000367	48000567	0.2	2.48534	1.30194	0.804034	0.682302	2.71335
chr4	14946604	14946804	0.2	1.90477	1.37635	0.867108	0.993617	2.71118
chr13	17952276	17952476	0.2	1.90687	1.3194	0.755825	0.894838	2.71114
chr14	114405492	114405712	0.22	1.96675	1.09591	0.64986	0.610117	2.71082
chr14	100972572	100974596	2.024	0.868114	0.593441	0.489425	0.453343	2.70302
chr9	57418037	57418414	0.377	1.67555	0.918639	0.622778	0.529072	2.70243
chr14	55235248	55235816	0.568	0.943129	0.654493	0.457053	0.474593	2.70193
chr6	18876507	18877179	0.672	1.29411	0.833635	0.527687	0.549835	2.70056
chr15	4474269	4474981	0.712	1.1842	0.972681	0.5549	0.739385	2.69743
chr17	36088938	36089716	0.778	1.12779	0.882368	0.478927	0.641704	2.69612
chr8	100727288	100727670	0.382	1.49706	1.09014	0.558039	0.741773	2.69554
chr3	44755485	44755704	0.219	1.4896	1.22103	0.470489	0.842714	2.69378
chr11	77195343	77196324	0.981	1.03276	0.888285	0.44004	0.668157	2.69262
chr13	26077610	26078007	0.397	1.17029	0.706611	0.641404	0.509965	2.68954
chrX	110682498	110682689	0.191	2.15049	1.71667	0.54737	1.12047	2.68891
chr8	130388331	130388993	0.662	1.23766	1.10709	0.31599	0.7637	2.68406
chr9	106371697	106372050	0.353	1.62626	0.941336	0.585854	0.55346	2.68231
chr17	49399035	49400468	1.433	1.14586	0.691301	0.45393	0.4332	2.68086
chr3	110881510	110881783	0.273	2.3268	1.43872	0.792669	0.865864	2.67805
chr4	7940240	7941372	1.132	1.16339	0.969572	0.390259	0.680803	2.67734
chr16	18802500	18802766	0.266	1.74348	1.05805	0.690614	0.66441	2.67469
chr7	94780671	94781511	0.84	0.894003	0.74621	0.392986	0.558821	2.67367
chr4	12781549	12781600	0.051	5.71569	4.72744	1.77519	3.25325	2.673
chr14	113659583	113659771	0.188	2.61306	1.71611	0.984209	1.10661	2.67241
chr1	203653812	203654024	0.212	1.85264	1.72893	0.870413	1.36126	2.67153
chr12	43839223	43840058	0.835	0.9569	0.674027	0.380256	0.458133	2.67096
chr5	59279695	59280408	0.713	1.29611	0.817648	0.325022	0.453899	2.66965
chr16	50523217	50524212	0.995	1.0987	0.92512	0.522833	0.709337	2.66873
chr4	1005095	1005422	0.327	1.95099	1.19843	0.587761	0.687544	2.66833
chr2	83130857	83131203	0.346	1.58239	0.69692	0.74667	0.383607	2.66737
chr14	68673292	68673599	0.307	1.28246	0.98245	0.395813	0.649708	2.66467
chr1	107589060	107589673	0.613	1.31448	0.859622	0.48095	0.546793	2.66449
chr2	88799317	88799846	0.529	1.17985	0.957925	0.353541	0.647729	2.66383
chr9	53290803	53291159	0.356	1.53918	0.943113	0.620086	0.598013	2.66327
chr1	145488137	145488312	0.175	1.85343	1.25237	0.601082	0.781948	2.66216
chr13	132110523	132110541	0.018	8.94561	8.32817	2.61916	5.94472	2.65432
chr1	40596556	40596893	0.337	1.31215	1.09255	0.413711	0.753418	2.64919
chr3	97535774	97537287	1.513	1.14004	0.779909	0.438464	0.514534	2.64371
chr11	68105593	68105791	0.198	2.11993	0.912054	0.98411	0.482076	2.64157
chr14	5314205	5314892	0.687	0.957608	0.686594	0.378286	0.46727	2.6414
chr5	47702257	47702665	0.408	1.72064	1.13458	0.537521	0.686288	2.63915
chr13	82615370	82615788	0.418	1.1215	1.09276	0.486263	0.851811	2.6364
chr4	36651365	36651853	0.488	1.29234	0.957617	0.6513	0.714377	2.63542
chr17	41335075	41335590	0.515	1.19655	0.886871	0.54993	0.641425	2.63448
chr13	110415834	110418345	2.511	1.09574	0.762156	0.368988	0.486142	2.63303
chr17	11671542	11672487	0.945	1.23095	0.65505	0.56179	0.400856	2.63248
chr3	97525914	97526567	0.653	1.58169	1.04712	0.627758	0.684592	2.63135
chr15	132297914	132298596	0.682	1.06628	0.551451	0.455119	0.318712	2.62594
chr11	76898610	76899145	0.535	1.20057	0.963595	0.484048	0.690634	2.62501
chr1	221746709	221747928	1.219	1.00225	0.677535	0.398602	0.447466	2.62378
chr3	72328174	72328825	0.651	1.4656	0.83225	0.571478	0.491394	2.62317
chr6	115110218	115110628	0.41	1.62434	0.962189	0.646477	0.589296	2.62237
chr13	72516051	72516383	0.332	1.64454	1.07736	0.540013	0.655851	2.62043
chr15	118107267	118107330	0.063	3.60755	2.08729	0.837734	1.02981	2.61926
chr14	42080143	42080219	0.076	3.23636	1.86853	1.18251	1.0842	2.61862
chr7	5739081	5740080	0.999	1.1075	0.782831	0.342745	0.490774	2.61851
chr9	66856939	66857150	0.211	1.83786	1.52069	0.734226	1.09911	2.6178
chr4	94032571	94032799	0.228	1.82553	0.99203	0.958668	0.660656	2.61597
chr4	102635794	102636030	0.236	2.2349	1.25575	0.801395	0.707768	2.61595
chr4	79607460	79607461	0.001	192.286	100.82	5.67849	29.4555	2.61487
chrX	9728999	9729361	0.362	1.26568	0.765286	0.471347	0.461418	2.61407
chr4	103041384	103041618	0.234	1.65291	0.974128	0.551876	0.552888	2.6138
chr3	69061361	69061908	0.547	1.28748	0.990484	0.384146	0.644799	2.61318
chr1	236278267	236278584	0.317	1.63606	0.840772	0.620603	0.451623	2.60942
chr4	108851772	108852042	0.27	1.07998	0.905891	0.500006	0.683535	2.60831
chr1	250390147	250390481	0.334	1.64202	1.07354	0.433744	0.609501	2.60381
chr8	76635385	76635410	0.025	6.74947	3.99752	2.59289	2.40113	2.60374
chr2	15828086	15828911	0.825	0.841467	0.778969	0.341875	0.587049	2.60313
chr13	43297314	43297865	0.551	1.22558	0.744702	0.61016	0.508177	2.60195
chr14	74878143	74878554	0.411	1.86622	1.4079	0.519113	0.889919	2.6007
chr15	137317789	137318562	0.773	1.21008	0.985565	0.50575	0.714315	2.5966
chr3	32266680	32267562	0.882	1.15799	0.740503	0.468273	0.474717	2.59501
chr5	57297742	57297980	0.238	1.85216	0.8693	0.775326	0.454295	2.59475
chr11	73881915	73883498	1.583	1.0506	0.823032	0.380081	0.564559	2.59415
chr17	16129709	16129971	0.262	1.66462	0.819819	0.705177	0.449702	2.59227
chr12	46742994	46743244	0.25	1.46213	1.4588	0.326331	1.02008	2.5889
chr6	84847782	84848409	0.627	1.47331	1.01512	0.594809	0.675519	2.58687
chr13	130834102	130834546	0.444	1.22367	1.00113	0.508584	0.724666	2.58653
chr8	87449587	87449829	0.242	1.07217	0.76444	0.677073	0.61163	2.58552
chr13	68214862	68214926	0.064	4.47438	2.46572	0.811418	1.04864	2.58486
chr17	59512000	59512716	0.716	1.28867	0.945231	0.481188	0.63269	2.5836
chr17	36181593	36182109	0.516	1.48546	0.922535	0.661575	0.603324	2.581
chr6	19921713	19922452	0.739	1.1854	0.837507	0.475882	0.562524	2.58021
chr10	24188362	24188667	0.305	1.78764	1.65267	0.741792	1.24691	2.57751
chr13	127657190	127657318	0.128	1.68126	1.52737	0.710517	1.15061	2.57654
chr1	209624656	209625187	0.531	1.35534	0.990644	0.60886	0.700762	2.57512
chr3	97273817	97274201	0.384	1.40638	0.935964	0.679279	0.653465	2.57382
chr8	111992604	111993054	0.45	1.07393	0.785054	0.38116	0.515359	2.5687
chr12	43858653	43859578	0.925	1.3023	1.11739	0.697581	0.88191	2.56803
chrX	36741965	36742760	0.795	1.03238	0.764317	0.537892	0.571672	2.56686
chr3	25963361	25964293	0.932	1.26135	0.797676	0.526165	0.51126	2.56684
chr3	127611130	127612455	1.325	1.17266	0.878671	0.470418	0.60498	2.56583
chr1	143501496	143502477	0.981	1.36105	0.972328	0.683178	0.70807	2.56519
chrX	43419370	43419591	0.221	1.45799	1.31705	0.335581	0.878978	2.56214
chr3	31951892	31952647	0.755	0.990704	0.786129	0.357953	0.538763	2.55796
chr1	273096686	273096791	0.105	2.26464	1.53616	1.05151	1.06166	2.55662
chr13	158787743	158788347	0.604	1.26442	1.05663	0.583269	0.790118	2.55577
chr14	61927155	61927798	0.643	1.26532	0.999401	0.584462	0.732914	2.55493
chr8	71915676	71915831	0.155	2.55776	1.7136	0.761514	1.0103	2.55403
chr10	41510618	41511111	0.493	1.49535	0.882027	0.481072	0.484779	2.55326
chr3	101892924	101893452	0.528	1.09446	0.967955	0.363708	0.68142	2.55031
chr9	107804005	107804187	0.182	1.56234	1.65702	0.466497	1.22708	2.54887
chr9	136680897	136681226	0.329	1.30074	0.988569	0.751079	0.772895	2.54855
chr6	83530833	83531050	0.217	1.89897	1.08668	0.43114	0.510311	2.54668
chr13	32628447	32629541	1.094	1.4222	1.02249	0.605309	0.701712	2.54656
chr3	25952723	25953771	1.048	1.10181	0.670048	0.501835	0.43439	2.54594
chr6	17442613	17443447	0.834	1.039	0.611875	0.584122	0.433198	2.54584
chr1	90874166	90874383	0.217	2.18923	1.88686	1.00336	1.42094	2.54522
chr2	1126250	1127910	1.66	1.12172	0.870828	0.467251	0.613617	2.54447
chr7	7895909	7897085	1.176	1.20416	1.0094	0.565453	0.75837	2.54433
chr13	67911127	67911594	0.467	1.52828	0.895492	0.474954	0.481428	2.54388
chr15	58780881	58785604	4.723	1.09267	0.738422	0.461306	0.490069	2.54222
chr12	15961242	15961542	0.3	1.88136	1.74768	0.914127	1.36706	2.54121
chr15	107497493	107497609	0.116	2.86535	2.13104	0.850157	1.33706	2.5381
chr6	51407991	51408319	0.328	1.75075	1.31767	0.593364	0.861648	2.53803
chr7	38846516	38846808	0.292	1.78436	1.25501	0.790576	0.863177	2.53624
chr3	127581824	127582066	0.242	2.30289	1.20276	0.98098	0.680986	2.53349
chr15	104485676	104485910	0.234	1.29222	0.667	0.560388	0.377635	2.52908
chr2	1391579	1391791	0.212	2.02479	1.18667	0.803881	0.703451	2.52663
chr6	52421139	52421491	0.352	1.40689	1.36487	0.466074	0.99248	2.52641
chr4	66243558	66244281	0.723	1.35848	0.968856	0.572678	0.657506	2.52386
chr14	82350904	82352639	1.735	1.1556	0.832208	0.440126	0.548629	2.52302
chr12	34617583	34617872	0.289	2.10321	1.60493	0.417537	0.93663	2.52231
chr15	20049028	20049880	0.852	1.02179	0.829364	0.478285	0.613537	2.51826
chr14	76447278	76448009	0.731	1.34975	0.925931	0.553132	0.609495	2.51746
chr13	69397656	69398260	0.604	1.08484	0.894092	0.411463	0.626536	2.51675
chr6	93656090	93656151	0.061	3.91543	3.07548	1.17752	1.98646	2.51411
chr4	95375071	95375863	0.792	1.28492	0.76276	0.505267	0.452389	2.51201
chr14	59537722	59538834	1.112	1.23406	0.862476	0.485328	0.564302	2.51107
chr13	132785795	132786284	0.489	1.31031	1.03628	0.644206	0.770818	2.50918
chr12	22182959	22183116	0.157	2.35509	1.52443	0.734897	0.878715	2.50913
chr18	7552986	7553067	0.081	3.02324	1.32044	1.85863	0.856143	2.50834
chr14	114577607	114577988	0.381	1.18232	0.947962	0.68733	0.750584	2.50785
chr12	43195338	43195615	0.277	1.53021	1.3483	0.492159	0.934122	2.50627
chr17	25944960	25945667	0.707	1.05152	0.83197	0.45577	0.593802	2.50138
chr11	47968492	47968924	0.432	1.09565	0.848293	0.58435	0.643869	2.50118
chr7	58401436	58402093	0.657	1.41615	1.11283	0.410125	0.710494	2.50048
chr5	70020794	70021036	0.242	2.11297	1.31875	0.556998	0.696409	2.50018
chr3	127541243	127541319	0.076	3.07253	1.34977	1.47837	0.711331	2.49696
chr9	52079934	52079982	0.048	4.61241	3.1047	2.17665	2.12823	2.49447
chr8	2714001	2714797	0.796	1.60745	0.949379	0.516679	0.511491	2.49098
chr14	20517000	20517563	0.563	1.014	0.795787	0.474005	0.5788	2.48863
chr5	23136282	23136338	0.056	4.66524	3.41304	0.615358	1.78429	2.4865
chr7	54675935	54676474	0.539	1.34886	0.910843	0.58483	0.603206	2.48355
chr15	4495993	4497176	1.183	0.93672	0.769993	0.432973	0.566989	2.48146
chr3	79594954	79595223	0.269	1.93296	1.38525	0.780116	0.920366	2.47983
chr10	23844202	23844912	0.71	1.39521	0.97413	0.542114	0.629632	2.47634
chr11	18861707	18861924	0.217	1.96228	0.913124	0.736931	0.417517	2.47242
chr14	78587013	78587213	0.2	1.87437	1.15278	0.637911	0.652466	2.47137
chr9	21743719	21744576	0.857	0.839566	0.80819	0.313103	0.595144	2.47113
chr14	81865948	81866494	0.546	1.18716	0.875075	0.47308	0.585893	2.46931
chr5	91503954	91504530	0.576	1.34912	1.07157	0.686831	0.803308	2.46881
chr2	98235369	98235869	0.5	1.3229	0.867846	0.474794	0.524208	2.46802
chr15	54730574	54731560	0.986	0.912158	0.877522	0.288328	0.62431	2.46367
chr1	141738803	141738951	0.148	2.15016	1.27379	0.869308	0.753205	2.46041
chr17	30288317	30288445	0.128	2.73505	1.40395	0.814992	0.623313	2.45962
chr5	6076331	6076833	0.502	1.27279	0.75965	0.631998	0.499103	2.45941
chr14	81198751	81199015	0.264	1.59793	1.03281	0.562193	0.61154	2.45864
chr12	752265	752575	0.31	1.44275	0.998198	0.641929	0.672333	2.45751
chr3	79505749	79506269	0.52	1.20407	0.76204	0.611526	0.52055	2.45369
chr12	14713099	14713633	0.534	1.42139	1.05237	0.774166	0.788268	2.45067
chr2	119576856	119577100	0.244	1.33332	1.23597	0.716193	0.984071	2.44988
chr3	112412910	112413681	0.771	1.06754	0.740222	0.502845	0.509698	2.44963
chr2	6857075	6857330	0.255	1.83692	1.25139	0.566413	0.732506	2.44855
chr8	38775120	38775570	0.45	1.3671	0.818202	0.626865	0.515359	2.44428
chr17	50517421	50517640	0.219	1.75961	1.11685	0.823872	0.733724	2.44236
chr12	24268407	24268673	0.266	1.58456	1.0778	0.688028	0.710616	2.44161
chr7	31978688	31979291	0.603	1.23113	0.668844	0.626272	0.421065	2.44113
chr2	119491787	119492274	0.487	1.19113	1.06929	0.349849	0.72424	2.43816
chr7	29805389	29806041	0.652	1.30599	1.05424	0.45211	0.703946	2.43762
chr8	84363271	84363597	0.326	1.46279	1.18589	0.735442	0.887499	2.43759
chr12	27209244	27210871	1.627	0.988739	0.72472	0.530981	0.536915	2.43741
chr1	228134649	228135032	0.383	1.31583	0.789709	0.561725	0.479941	2.43443
chr4	35890484	35891345	0.861	1.23006	0.774824	0.504611	0.47677	2.43395
chr6	98121171	98121687	0.516	1.60743	0.913992	0.778679	0.573008	2.43048
chr3	32261170	32263670	2.5	1.00007	0.73744	0.438433	0.506321	2.43006
chr8	41961014	41961119	0.105	2.63803	1.8035	0.870739	1.07593	2.42902
chr13	38831991	38832861	0.87	1.17983	0.83535	0.583849	0.589694	2.42607
chr1	246448014	246448554	0.54	1.23349	0.896096	0.317719	0.518529	2.42544
chr5	17378420	17378621	0.201	2.01024	1.2474	1.05485	0.853247	2.42392
chr6	15885318	15885540	0.222	2.06619	1.38991	0.56201	0.769215	2.4234
chr13	53672492	53673436	0.944	0.904972	0.694632	0.378068	0.477109	2.42229
chr15	45538910	45540306	1.396	0.938442	0.667564	0.479722	0.47806	2.42063
chr6	52434721	52435043	0.322	1.37528	0.906568	0.199175	0.42032	2.41873
chr10	40383381	40383584	0.203	1.61786	0.928673	0.451399	0.446311	2.41822
chr7	38827540	38828350	0.81	1.28539	0.755432	0.536161	0.444654	2.41082
chr4	79354389	79354600	0.211	1.84509	1.3544	0.70221	0.879961	2.4089
chr4	122816359	122816858	0.499	1.66572	1.18936	0.591609	0.743461	2.40885
chr11	64287447	64287701	0.254	1.91122	0.949073	0.827812	0.499058	2.40749
chr1	164597552	164598526	0.974	1.23464	0.901909	0.607338	0.641204	2.40619
chr17	8267281	8267406	0.125	2.32722	1.15722	1.15053	0.668133	2.4059
chr2	46626192	46626560	0.368	1.94958	1.31971	0.70782	0.803457	2.40531
chr7	84010405	84011057	0.652	0.831194	0.786677	0.501628	0.649617	2.40454
chr14	55329508	55332162	2.654	1.06351	0.751797	0.440144	0.492115	2.40052
chr11	18858349	18858570	0.221	1.96205	1.29312	0.749489	0.787863	2.3999
chr13	147124443	147124591	0.148	2.4061	1.70005	0.583872	0.9397	2.39655
chr7	112378865	112379331	0.466	1.1579	1.22856	0.507077	0.956913	2.39584
chr9	75657588	75658618	1.03	0.892885	0.586443	0.372487	0.369229	2.39579
chr2	85354076	85354362	0.286	1.92821	1.20169	0.873452	0.761337	2.39528
chr17	51205990	51206758	0.768	1.2399	0.8664	0.420523	0.524288	2.39506
chr5	18199003	18199130	0.127	2.15073	1.60826	1.09798	1.16846	2.39373
chr9	53424925	53425047	0.122	2.23884	1.49467	0.409517	0.730355	2.39341
chr18	18516496	18517279	0.783	1.4113	0.852099	0.543768	0.489499	2.39252
chr12	172339	172897	0.558	1.14004	1.04477	0.573573	0.807834	2.39078
chr11	18848741	18849234	0.493	1.43873	1.13989	0.682591	0.823589	2.39057
chr1	98454241	98454516	0.275	1.86462	1.17948	0.685496	0.686063	2.3897
chr12	34614462	34616181	1.719	1.1162	0.731332	0.524259	0.483452	2.38802
chr6	54782473	54782862	0.389	1.25817	0.955571	0.555711	0.661321	2.38731
chr7	116751270	116752029	0.759	1.25245	0.999098	0.3265	0.611097	2.38645
chr3	57419161	57420230	1.069	0.939785	0.699539	0.323236	0.440868	2.38353
chr7	46435577	46435813	0.236	2.07069	1.15534	0.627533	0.549815	2.3833
chr13	127282399	127282998	0.599	1.33941	1.08606	0.658435	0.799849	2.37928
chr13	84026932	84027320	0.388	1.28499	0.734362	0.82967	0.542933	2.37854
chr10	27041179	27041641	0.462	1.17648	1.10051	0.430683	0.786844	2.37767
chr4	94776820	94777699	0.879	1.14012	0.836746	0.417437	0.532756	2.37732
chr6	75147559	75148348	0.789	1.13075	1.03892	0.382111	0.723934	2.37672
chr4	66239184	66239986	0.802	0.941815	0.628638	0.478894	0.433735	2.37513
chr17	5500298	5500344	0.046	4.6053	3.01123	0.977099	1.48327	2.37453
chr1	254231072	254231516	0.444	1.35322	1.19651	0.604241	0.880908	2.37317
chr3	72371494	72372103	0.609	1.25507	1.03649	0.536332	0.733429	2.37157
chr2	76637270	76637555	0.285	1.83202	1.17819	0.692052	0.697275	2.37044
chr17	11278092	11278400	0.308	1.41339	1.22393	0.42642	0.807454	2.36979
chr16	34679122	34679827	0.705	1.17899	0.989891	0.429977	0.673754	2.36927
chr2	5142067	5142093	0.026	5.76747	4.95729	1.19153	3.02565	2.36893
chr1	21345657	21346287	0.63	1.57625	1.10348	0.559921	0.674076	2.36683
chr8	39780241	39782024	1.783	0.961765	0.653461	0.469356	0.445391	2.36656
chr5	21798916	21799396	0.48	1.03441	0.8456	0.452601	0.599639	2.36545
chr5	80612796	80614653	1.857	0.950784	0.65957	0.406279	0.429256	2.36419
chr14	79045408	79046212	0.804	1.05248	0.757911	0.549129	0.5449	2.36303
chr7	92199578	92200914	1.336	0.904191	0.740173	0.450451	0.54811	2.36244
chr14	80390673	80392793	2.12	1.06245	0.821683	0.52038	0.592142	2.36154
chr3	11207211	11208623	1.412	1.18387	0.721388	0.540579	0.448887	2.36067
chr9	126714754	126715057	0.303	1.56242	1.18931	0.609154	0.785078	2.35819
chr1	98612101	98612545	0.444	1.13966	0.892479	0.72229	0.715457	2.35773
chr1	112670422	112671042	0.62	1.0967	0.885238	0.367978	0.576088	2.35718
chr7	57622251	57624148	1.897	1.23058	0.861912	0.494271	0.549537	2.35713
chr7	59335846	59336695	0.849	1.1392	0.858048	0.587071	0.623602	2.35503
chr1	166476381	166476688	0.307	1.46699	1.36484	0.706899	1.04201	2.35446
chr4	8209410	8209918	0.508	1.18562	0.850846	0.51888	0.567337	2.35174
chr14	42217991	42218442	0.451	1.25933	0.880504	0.489572	0.553066	2.35085
chr3	56740489	56740961	0.472	1.4102	1.0048	0.53609	0.63272	2.34927
chr13	29741745	29742119	0.374	1.5062	0.745352	0.7084	0.40574	2.34914
chr1	77092197	77092683	0.486	1.16808	0.665661	0.73643	0.481782	2.34747
chr7	37388053	37389011	0.958	1.20094	0.810886	0.502804	0.513341	2.34632
chr17	11512263	11512929	0.666	1.35151	0.933276	0.343938	0.50385	2.34631
chr13	70808031	70808360	0.329	1.72606	0.879347	0.830277	0.497511	2.346
chr15	117941314	117941841	0.527	1.35414	0.886617	0.414406	0.486028	2.34588
chr2	58855941	58856241	0.3	1.75799	1.24787	0.653488	0.776763	2.34447
chr2	48564879	48564992	0.113	2.60001	1.71451	0.778099	0.937058	2.34343
chr5	19553657	19555100	1.443	1.13592	0.692644	0.457687	0.40308	2.34226
chr6	28110818	28111125	0.307	1.75071	1.35071	0.623811	0.869556	2.34207
chr3	117683647	117683880	0.233	2.17097	1.42978	0.677968	0.792079	2.34124
chr7	4228890	4229178	0.288	1.79464	1.31199	0.502145	0.75993	2.34122
chr10	60049191	60049385	0.194	1.74087	1.64032	1.02328	1.33377	2.34089
chr1	240666780	240666900	0.12	2.21303	1.56366	0.53121	0.845152	2.34072
chrX	34760894	34761716	0.822	0.842528	0.833035	0.3473	0.621411	2.34013
chr15	274884	274987	0.103	2.85469	1.71081	0.487064	0.698667	2.33921
chr11	7150164	7150631	0.467	1.52646	1.25228	0.491917	0.809575	2.33686
chr13	131261945	131263526	1.581	1.35213	1.0297	0.570773	0.694742	2.33267
chr9	7258012	7258133	0.121	3.07027	2.43467	0.748038	1.43899	2.33232
chr11	8052085	8052364	0.279	1.59902	1.66221	0.633322	1.24816	2.33232
chr2	123182037	123182528	0.491	1.40801	1.2909	0.714049	0.993213	2.33113
chr3	97006984	97007184	0.2	1.99729	1.28872	0.692409	0.728898	2.33088
chr13	132214654	132215190	0.536	1.59989	0.839032	0.514412	0.372837	2.32837
chr1	164592477	164595673	3.196	0.996743	0.671206	0.499866	0.457768	2.32796
chr3	106807899	106808099	0.2	2.22379	1.50365	0.528925	0.775494	2.32761
chr9	65137012	65137601	0.589	1.34849	0.906445	0.466298	0.527298	2.32677
chr6	82378617	82379361	0.744	1.02655	0.724711	0.466774	0.484099	2.32648
chr15	119597306	119598598	1.292	1.04707	0.763387	0.465578	0.513377	2.32585
chr6	51890474	51891328	0.854	1.08124	0.805908	0.433488	0.52739	2.32571
chr7	57614887	57615344	0.457	1.36156	0.799959	0.525078	0.439733	2.32211
chr6	46922247	46922608	0.361	1.38379	1.3917	0.497961	1.01008	2.32123
chr11	77045769	77045981	0.212	2.11227	1.46795	0.522744	0.782622	2.31939
chr13	131049692	131049756	0.064	3.27066	1.8216	2.07255	1.30495	2.31897
chr9	114467323	114468139	0.816	1.21982	0.93363	0.494027	0.620503	2.31788
chr3	93235443	93235656	0.213	2.56581	1.38705	0.951145	0.689657	2.31529
chr6	81463815	81464569	0.754	0.898681	0.768557	0.475006	0.58548	2.31419
chr12	48179231	48179913	0.682	1.2838	1.07079	0.570946	0.762637	2.31329
chr15	48107214	48107571	0.357	1.76659	1.26219	0.519514	0.722731	2.31171
chr14	123511815	123512055	0.24	1.75089	1.65858	0.620887	1.16976	2.3117
chr14	81400161	81400452	0.291	1.86925	1.12372	0.515619	0.538133	2.31158
chr4	15745524	15746971	1.447	1.07509	0.822744	0.506408	0.576645	2.31081
chr4	98826819	98827690	0.871	1.21175	0.821354	0.432337	0.483278	2.30545
chr4	34343128	34344100	0.972	1.05029	0.848729	0.563358	0.637509	2.30535
chr13	50757783	50758732	0.949	0.949664	0.789853	0.345169	0.527628	2.30526
chr14	81854756	81854975	0.219	1.79362	1.44518	0.44424	0.859757	2.30498
chr7	112476537	112477591	1.054	1.10732	0.815922	0.295164	0.463405	2.30387
chr17	51908196	51908995	0.799	1.18022	0.742794	0.498089	0.446581	2.30284
chr13	132150650	132151219	0.569	1.27634	0.798117	0.547801	0.481614	2.30182
chr1	161900451	161901387	0.936	1.04976	0.835446	0.390277	0.548901	2.30149
chr7	57596190	57597002	0.812	0.861457	0.712532	0.413698	0.517486	2.29566
chr7	7879199	7880035	0.836	1.42067	0.880881	0.610115	0.527597	2.29434
chr3	77284771	77285066	0.295	1.83799	1.23938	0.524302	0.666064	2.29139
chr1	246398399	246398879	0.48	1.3881	0.80365	0.625474	0.470717	2.29062
chr13	40176529	40177303	0.774	1.06904	0.771387	0.494386	0.520255	2.28826
chr6	75246577	75246890	0.313	1.45635	0.918777	0.480256	0.491954	2.28687
chr12	35683807	35684548	0.741	1.35559	0.867132	0.510224	0.497128	2.28475
chr7	32769900	32770296	0.396	1.25657	1.00057	0.541491	0.687333	2.28287
chr10	33086008	33087368	1.36	1.05332	0.84509	0.556719	0.627536	2.28264
chr5	59377299	59377804	0.505	1.37613	0.892282	0.603848	0.553713	2.28101
chr6	72545062	72545763	0.701	1.17166	0.82415	0.509843	0.533464	2.27675
chr4	125431397	125432311	0.914	1.14058	0.844173	0.387923	0.513577	2.27667
chr14	28595966	28596477	0.511	1.20617	1.0809	0.639461	0.831797	2.27503
chr3	68945606	68946353	0.747	1.12879	0.900151	0.449388	0.601437	2.27442
chr9	20626869	20627077	0.208	2.15218	1.58044	0.690322	0.937456	2.27357
chr2	1301817	1302205	0.388	1.38263	0.930859	0.556021	0.566951	2.27148
chr3	1011637	1012910	1.273	1.27559	1.05709	0.50859	0.719333	2.2709
chr4	125305273	125305967	0.694	1.36275	1.01061	0.573613	0.662954	2.26988
chr3	94468072	94469193	1.121	1.14899	0.804716	0.529613	0.53182	2.26966
chr18	18370775	18371322	0.547	1.45838	0.857423	0.461497	0.417842	2.2678
chr7	57067484	57067922	0.438	1.28357	0.906638	0.49051	0.556726	2.26646
chr17	40462082	40462299	0.217	2.44443	1.48677	0.944161	0.824736	2.26614
chr13	26292668	26293057	0.389	1.47022	1.30486	0.342691	0.807019	2.26484
chr1	15132751	15133921	1.17	1.04641	0.925422	0.361519	0.623011	2.26475
chr14	124368647	124368823	0.176	1.47655	0.956334	0.295061	0.434273	2.26313
chr2	8460050	8460253	0.203	1.53219	1.09266	0.805344	0.771412	2.26256
chr8	42004747	42005492	0.745	1.26754	0.941381	0.533886	0.61706	2.26213
chr13	139878263	139878337	0.074	3.71784	1.62309	1.48274	0.634819	2.26163
chr14	76462023	76463917	1.894	1.29752	1.01833	0.561717	0.692924	2.26114
chr15	135376276	135376618	0.342	1.96023	1.23042	0.657318	0.654122	2.26081
chr13	106852937	106853893	0.956	0.777335	0.773113	0.35155	0.584617	2.25885
chr6	89616178	89617333	1.155	1.36423	0.860042	0.570088	0.508426	2.25855
chr16	24761603	24762301	0.698	1.22324	1.00735	0.610544	0.736062	2.25851
chr17	50733360	50733642	0.282	1.57803	1.01653	0.454774	0.518298	2.25451
chr3	11642623	11643118	0.495	1.21193	0.855382	0.56415	0.567925	2.25347
chr14	28541253	28542160	0.907	1.22136	1.12024	0.414418	0.762144	2.25342
chr13	127285699	127285725	0.026	7.87253	3.87768	3.20647	1.80679	2.25317
chr7	121256078	121256178	0.1	2.68108	1.84959	1.08441	1.14089	2.25296
chr9	64086446	64087444	0.998	1.44397	0.811706	0.530257	0.40608	2.2526
chr13	89699520	89700061	0.541	1.26822	0.743802	0.457558	0.383849	2.25214
chr13	152113036	152113247	0.211	1.61504	0.905831	0.682351	0.491246	2.24969
chr6	144722867	144723074	0.207	1.7104	1.12231	0.63227	0.643036	2.2495
chr14	129192405	129192720	0.315	1.74254	1.35817	0.569812	0.836831	2.24947
chr15	107788960	107790166	1.206	0.977714	0.753789	0.330638	0.465891	2.24759
chr4	99113595	99114024	0.429	1.34641	1.13231	0.596764	0.798715	2.24719
chr11	22761688	22761968	0.28	1.02882	0.911069	0.292184	0.583217	2.24687
chr3	110663081	110664334	1.253	1.04523	0.7941	0.47817	0.541556	2.2454
chr2	83375311	83375609	0.298	1.91101	1.22382	0.865554	0.758202	2.24528
chr6	51248060	51249690	1.63	1.07596	0.876666	0.424566	0.586478	2.24474
chr4	70843390	70844493	1.103	1.08279	0.89186	0.40949	0.591883	2.2445
chr9	46442323	46443838	1.515	0.790661	0.695664	0.384232	0.514576	2.24437
chr1	162001449	162001707	0.258	1.36587	0.941192	0.778143	0.679206	2.24335
chr4	8319063	8320054	0.991	1.06859	0.833346	0.527578	0.592181	2.24334
chr5	34995503	34995809	0.306	1.27181	0.994189	0.553869	0.673819	2.24096
chr4	122706903	122707552	0.649	1.26656	0.944247	0.501548	0.602655	2.23956
chr2	119580996	119581468	0.472	1.25311	0.789404	0.34719	0.384709	2.23852
chr14	101240881	101241209	0.328	1.6018	1.07458	0.579267	0.617244	2.23584
chr9	20035602	20035843	0.241	2.20013	1.23687	0.918634	0.663688	2.23575
chr13	32624602	32627308	2.706	1.10892	0.826461	0.563811	0.582409	2.23356
chr6	69932403	69933083	0.68	1.27706	0.916655	0.563368	0.597102	2.23341
chr10	66122710	66122760	0.05	3.62367	3.57647	1.09907	2.44583	2.23289
chrUn_NW_018084979v1	327731	328065	0.334	1.20459	1.29389	0.481937	0.970091	2.23177
chr5	90434383	90436943	2.56	1.06053	0.720514	0.458557	0.450612	2.23032
chr1	273107905	273108683	0.778	1.15228	0.88459	0.453439	0.571238	2.23023
chr1	123316106	123316255	0.149	1.79984	1.45931	0.582564	0.913288	2.22935
chr5	8935798	8936229	0.431	1.33257	1.05767	0.50214	0.685132	2.22909
chr7	100774068	100774405	0.337	1.71611	1.11871	0.850314	0.730209	2.22853
chr9	20435805	20436018	0.213	1.91863	1.19765	0.419998	0.52514	2.22841
chr17	9467958	9469487	1.529	1.2616	1.0034	0.525793	0.673031	2.22726
chr11	2938930	2939843	0.913	1.08387	0.831503	0.474345	0.557833	2.22721
chr11	19048152	19048670	0.518	1.33327	0.778462	0.581128	0.4405	2.22552
chr12	14697454	14697836	0.382	1.86577	1.50546	0.456324	0.871595	2.22359
chrUn_NW_018084833v1	1162006	1162092	0.086	3.54603	2.03875	1.83736	1.27023	2.22333
chr8	72746028	72746759	0.731	1.0321	0.645219	0.432226	0.375402	2.22324
chr9	20394075	20394468	0.393	1.41793	1.01269	0.504492	0.601478	2.2213
chr13	24543654	24544916	1.262	0.97735	0.803023	0.375515	0.53208	2.22126
chr5	27485729	27486836	1.107	0.976453	0.904438	0.480238	0.681016	2.22097
chr13	131286146	131287357	1.211	1.08739	0.687748	0.576205	0.457509	2.22023
chr15	135581720	135581961	0.241	1.73785	1.16034	0.584019	0.640506	2.2196
chr3	126235224	126235526	0.302	1.55422	1.18157	0.515868	0.713602	2.21882
chr8	39955780	39956008	0.228	1.57198	1.10726	0.740844	0.732602	2.2184
chr6	74929257	74929689	0.432	1.14162	1.07555	0.653044	0.855299	2.21829
chr15	33211739	33212487	0.748	1.29678	0.932892	0.455861	0.553785	2.21816
chr13	42347911	42348098	0.187	2.35752	1.58933	0.563367	0.77957	2.21567
chr5	42401762	42402328	0.566	1.01231	0.854995	0.439374	0.596146	2.2134
chr8	104575056	104575727	0.671	1.07153	0.670277	0.471043	0.398979	2.21336
chr3	37795447	37795655	0.208	1.93194	1.45413	0.618883	0.860421	2.21163
chr2	9837613	9838440	0.827	1.04293	0.722974	0.538815	0.49502	2.21149
chr13	136709641	136711387	1.746	1.08633	0.746137	0.573973	0.514414	2.21107
chr5	59290606	59292579	1.973	0.987248	0.672731	0.378142	0.397223	2.21084
chr8	121324561	121325817	1.256	1.04312	0.852258	0.383672	0.553626	2.20822
chr13	82601243	82605817	4.574	1.19729	0.773748	0.375514	0.401537	2.20783
chr1	236718621	236719265	0.644	2.30415	1.69897	1.11261	1.15845	2.20443
chr2	16210375	16211325	0.95	1.28418	0.968905	0.483273	0.605576	2.20437
chr18	37902802	37903147	0.345	1.66237	1.21717	0.490659	0.685162	2.20244
chr9	215037	215636	0.599	1.42237	0.802063	0.517458	0.39026	2.19745
chr1	79542984	79544028	1.044	1.12017	0.675216	0.456054	0.37284	2.19634
chr8	5864631	5865683	1.052	0.952796	0.833328	0.509765	0.631559	2.19574
chr16	6121379	6121873	0.494	1.41864	1.276	0.45215	0.835493	2.19405
chr3	11081699	11082854	1.155	1.01509	0.838641	0.46847	0.589441	2.19349
chr14	82326605	82326764	0.159	1.45599	1.1799	0.539593	0.762101	2.1934
chr3	92843197	92843596	0.399	1.50873	0.927203	0.484454	0.459742	2.19115
chr9	64100599	64102770	2.171	1.09917	0.79957	0.522033	0.536171	2.19109
chr12	46396136	46396174	0.038	4.91774	5.02975	1.83116	3.62047	2.19019
chr1	261730034	261730307	0.273	1.30059	0.976281	0.556325	0.6364	2.18978
chr4	90541078	90541533	0.455	0.913538	0.872763	0.468406	0.669475	2.18965
chr2	144557801	144558410	0.609	1.31635	0.899722	0.424483	0.492219	2.18862
chr1	109149700	109149713	0.013	12.8663	9.17134	6.67892	6.33841	2.1841
chr2	140890902	140891534	0.632	1.01252	0.905759	0.489284	0.666037	2.18269
chr15	128893295	128894023	0.728	1.37984	1.21157	0.441397	0.781524	2.18221
chr1	168897096	168897127	0.031	6.96686	4.86415	1.73723	2.46555	2.18029
chr14	28495093	28495182	0.089	3.11753	1.22156	1.6967	0.569765	2.17988
chr14	75525171	75525371	0.2	1.70805	1.41144	0.533269	0.872491	2.17978
chr14	75096921	75097829	0.908	1.24334	1.09676	0.453628	0.73418	2.17806
chr2	30148739	30149540	0.801	1.19681	0.997076	0.422296	0.641412	2.17767
chr3	56738214	56739264	1.05	1.18916	0.67888	0.557664	0.388823	2.17713
chr5	23140848	23141190	0.342	1.62259	1.3125	0.666695	0.873228	2.17609
chr9	6167986	6168391	0.405	1.67174	1.16467	0.642077	0.691371	2.17552
chr3	93239985	93241943	1.958	0.904157	0.618794	0.376631	0.376274	2.17519
chr9	72833816	72834743	0.927	1.07009	0.759411	0.516009	0.504375	2.17256
chr9	130458349	130458693	0.344	1.3962	1.13675	0.480773	0.71535	2.17237
chr13	206403136	206403469	0.333	1.49986	1.14009	0.501949	0.680724	2.17235
chr17	51921938	51922268	0.33	1.45496	0.945821	0.571107	0.53894	2.17227
chr2	69358349	69359522	1.173	1.15823	0.774303	0.550678	0.494584	2.17202
chr4	110292168	110292876	0.708	1.05227	0.776404	0.462891	0.505021	2.17174
chr3	93231610	93231809	0.199	1.74176	1.55073	0.522954	0.989293	2.17087
chr15	133823018	133823761	0.743	1.06013	0.774003	0.561083	0.543945	2.16924
chr3	98192490	98193127	0.637	1.55275	0.963419	0.457507	0.458304	2.1683
chr3	86629098	86629298	0.2	1.64	1.05651	0.485419	0.523851	2.1676
chr1	129578343	129578846	0.503	1.09946	0.7913	0.432811	0.48327	2.16424
chr11	73870123	73870198	0.075	2.55458	1.84689	1.03281	1.14335	2.16303
chr1	268076183	268076584	0.401	1.07079	0.804563	0.599666	0.586692	2.16239
chr13	130868329	130869300	0.971	1.32243	0.942575	0.542643	0.581731	2.16102
chr5	60028162	60028468	0.306	1.3525	0.793668	0.591056	0.441054	2.15944
chr2	16240554	16241900	1.346	0.974187	0.924827	0.354838	0.637931	2.15879
chr4	20429239	20429933	0.694	1.51281	0.919757	0.56896	0.482426	2.15821
chr13	131003814	131004506	0.692	1.12834	0.964051	0.48031	0.663771	2.15807
chr15	78540314	78541600	1.286	1.01676	0.691924	0.506068	0.455174	2.15708
chr4	8113398	8115152	1.754	1.12625	0.900698	0.48811	0.604749	2.15626
chr2	145538947	145539182	0.235	1.85321	1.30581	0.638782	0.742546	2.15603
chr10	63227616	63227654	0.038	5.75014	2.83782	2.97421	1.55029	2.15602
chr1	164963416	164963863	0.447	1.48383	1.14146	0.548096	0.707304	2.15528
chr5	27510840	27511136	0.296	1.33692	0.930085	0.537926	0.559241	2.15453
chr1	24574046	24575341	1.295	1.17936	0.788687	0.46459	0.456912	2.15438
chr11	14751480	14751680	0.2	2.03199	1.11328	1.09161	0.676715	2.15403
chr2	77637482	77637922	0.44	1.23331	0.952367	0.432337	0.580454	2.15365
chr1	158892786	158893164	0.378	1.34287	0.918355	0.403967	0.482327	2.1533
chr18	39838366	39838967	0.601	1.3082	0.819813	0.536883	0.461548	2.15292
chr10	66512719	66513061	0.342	1.28985	1.12277	0.66415	0.831798	2.15034
chr7	98364633	98364890	0.257	1.63699	1.07109	0.781882	0.673154	2.14884
chr1	17479536	17479946	0.41	1.38097	1.0285	0.501725	0.619273	2.14853
chr14	74236614	74237894	1.28	0.97639	0.736961	0.455938	0.494583	2.14728
chr5	6128169	6128359	0.19	2.82669	1.6381	1.38744	0.967461	2.14608
chr15	37616438	37616537	0.099	2.45111	2.09874	1.00238	1.42353	2.14561
chr2	76642812	76642958	0.146	2.0094	1.20091	0.972974	0.717604	2.14447
chr10	66446026	66446268	0.242	1.47813	1.32589	0.230769	0.744153	2.14419
chr6	32050008	32051068	1.06	1.02178	0.948732	0.483105	0.697486	2.14403
chr1	251009758	251010336	0.578	1.48072	0.879828	0.681918	0.507019	2.14266
chr13	97015440	97015717	0.277	1.45201	1.04455	0.878028	0.776633	2.14238
chr7	47561787	47562812	1.025	1.02923	0.797137	0.516223	0.557624	2.14188
chr1	250486419	250487298	0.879	0.849013	0.738015	0.437753	0.5459	2.1407
chr2	87352504	87353648	1.144	1.02005	0.823	0.459602	0.560882	2.13815
chr4	15704984	15705253	0.269	1.34496	1.05267	0.751006	0.774807	2.13754
chr18	29157503	29158098	0.595	0.876399	0.699826	0.514087	0.530131	2.13507
chr1	145491948	145493077	1.129	1.20519	0.881379	0.573948	0.585517	2.13356
chr7	92253938	92254327	0.389	1.75576	0.955661	0.555649	0.392967	2.13279
chr3	1799707	1800198	0.491	1.1586	0.860555	0.512314	0.557348	2.13148
chr10	65411845	65412097	0.252	1.66041	1.20723	0.711629	0.761982	2.13092
chr6	81407425	81407813	0.388	1.22876	0.680103	0.502733	0.339203	2.12973
chr14	129169236	129170975	1.739	0.970995	0.879165	0.464038	0.641067	2.12919
chr5	59337152	59339321	2.169	1.07189	0.742087	0.559547	0.501416	2.12882
chr8	32233014	32233467	0.453	1.34866	1.1437	0.521075	0.75472	2.12755
chr11	20105397	20105731	0.334	1.48262	1.19433	0.531639	0.746804	2.12498
chr3	119907516	119908000	0.484	1.07724	0.907463	0.321363	0.551557	2.1238
chr12	37255431	37256368	0.937	1.248	1.09472	0.503391	0.744111	2.12373
chr4	79571071	79571543	0.472	1.10109	1.03267	0.364754	0.685657	2.12196
chr16	32321052	32321282	0.23	1.60056	1.37223	0.512199	0.859157	2.12128
chrUn_NW_018084979v1	1797770	1798602	0.832	1.14403	0.963188	0.45131	0.636344	2.11942
chr12	200166	200793	0.627	1.2046	0.857077	0.332355	0.445404	2.11877
chr5	85364596	85364904	0.308	1.43733	1.23538	0.641043	0.859477	2.11832
chr1	143508243	143508499	0.256	1.21776	0.79454	0.682435	0.541778	2.11789
chr17	31980684	31980894	0.21	1.81161	1.49049	0.745785	0.987171	2.11761
chr7	23947555	23948578	1.023	1.1973	1.03179	0.399412	0.654924	2.11718
chr14	106763282	106763907	0.625	1.09018	1.08015	0.572792	0.835765	2.11714
chrUn_NW_018084968v1	2032565	2033989	1.424	1.2856	1.00475	0.39129	0.582303	2.11697
chr10	65405397	65408791	3.394	1.0888	0.753229	0.409354	0.432275	2.11696
chr16	51511282	51512208	0.926	1.1521	0.822686	0.424856	0.479143	2.1169
chr7	100101352	100103035	1.683	1.25338	0.836046	0.524713	0.491589	2.11541
chr4	112080564	112080685	0.121	2.12184	1.61602	0.71757	0.952122	2.1152
chr3	103806039	103806401	0.362	1.15406	0.946963	0.538779	0.656072	2.11515
chr14	4346126	4346474	0.348	1.37755	1.32007	0.446295	0.879623	2.11435
chr3	112437600	112438398	0.798	1.31413	1.13375	0.547579	0.770914	2.11266
chr1	8446861	8447244	0.383	1.24952	1.00019	0.63173	0.707746	2.11253
chr13	34146463	34147065	0.602	1.31118	1.07906	0.414962	0.654643	2.11162
chr11	18839797	18841208	1.411	1.19076	0.916437	0.518617	0.597979	2.11062
chr7	87874091	87875603	1.512	0.880696	0.590274	0.420036	0.371855	2.10907
chr10	53335997	53336203	0.206	1.78795	1.24691	0.653343	0.707668	2.1041
chr12	26343354	26343700	0.346	1.37045	0.881701	0.817808	0.618526	2.09989
chr1	253876928	253877139	0.211	2.1577	1.38365	0.703083	0.690899	2.09977
chr10	40421565	40422208	0.643	0.953789	0.722609	0.44708	0.481277	2.09963
chr17	41151124	41151253	0.129	2.1493	1.86188	0.480308	1.06649	2.09834
chr7	4357537	4358161	0.624	1.56752	1.18174	0.657884	0.748068	2.09754
chr13	121898922	121900934	2.012	0.817282	0.755546	0.456507	0.58354	2.09746
chr14	74148372	74149911	1.539	1.09807	0.799729	0.477744	0.503911	2.09697
chr4	35695776	35695929	0.153	1.90348	1.42669	0.706064	0.855384	2.09593
chr12	31922551	31923880	1.329	1.05827	0.819986	0.529026	0.567257	2.09413
chr9	106302767	106304115	1.348	1.05681	0.707581	0.471327	0.42789	2.0933
chr14	56165484	56165862	0.378	1.49346	0.909119	0.664379	0.512893	2.09245
chr8	87387431	87387632	0.201	1.71801	1.1209	0.413629	0.497116	2.09107
chr15	134510524	134510707	0.183	2.47933	1.81561	0.910875	1.06552	2.09103
chr5	11923191	11923454	0.263	1.54691	1.0134	0.391601	0.460738	2.09044
chr11	68269794	68270820	1.026	1.2624	0.920231	0.5057	0.55817	2.08999
chr13	158903516	158904384	0.868	0.955825	0.668633	0.361235	0.38402	2.08912
chr2	114895429	114895573	0.144	1.74126	1.48549	0.823975	1.04604	2.08733
chr6	71008675	71009449	0.774	1.23585	0.663773	0.580414	0.349724	2.08704
chr10	33119678	33121293	1.615	1.21899	0.738796	0.598116	0.441173	2.0861
chr15	56066595	56067003	0.408	1.28506	0.874597	0.291881	0.398441	2.08583
chr6	82366977	82368428	1.451	1.15657	0.899024	0.453618	0.561965	2.08553
chr2	9839770	9842287	2.517	1.09129	0.891266	0.528061	0.621108	2.0848
chr5	3500102	3501732	1.63	1.0659	0.834717	0.474025	0.550789	2.08458
chr15	134503623	134506016	2.393	0.90358	0.747012	0.471077	0.539242	2.08165
chr1	11920117	11921880	1.763	0.843663	0.812531	0.499852	0.647335	2.08123
chr4	122787167	122788013	0.846	1.07345	0.77093	0.622901	0.554408	2.08084
chr17	36191214	36191822	0.608	1.46101	1.11319	0.598527	0.698467	2.07966
chr3	93486947	93487439	0.492	1.2286	0.965745	0.623758	0.674455	2.07641
chr16	49955455	49955992	0.537	1.16305	0.911017	0.385966	0.536699	2.076
chr13	38665817	38669175	3.358	1.07815	0.755549	0.516124	0.48476	2.07551
chr13	158925853	158926074	0.221	1.73023	1.19004	0.541862	0.617468	2.0755
chr1	114382411	114383022	0.611	1.27563	0.865264	0.462587	0.473526	2.07547
chr15	83001564	83001707	0.143	1.88567	1.47147	0.401418	0.7561	2.07481
chr1	261605119	261605478	0.359	1.37972	1.15261	0.408383	0.684401	2.07459
chr10	66022205	66022377	0.172	2.27617	1.21312	0.569501	0.390191	2.0739
chr5	67895036	67895636	0.6	1.55968	0.946778	0.609138	0.488388	2.07365
chr4	128632350	128632596	0.246	2.04881	1.71059	0.840024	1.1276	2.07345
chr3	32012914	32015198	2.284	1.19006	0.769168	0.490893	0.431932	2.07323
chr1	269795366	269795719	0.353	1.78677	0.874206	0.526435	0.266156	2.07276
chr1	252775189	252775840	0.651	1.06733	0.581773	0.549987	0.332173	2.0727
chr10	56396455	56396889	0.434	1.36837	1.07669	0.757503	0.78179	2.07147
chr1	181156722	181156970	0.248	1.52987	1.23367	0.575104	0.772738	2.07138
chr3	58956646	58957181	0.535	1.25395	0.873359	0.550858	0.533817	2.07069
chr6	108295058	108296407	1.349	1.1433	0.844844	0.481942	0.525398	2.07033
chr13	130788488	130789178	0.69	1.13148	0.797885	0.511532	0.498212	2.06875
chr4	20476217	20477806	1.589	1.07892	0.931864	0.473632	0.638925	2.06625
chr6	71006219	71007409	1.19	1.17212	0.853091	0.561383	0.557381	2.06531
chr7	46176203	46176314	0.111	2.53635	2.13236	0.949297	1.36366	2.06461
chr2	1939835	1941273	1.438	1.0468	0.763227	0.628968	0.560812	2.06424
chr13	207823771	207824432	0.661	1.24554	1.11538	0.496389	0.752447	2.06418
chr11	19051947	19051990	0.043	4.59021	3.50671	1.86266	2.18496	2.06358
chr12	12495701	12495932	0.231	2.71045	2.17094	1.21622	1.44618	2.06167
chr9	57406142	57406410	0.268	1.53191	0.974759	0.463323	0.456311	2.06112
chr12	174715	176592	1.877	1.05286	0.861684	0.463541	0.575645	2.06029
chr12	48198511	48198582	0.071	3.7405	3.21051	1.1184	1.93772	2.06011
chrX	42052717	42053201	0.484	1.26712	0.815078	0.564383	0.473753	2.05885
chr13	71321769	71323829	2.06	1.17453	0.918009	0.404678	0.544058	2.05869
chr6	52455690	52456030	0.34	1.75446	1.10106	0.521715	0.502252	2.05866
chr1	163134826	163135680	0.854	1.04634	0.810947	0.539905	0.564943	2.05863
chr6	115867971	115868171	0.2	1.72754	1.68756	0.60643	1.1428	2.05799
chr14	71957061	71957890	0.829	1.11374	0.834381	0.436645	0.505067	2.05607
chr15	120390875	120390988	0.113	2.57551	1.92422	0.946483	1.13166	2.0554
chr15	80703214	80704186	0.972	1.23898	1.02099	0.535962	0.678917	2.05519
chr2	8908788	8909405	0.617	1.3013	0.798554	0.501099	0.409083	2.05459
chr3	97256597	97256821	0.224	1.70994	1.08027	0.902799	0.687418	2.05455
chr10	66279438	66280060	0.622	1.37387	1.02186	0.561676	0.626408	2.05383
chr6	76126620	76127003	0.383	1.63645	1.31839	0.558258	0.793405	2.05375
chr9	47330961	47332376	1.415	1.12481	0.720555	0.560113	0.445566	2.05353
chr3	127608472	127609014	0.542	1.67322	1.38948	0.700939	0.91559	2.05172
chr2	734006	734898	0.892	1.03995	0.84922	0.511152	0.591462	2.05153
chr17	54626634	54626781	0.147	2.55519	1.78335	0.48972	0.776119	2.05065
chr6	144944918	144945168	0.25	1.66329	1.20659	0.403997	0.592057	2.04919
chr14	20779946	20780649	0.703	1.10179	0.811823	0.45335	0.495356	2.049
chr15	2710467	2711244	0.777	1.09595	0.581106	0.552329	0.315758	2.04871
chr1	268731665	268731966	0.301	1.3637	1.15621	0.682647	0.823703	2.04821
chr1	240753922	240754288	0.366	1.66054	1.15446	0.907312	0.786412	2.04654
chr14	108463929	108464129	0.2	1.6448	1.02124	0.834483	0.624533	2.04258
chr1	74964295	74964471	0.176	1.64926	1.52416	1.07616	1.24352	2.04209
chr9	124526920	124527407	0.487	1.34826	0.95763	0.71404	0.646915	2.04118
chr2	116840595	116840945	0.35	1.30838	0.994343	0.422547	0.560309	2.04093
chr18	18541036	18542090	1.054	0.960472	0.761888	0.409802	0.49205	2.04074
chr12	19080823	19080955	0.132	2.88327	2.2251	1.21302	1.4066	2.04064
chr1	74966578	74966869	0.291	1.64455	0.68383	0.876697	0.307505	2.04039
chr11	50267457	50268432	0.975	1.15716	0.718408	0.499697	0.396178	2.04035
chr2	25481698	25481902	0.204	1.98592	1.49975	0.559299	0.800494	2.04019
chr4	8230513	8231662	1.149	0.930643	0.706476	0.411112	0.451698	2.03916
chr15	103601812	103603249	1.437	0.983095	0.899243	0.4679	0.646552	2.03884
chr9	75864014	75864261	0.247	2.13783	1.19255	1.07329	0.670184	2.03794
chr9	46401967	46403653	1.686	1.23384	0.952126	0.464595	0.574303	2.03599
chr1	43347315	43347929	0.614	1.08219	0.998129	0.451601	0.688002	2.03333
chr4	2620658	2621114	0.456	1.34629	0.941996	0.480438	0.515929	2.0322
chr15	128896762	128897490	0.728	1.01363	0.744272	0.491184	0.487065	2.03125
chr12	3674457	3675136	0.679	1.10618	0.96833	0.630664	0.734145	2.03052
chr14	80381899	80384658	2.759	0.989944	0.744492	0.467974	0.487294	2.02944
chr1	77665605	77665785	0.18	1.59733	1.14941	1.01345	0.86166	2.02914
chr3	98226965	98227403	0.438	1.64679	0.926765	0.45904	0.341352	2.02891
chr2	75216654	75217559	0.905	0.986328	0.804056	0.48089	0.554936	2.02889
chr14	56497013	56498375	1.362	1.22148	0.972529	0.600838	0.666568	2.02852
chr10	33105241	33106784	1.543	1.32771	0.820989	0.639159	0.481342	2.02726
chr2	14795633	14796152	0.519	1.4129	0.881936	0.575207	0.468372	2.02555
chr7	92117926	92118404	0.478	1.32049	1.21233	0.706121	0.908668	2.02321
chr1	99159102	99160988	1.886	0.99256	0.687946	0.438287	0.413971	2.02308
chr1	270081992	270082422	0.43	1.19935	0.758421	0.671895	0.497697	2.02303
chr2	85236547	85237301	0.754	1.37919	1.04758	0.465532	0.595853	2.02259
chr18	48908066	48908280	0.214	1.74474	1.33146	0.821611	0.874624	2.02071
chr6	13266701	13267341	0.64	1.24552	0.964304	0.472751	0.581413	2.01825
chr9	135016499	135016871	0.372	1.13342	0.787087	0.469573	0.458025	2.0174
chr5	23180841	23180926	0.085	3.09842	2.20711	1.83204	1.57913	2.01659
chr17	51966557	51968096	1.539	1.02401	0.854446	0.401867	0.545819	2.01584
chr1	269604225	269604498	0.273	1.51467	1.28126	0.407704	0.732018	2.01545
chr1	273769192	273769800	0.608	1.5954	1.03826	0.431239	0.460535	2.01509
chr5	10269123	10270844	1.721	1.01842	0.756443	0.464739	0.481591	2.01447
chr9	126678830	126680119	1.289	1.05827	0.759063	0.480517	0.47206	2.01304
chr10	65400481	65400908	0.427	1.40503	1.00804	0.555426	0.585877	2.01251
chr7	95980052	95980998	0.946	1.29185	0.831237	0.516854	0.446144	2.01249
chr3	117630617	117630990	0.373	2.03484	1.05291	0.644127	0.36183	2.01238
chr7	116503463	116504979	1.516	1.35115	1.07622	0.505957	0.656157	2.01204
chr13	140589460	140591041	1.581	0.942439	0.719219	0.424949	0.461999	2.01186
chr6	79947757	79948559	0.802	1.47961	0.955467	0.478671	0.457923	2.01176
chr3	79653882	79654397	0.515	1.34309	0.972119	0.437534	0.521957	2.01163
chr17	54905461	54905809	0.348	1.23019	0.869134	0.624473	0.567834	2.01035
chr12	22642038	22643223	1.185	1.44996	1.12827	0.599943	0.705404	2.01015
chr13	71918072	71919136	1.064	1.19768	0.883223	0.56836	0.570119	2.00995
chr6	52431256	52432172	0.916	1.18796	0.869972	0.562228	0.558446	2.00859
chr6	74576475	74576904	0.429	1.58816	1.25487	0.579631	0.752608	2.00799
chr15	56076180	56076584	0.404	1.05891	0.640162	0.498293	0.360841	2.00708
chr1	119968859	119971128	2.269	0.958004	0.794394	0.401188	0.516953	2.00697
chr1	130978145	130978476	0.331	1.5246	1.19716	0.528501	0.700639	2.00614
chr3	79609297	79610067	0.77	1.4521	1.2706	0.359782	0.725342	2.00331
chrX	5950175	5950483	0.308	1.43004	1.25828	0.6119	0.849751	2.00265
chr4	35881492	35883988	2.496	0.881733	0.79098	0.364794	0.53282	2.0024
chr18	37999271	37999857	0.586	1.2469	1.01429	0.470834	0.626714	2.00237
chr7	98083408	98083921	0.513	1.05467	0.736487	0.374608	0.396829	2.0022
chr11	8643828	8644461	0.633	1.00132	0.594194	0.626685	0.407005	2.00137

## Sheet: H3K27ac increased Region
Supplementary Table 4. Differentially enriched region, H3K27ac ChIP.
chr	start	end	length(Kb)	GD50_AverageRPKM	GD95_AverageRPKM	GD50_Input_AverageRPKM	GD95_Input_AverageRPKM	fold(GD95/GD50)
chr4	89256603	89259697	3.094	1.22488	1.72426	0.573211	0.419718	2.00185
chr4	69534529	69534542	0.013	9.95338	7.35117	8.27293	3.98665	2.00215
chr16	19031839	19032457	0.618	0.813142	1.27817	0.420411	0.491706	2.00256
chr14	42190705	42193024	2.319	1.04595	1.47118	0.556351	0.490696	2.00263
chr6	52060263	52062025	1.762	1.34947	2.12118	0.524448	0.468915	2.00269
chr8	796725	797009	0.284	1.91879	3.24204	0.784552	0.970197	2.00297
chr11	6755272	6755679	0.407	1.74371	3.15148	0.630484	0.921563	2.00312
chr3	92523879	92525796	1.917	1.212	1.65518	0.546196	0.320528	2.00456
chr9	8211588	8212469	0.881	1.31398	2.50025	0.493806	0.856119	2.00461
chr17	30236568	30237873	1.305	1.13974	1.88622	0.434816	0.473122	2.00462
chr15	33283353	33283672	0.319	1.48566	1.94018	0.71455	0.393866	2.0053
chr7	58021654	58023017	1.363	0.951747	1.56905	0.462512	0.587851	2.00557
chr15	133520519	133521253	0.734	1.10463	1.61599	0.66704	0.738083	2.00626
chr3	4101075	4103863	2.788	1.49292	2.37468	0.588599	0.560197	2.00647
chr12	5456137	5456977	0.84	1.01265	1.60312	0.441097	0.456283	2.00653
chr9	134864512	134864870	0.358	1.40058	2.33421	0.523564	0.572824	2.00838
chr17	40459214	40459512	0.298	1.67808	2.48587	0.699743	0.520466	2.00893
chr4	92790457	92791101	0.644	1.3611	2.55176	0.384274	0.589356	2.00896
chr6	159326385	159326644	0.259	2.07963	4.10708	0.546699	1.0264	2.00967
chr2	140605053	140605191	0.138	2.06709	2.03918	1.31245	0.521469	2.01114
chr7	88103952	88106158	2.206	1.17536	1.89117	0.540303	0.61335	2.01215
chr12	61216131	61220443	4.312	1.05689	1.82763	0.467701	0.641319	2.01345
chr1	179687215	179688031	0.816	1.29485	2.53074	0.40878	0.746129	2.01408
chr12	4481546	4483324	1.778	1.2092	1.74205	0.596792	0.508525	2.01421
chr1	79548581	79549183	0.602	1.07006	1.669	0.564326	0.650299	2.01432
chr12	44214415	44215570	1.155	1.30138	2.11272	0.577578	0.654649	2.01445
chr12	60882271	60882619	0.348	1.26967	2.02068	0.577493	0.625696	2.01537
chr7	94784203	94786122	1.919	1.11894	1.89569	0.463752	0.575113	2.01557
chr14	62753441	62753810	0.369	1.52642	2.28384	0.559332	0.334441	2.01575
chr2	13188858	13195756	6.898	0.967044	1.55874	0.458652	0.533427	2.01678
chr1	269422872	269430386	7.514	1.54128	2.553	0.517574	0.488061	2.01713
chr6	75614423	75616081	1.658	1.27709	1.90495	0.580231	0.499002	2.01754
chr6	61629623	61629897	0.274	1.7744	2.80682	0.597911	0.432697	2.01798
chr4	688496	689898	1.402	1.51587	2.54302	0.550361	0.594374	2.01827
chr16	71749687	71750033	0.346	1.49823	2.55174	0.447686	0.431016	2.0187
chr7	59351656	59353698	2.042	0.930903	1.44105	0.50258	0.576248	2.01905
chr13	68736575	68737878	1.303	1.30949	1.92666	0.622173	0.538236	2.02005
chr11	77070191	77071312	1.121	0.911519	1.2309	0.518769	0.437362	2.02048
chr11	9245486	9245702	0.216	1.67162	3.43447	0.41215	0.888979	2.02108
chr13	91574426	91574731	0.305	1.07495	1.11827	0.691641	0.343509	2.02127
chr6	76083314	76084049	0.735	0.754091	1.31594	0.21816	0.232334	2.02191
chr9	117322831	117323905	1.074	0.972364	1.50197	0.48813	0.52282	2.02205
chr2	82928447	82929807	1.36	1.02606	1.56136	0.46077	0.417803	2.02294
chr15	104922230	104924700	2.47	1.44446	2.50321	0.511374	0.615418	2.02316
chr4	14824226	14825143	0.917	1.13488	1.35483	0.652929	0.379755	2.02317
chr7	74919526	74922188	2.662	1.23352	1.96662	0.520774	0.524528	2.02328
chr2	151750884	151754481	3.597	1.13416	1.83532	0.500635	0.553409	2.02345
chr18	12148624	12148729	0.105	1.75657	2.58837	1.0513	1.16106	2.02378
chr7	78109013	78117445	8.432	1.1998	1.97912	0.484109	0.530037	2.02473
chr10	63342825	63344146	1.321	1.04664	1.58554	0.536824	0.553181	2.02497
chr17	54694625	54695964	1.339	1.29871	2.15391	0.463893	0.463328	2.0251
chr5	9713959	9716629	2.67	1.35811	2.23169	0.491704	0.477012	2.02523
chr15	18502771	18503688	0.917	0.864193	1.01154	0.513699	0.301694	2.02527
chr8	38168408	38170219	1.811	0.902908	1.36084	0.435322	0.413813	2.02537
chr6	63092170	63093772	1.602	1.42669	2.29231	0.53468	0.485029	2.02608
chr3	59349864	59350710	0.846	1.63176	2.36147	0.751192	0.577339	2.02611
chr12	45764037	45764605	0.568	1.61009	3.05703	0.587222	0.983967	2.02672
chr7	74862478	74868268	5.79	1.38994	2.3484	0.486094	0.516376	2.02692
chrX	90416855	90417055	0.2	1.30446	1.47297	0.676605	0.19946	2.02836
chr15	56043002	56043698	0.696	0.886306	1.08578	0.540154	0.383554	2.02868
chr7	29960046	29963575	3.529	1.40558	2.30112	0.562365	0.590379	2.02883
chr6	95860657	95861122	0.465	2.11894	4.03183	0.676376	1.10488	2.029
chr12	25270432	25270799	0.367	2.20283	3.9901	0.55159	0.639037	2.02942
chr4	111450711	111451564	0.853	1.03972	1.57972	0.58507	0.656965	2.02961
chr18	10900122	10900339	0.217	1.96605	3.66533	0.66254	1.01887	2.03026
chr3	113458518	113458729	0.211	1.61988	1.94453	0.923478	0.530117	2.03102
chr10	66059520	66062063	2.543	1.08006	1.48344	0.587606	0.48325	2.03104
chr5	46819754	46820195	0.441	1.43983	1.99213	0.743297	0.577412	2.0311
chr3	75475901	75476357	0.456	1.95842	3.17661	0.631126	0.479121	2.03232
chr3	17352482	17356504	4.022	1.2797	2.02198	0.509172	0.455901	2.03247
chr12	3148010	3148809	0.799	1.12122	1.54764	0.606958	0.502102	2.03309
chr1	262212258	262212432	0.174	1.2909	1.81366	0.717175	0.647078	2.03335
chr6	12548271	12548621	0.35	1.33307	2.16198	0.630258	0.732906	2.03338
chr3	110914104	110914420	0.316	1.47651	1.92534	0.676693	0.298524	2.03399
chr18	49150173	49154548	4.375	1.04853	1.60636	0.531169	0.553944	2.03419
chr6	164278322	164278551	0.229	1.71959	2.91381	0.474539	0.381001	2.0343
chr9	7778460	7778671	0.211	1.39574	2.18135	0.63363	0.630846	2.03449
chr1	131212632	131213073	0.441	1.48867	2.03987	0.90046	0.842911	2.03492
chr4	93907069	93912673	5.604	1.28941	2.01151	0.559888	0.5266	2.03547
chr9	126772977	126778560	5.583	0.820763	1.30543	0.387262	0.42293	2.03576
chr11	6928399	6928860	0.461	1.20343	1.58802	0.765137	0.695519	2.0363
chr7	30630222	30631392	1.17	1.12628	1.86003	0.496963	0.577434	2.03808
chr4	3060775	3061048	0.273	2.0535	3.47536	0.916388	1.15672	2.03907
chr17	31901474	31906197	4.723	1.67487	2.69654	0.604064	0.512172	2.03993
chr14	81316735	81319153	2.418	1.37257	2.21944	0.562436	0.566516	2.04031
chr5	92493750	92495022	1.272	1.25642	2.34995	0.364355	0.528776	2.04153
chrUn_NW_018084979v1	1295986	1298924	2.938	1.8097	3.07188	0.632812	0.669164	2.04158
chr15	81933888	81934088	0.2	1.702	2.67882	0.645583	0.521949	2.04169
chr5	88567641	88568152	0.511	1.1168	1.59916	0.54012	0.421737	2.04173
chr4	94801435	94801699	0.264	1.70994	1.99254	0.985185	0.512663	2.0419
chr15	54758681	54758921	0.24	1.504	2.03826	0.729751	0.45675	2.04263
chr6	167921411	167921748	0.337	1.80483	2.77873	0.643428	0.406056	2.04293
chr13	207556351	207559158	2.807	1.29217	2.03165	0.5563	0.527855	2.04356
chr2	15368192	15369936	1.744	1.13746	1.92669	0.505639	0.635385	2.04378
chr12	52698872	52700468	1.596	1.16485	1.63942	0.618078	0.521425	2.04471
chr7	2981325	2982467	1.142	1.0721	1.57452	0.588207	0.585055	2.04482
chr10	14394495	14394835	0.34	1.17497	1.04163	0.790559	0.255496	2.04506
chr3	11064081	11064809	0.728	0.943472	1.28854	0.522889	0.428153	2.0457
chr3	110513088	110514003	0.915	0.787625	1.06443	0.414574	0.301132	2.0461
chr14	101124149	101127469	3.32	1.12158	1.7889	0.513557	0.544666	2.04636
chr9	12836774	12837560	0.786	0.887316	1.23033	0.497967	0.43355	2.04645
chrUn_NW_018084979v1	2967716	2981089	13.373	1.27104	2.09821	0.473445	0.465936	2.04651
chr7	7379921	7380195	0.274	1.75188	3.1327	0.523118	0.615077	2.04891
chr4	69614376	69618711	4.335	1.29619	2.27591	0.44386	0.529463	2.04902
chr13	180980916	180981129	0.213	1.31622	1.99663	0.692178	0.717672	2.04947
chr14	130291	131073	0.782	1.22994	1.77943	0.628583	0.546398	2.05042
chr8	111705772	111709806	4.034	1.11747	1.81403	0.460818	0.467304	2.0509
chr15	103609983	103610840	0.857	0.86929	0.852177	0.656586	0.415913	2.05104
chrUn_NW_018084979v1	2075927	2079351	3.424	1.22385	1.98002	0.522901	0.541946	2.05162
chr2	141499876	141500068	0.192	1.74469	3.07806	0.358008	0.233031	2.05168
chr4	35950396	35950993	0.597	1.11298	1.59633	0.533844	0.407815	2.05223
chr10	61008114	61008738	0.624	0.859876	1.02706	0.612242	0.518638	2.05312
chr16	52006394	52006927	0.533	0.963492	1.50199	0.53419	0.620478	2.05336
chr6	52479432	52480085	0.653	1.23131	1.8732	0.566361	0.507583	2.05372
chr6	164388892	164389418	0.526	1.34046	1.71023	0.924066	0.854855	2.05424
chr14	37590766	37595526	4.76	1.04891	1.67563	0.467177	0.480312	2.05473
chr4	93365343	93365853	0.51	1.40631	2.91632	0.468757	0.989867	2.05476
chr12	2561846	2562085	0.239	2.48011	4.11333	0.859458	0.783136	2.05485
chr11	20934036	20934706	0.67	1.12554	1.85072	0.384636	0.327756	2.05554
chr6	3604933	3606313	1.38	0.985047	1.46583	0.511302	0.491717	2.05619
chr18	11536933	11537528	0.595	1.03595	1.29238	0.535484	0.263188	2.05647
chr13	198192015	198192602	0.587	1.08996	1.58471	0.654145	0.687895	2.05781
chr17	27940974	27942895	1.921	0.871706	1.15881	0.503234	0.400414	2.05821
chr6	15963412	15964282	0.87	1.44524	2.3735	0.621351	0.677547	2.05848
chr1	108516405	108516864	0.459	1.59463	2.19112	0.81841	0.592993	2.05885
chr2	71314490	71315193	0.703	0.991563	1.39696	0.621674	0.63536	2.059
chr2	10146064	10148403	2.339	1.15904	1.98973	0.434574	0.497975	2.05911
chr6	13454839	13455842	1.003	1.44118	2.39038	0.603587	0.665376	2.05948
chrUn_NW_018085356v1	629623	631469	1.846	1.10379	1.53134	0.565642	0.422323	2.0608
chr6	47234848	47235389	0.541	1.48511	2.1054	0.770543	0.632659	2.06103
chr6	7330458	7330999	0.541	1.23678	1.70329	0.55321	0.293589	2.06228
chr7	87849438	87850041	0.603	1.92951	3.37019	0.650306	0.732093	2.0623
chr12	58938201	58940459	2.258	1.09045	1.5689	0.509171	0.369207	2.06389
chr4	93571908	93583182	11.274	1.22074	2.01911	0.467314	0.463821	2.06429
chr6	47511949	47516803	4.854	1.11546	1.85508	0.507471	0.599977	2.06435
chr9	186142	188676	2.534	1.22084	2.05857	0.439409	0.445384	2.0644
chr13	197128651	197129040	0.389	0.992408	1.23959	0.589263	0.407329	2.06441
chr7	55371096	55374188	3.092	1.36911	2.15563	0.562201	0.48872	2.0658
chr6	63132717	63133289	0.572	1.86699	3.48489	0.612618	0.892341	2.06682
chr12	5398024	5398935	0.911	1.16773	1.95821	0.407145	0.385936	2.06721
chr3	29132602	29133200	0.598	1.02068	1.53062	0.559595	0.577324	2.06749
chr4	15262268	15262689	0.421	1.55646	2.42868	0.638833	0.531377	2.06763
chr13	131288365	131290193	1.828	1.45036	2.27105	0.644626	0.604952	2.0678
chr7	22082040	22082792	0.752	1.51021	2.30528	0.608781	0.441266	2.06784
chr18	11252350	11254068	1.718	1.10342	1.61647	0.546639	0.46508	2.06794
chr13	35358133	35358445	0.312	1.8435	2.90543	0.695866	0.531782	2.06831
chr18	31891632	31892226	0.594	1.25097	1.83514	0.46272	0.203997	2.06932
chr9	50406138	50407136	0.998	0.986267	1.19735	0.616294	0.431498	2.07002
chr5	63829142	63831074	1.932	1.19003	2.0431	0.475968	0.564857	2.07018
chr12	20623293	20624656	1.363	1.41554	2.30491	0.513345	0.437117	2.07028
chr6	75349850	75349919	0.069	3.84807	5.42655	2.43804	2.50725	2.07037
chr15	137358990	137362235	3.245	1.31248	2.12821	0.521714	0.490725	2.07075
chr9	46177319	46183443	6.124	1.18643	2.03098	0.467772	0.542585	2.07109
chr2	42446241	42450797	4.556	1.15055	1.69043	0.565385	0.478493	2.07112
chr5	87089806	87090138	0.332	1.55343	2.66253	0.695187	0.884922	2.07121
chr15	81906650	81906723	0.073	2.7391	4.75676	1.00997	1.17468	2.07161
chr7	59320421	59321386	0.965	0.886979	0.919347	0.703046	0.538195	2.07224
chr6	84182251	84183481	1.23	1.25564	1.76692	0.681441	0.576848	2.07258
chrX	6819039	6820281	1.242	0.887117	1.57924	0.414285	0.598589	2.07399
chr1	33031665	33032543	0.878	1.1786	1.83581	0.488793	0.405126	2.07402
chr12	4284140	4288050	3.91	1.1299	1.88812	0.494132	0.569083	2.07471
chr4	130689170	130690316	1.146	1.39188	2.40684	0.535683	0.627594	2.07808
chr2	60304260	60306151	1.891	1.22175	1.69524	0.70987	0.630924	2.07922
chr5	17450868	17451088	0.22	1.61765	1.69379	1.14048	0.701646	2.07925
chr2	60421129	60427189	6.06	1.10673	1.91973	0.42473	0.501611	2.07936
chr5	3458404	3461689	3.285	1.53945	2.61318	0.52004	0.493376	2.07943
chr14	6284436	6284784	0.348	1.621	2.88262	0.588547	0.732814	2.08223
chr14	51468218	51468451	0.233	1.9132	3.1462	0.58137	0.372827	2.08237
chr9	102918924	102918978	0.054	3.07706	4.69271	2.0972	2.65119	2.08349
chr9	123534697	123535562	0.865	1.31387	1.88497	0.724714	0.657333	2.08374
chr11	25810707	25811299	0.592	1.27721	2.47532	0.410676	0.669476	2.08397
chr12	43424936	43426616	1.68	1.04386	1.94927	0.440578	0.691967	2.08411
chr7	78097352	78098918	1.566	1.4705	2.27527	0.595482	0.45141	2.08436
chr6	45987670	45988252	0.582	1.40956	2.77397	0.463411	0.801399	2.08484
chr1	269944322	269945623	1.301	0.958578	1.66331	0.519733	0.747982	2.08577
chr11	20899568	20899886	0.318	1.11913	1.86367	0.529008	0.631944	2.08724
chr11	22919610	22921532	1.922	0.938833	1.52534	0.455488	0.516402	2.0874
chr5	64134226	64138078	3.852	1.20068	1.97555	0.49967	0.511928	2.08786
chr14	106776858	106778947	2.089	1.21434	1.84981	0.574872	0.514199	2.08864
chr4	97902953	97903182	0.229	2.11661	3.22071	0.925086	0.731064	2.08947
chr18	46503580	46504077	0.497	1.52279	2.70659	0.62421	0.828967	2.08955
chr2	73887426	73887494	0.068	2.34436	4.48784	0.891972	1.45299	2.08957
chr2	60366430	60367393	0.963	1.17851	1.93215	0.472491	0.456858	2.08958
chr12	60842711	60846658	3.947	1.26421	1.96645	0.555894	0.485826	2.09034
chr9	126675091	126675515	0.424	1.20899	1.29445	0.70808	0.2471	2.09088
chr17	8263401	8264045	0.644	1.39312	1.8231	0.718629	0.412199	2.0918
chr6	165223658	165229470	5.812	1.18691	2.02005	0.477967	0.536943	2.09201
chr5	77134006	77137791	3.785	1.38522	2.34758	0.506161	0.508284	2.09234
chr17	1203867	1206272	2.405	1.08032	1.59056	0.554688	0.490359	2.09311
chr13	195591048	195592834	1.786	0.924882	1.58798	0.464543	0.624396	2.09321
chr16	52038904	52039793	0.889	1.01842	1.56986	0.56151	0.613166	2.09383
chrX	101478503	101479234	0.731	1.95202	3.98042	0.366259	0.657953	2.09519
chr4	108015555	108016006	0.451	1.6474	2.53931	0.79906	0.761388	2.09576
chr7	78234479	78236414	1.935	0.822324	1.47449	0.344864	0.47342	2.09665
chr2	90666631	90667133	0.502	1.35856	2.00871	0.629485	0.479781	2.09709
chr12	755515	756470	0.955	1.14664	2.05487	0.398384	0.485678	2.09713
chr6	54712018	54712602	0.584	1.39626	2.31226	0.613792	0.670993	2.09755
chr3	26401222	26405025	3.803	1.06329	1.85305	0.40892	0.480392	2.09768
chr13	83592137	83592680	0.543	1.42736	2.45002	0.547675	0.604235	2.09824
chr8	39834019	39834511	0.492	1.43623	2.5304	0.470553	0.503932	2.09849
chr12	3182477	3185486	3.009	1.04472	1.673	0.484782	0.497879	2.09865
chr6	48397373	48399139	1.766	0.816661	1.14476	0.478154	0.434279	2.09886
chr1	254023795	254026043	2.248	1.1766	1.7816	0.594092	0.558933	2.09895
chr12	47029048	47031002	1.954	1.24063	1.73959	0.646203	0.491532	2.09958
chr3	47656331	47657296	0.965	1.05417	1.65079	0.494103	0.474462	2.10032
chr7	49048707	49049431	0.724	1.09592	1.80201	0.474103	0.495929	2.10043
chr11	20556216	20556927	0.711	1.09336	1.86849	0.471018	0.561104	2.10074
chr4	123260843	123261246	0.403	1.29824	1.78175	0.682198	0.487565	2.10079
chr5	63950373	63952129	1.756	1.78184	3.0156	0.678606	0.695581	2.10293
chr6	63863366	63865776	2.41	1.55024	2.52149	0.573605	0.467669	2.10294
chr11	271904	272155	0.251	1.82686	3.15464	0.865709	1.13337	2.10297
chr15	72040788	72041030	0.242	1.44454	2.6018	0.539973	0.699454	2.10305
chr10	27247953	27250285	2.332	1.18296	1.74446	0.630424	0.581332	2.10507
chr3	32110719	32111393	0.674	0.906285	0.920891	0.652294	0.386127	2.10545
chr6	170233492	170233883	0.391	1.79878	3.34835	0.595267	0.81341	2.10629
chr2	8917307	8917445	0.138	1.92141	2.74496	0.926167	0.648434	2.10654
chr10	50914574	50915070	0.496	1.1811	1.92672	0.600634	0.703574	2.10719
chr13	32204772	32205147	0.375	1.74854	2.81998	0.864413	0.956459	2.10776
chr16	49760934	49762118	1.184	1.12689	1.52394	0.651445	0.521473	2.1085
chr4	95766189	95766520	0.331	1.98113	3.16853	0.768885	0.611649	2.1092
chr18	13564925	13565318	0.393	1.29712	2.19076	0.490217	0.488599	2.10949
chr6	157468117	157468581	0.464	1.70464	2.57898	0.815856	0.703115	2.11059
chr9	104862315	104863083	0.768	1.4916	2.42476	0.519239	0.37236	2.11074
chr7	112516608	112524336	7.728	1.05953	1.73116	0.464841	0.475749	2.11103
chr7	2765135	2767657	2.522	0.931086	1.39568	0.497161	0.479591	2.11117
chr9	66175775	66180616	4.841	1.01409	1.51254	0.521921	0.473272	2.1116
chr1	265462381	265462669	0.288	1.91153	3.35215	0.74074	0.879045	2.11234
chr6	101794019	101794797	0.778	1.84954	3.50191	0.53958	0.733712	2.1132
chr14	90581358	90581675	0.317	2.06186	4.16892	0.477007	0.819776	2.11322
chr12	60203945	60204872	0.927	1.30518	1.92457	0.710748	0.668046	2.11381
chr7	23374071	23379178	5.107	1.21219	1.9822	0.52912	0.538204	2.11397
chr11	618040	618607	0.567	1.62614	2.86539	0.546461	0.5826	2.11433
chr4	110131651	110139176	7.525	1.1053	1.862	0.467319	0.513061	2.11438
chr4	72535160	72536066	0.906	1.60403	2.89674	0.54877	0.664611	2.11525
chr9	105732719	105734294	1.575	1.24563	2.33912	0.459556	0.676317	2.11533
chr14	74850350	74851649	1.299	1.4624	2.626	0.522121	0.636616	2.11574
chr6	144796959	144798042	1.083	1.11559	1.63513	0.530986	0.397631	2.11683
chr14	101216581	101217812	1.231	1.25111	1.91316	0.61649	0.569098	2.11789
chr11	11520543	11521170	0.627	1.40815	2.33422	0.537989	0.491169	2.11806
chr3	5339789	5341078	1.289	1.01159	1.55818	0.573919	0.631153	2.11811
chr3	112042406	112046797	4.391	1.26695	2.03536	0.479738	0.367914	2.11817
chr13	111035269	111035776	0.507	1.06859	1.66714	0.524556	0.514766	2.11821
chr6	49358701	49359708	1.007	1.05789	1.83194	0.456053	0.55685	2.11867
chr4	969501	969755	0.254	2.31496	4.47448	0.509503	0.648813	2.11895
chr3	118754881	118755095	0.214	1.87859	3.29849	0.823757	1.06104	2.12115
chr2	66104967	66105212	0.245	2.31719	3.4822	1.15485	1.01654	2.1213
chr4	110812487	110813162	0.675	1.16329	2.18756	0.409161	0.587719	2.12143
chr13	207205124	207205476	0.352	2.55139	4.34167	0.756708	0.533825	2.12174
chr6	53423615	53424140	0.525	2.01691	3.4173	0.729566	0.685313	2.12219
chr1	268558697	268568174	9.477	1.21335	2.03982	0.461288	0.442713	2.12364
chr2	69144408	69145320	0.912	1.45693	2.31922	0.587215	0.472187	2.12373
chr9	100325327	100325717	0.39	1.06744	1.24771	0.572247	0.19598	2.12389
chr2	76093361	76096047	2.686	1.44393	2.43778	0.520614	0.476534	2.12414
chr1	203671517	203671718	0.201	1.34608	1.76197	0.842406	0.691918	2.12448
chr5	4961851	4962882	1.031	1.23723	1.78834	0.622708	0.482413	2.12511
chr9	45582475	45583315	0.84	1.1425	1.78381	0.47544	0.365745	2.12582
chr10	13431529	13431910	0.381	1.41682	2.43256	0.397305	0.265191	2.12588
chr12	16048871	16050343	1.472	1.23469	2.26556	0.489019	0.680342	2.1259
chr3	43699402	43701029	1.627	1.2415	2.06238	0.499261	0.48307	2.12778
chr17	61740227	61743403	3.176	1.03306	1.44801	0.53795	0.393387	2.13008
chr7	40931428	40932442	1.014	0.951747	1.63692	0.447599	0.562947	2.13027
chr4	126875397	126875601	0.204	2.32067	4.22095	0.609801	0.575694	2.13065
chr13	66178216	66179432	1.216	1.43519	2.42219	0.649535	0.748145	2.13075
chr6	153659642	153660140	0.498	1.33191	2.31142	0.606636	0.765911	2.13093
chr11	25696296	25699273	2.977	0.807167	1.26077	0.382204	0.355055	2.13128
chr14	56554356	56556105	1.749	1.30002	2.14848	0.535955	0.518873	2.13281
chr6	153211875	153212892	1.017	1.45639	2.19867	0.753529	0.699486	2.13296
chr10	14198675	14200196	1.521	0.870122	1.16545	0.532369	0.44443	2.13475
chr6	79953034	79958116	5.082	1.34651	2.2379	0.560225	0.55868	2.13563
chr7	24212559	24214777	2.218	1.49188	2.7567	0.532982	0.708535	2.13595
chr7	92035190	92035664	0.474	0.937991	1.00063	0.628703	0.339802	2.13661
chr4	20162828	20163850	1.022	0.727755	1.04053	0.436771	0.418806	2.13661
chr15	132340184	132340445	0.261	1.6465	2.57021	0.842107	0.851386	2.1368
chr14	80414594	80415032	0.438	1.34415	1.96552	0.635521	0.451156	2.13703
chr3	41095394	41095459	0.065	4.57725	8.48557	1.41997	1.73803	2.13713
chr14	131521607	131524543	2.936	0.881593	1.31508	0.462683	0.419706	2.1374
chr12	15432538	15433059	0.521	1.26029	2.11888	0.588026	0.681266	2.13848
chr7	23725590	23731015	5.425	1.05243	1.76559	0.463437	0.50521	2.13987
chr3	41127516	41129601	2.085	0.919762	1.57081	0.420043	0.500888	2.14104
chr15	131922529	131924822	2.293	1.1377	1.99991	0.446748	0.520479	2.14116
chr18	55605322	55605810	0.488	1.68265	3.04599	0.553097	0.624203	2.14402
chr2	231391	232238	0.847	1.36395	1.98044	0.65212	0.453831	2.14461
chr10	9860627	9861614	0.987	1.11546	1.67709	0.583631	0.536411	2.14483
chr12	983519	983739	0.22	1.8916	2.60295	1.0005	0.691488	2.14507
chr5	39744872	39745426	0.554	2.00253	3.45547	0.678855	0.615796	2.1453
chr17	62246026	62249194	3.168	1.0034	1.50238	0.514331	0.452756	2.14615
chr12	31560766	31561000	0.234	1.8017	2.30089	1.13203	0.86357	2.14631
chr6	53064649	53065264	0.615	2.17985	4.44984	0.598822	1.05609	2.14655
chr5	78081121	78082027	0.906	1.44765	2.36681	0.596234	0.538684	2.14717
chr2	100433489	100435819	2.33	1.03772	1.77588	0.450245	0.514132	2.14776
chr14	45736108	45737302	1.194	1.19762	2.30562	0.435621	0.668866	2.14796
chr14	12203809	12206238	2.429	1.19962	1.92141	0.546098	0.517284	2.14856
chr8	84382672	84383049	0.377	1.47519	2.55612	0.61974	0.718	2.14871
chr14	30909062	30910624	1.562	1.35392	2.15907	0.557563	0.447559	2.14917
chr15	125636815	125638681	1.866	1.08001	1.84068	0.479463	0.549876	2.14938
chr6	39781259	39788627	7.368	1.38381	2.39783	0.475565	0.445158	2.14994
chr14	124986241	124986642	0.401	1.04377	1.75546	0.729509	1.07948	2.15105
chr1	115078110	115079974	1.864	1.08591	2.0916	0.421544	0.662268	2.15141
chr6	155872344	155873607	1.263	0.940111	1.37018	0.586858	0.610189	2.15142
chr3	126682401	126684525	2.124	0.900533	1.4562	0.450351	0.487638	2.15148
chr14	4236907	4237313	0.406	1.56931	2.22397	0.724304	0.405908	2.15155
chr6	96550591	96551762	1.171	1.33262	2.27092	0.591881	0.676908	2.15191
chr13	21899179	21899703	0.524	1.78321	3.26662	0.636182	0.798321	2.15191
chr5	59673648	59673909	0.261	1.55139	2.1869	0.778151	0.522837	2.15208
chr1	21741522	21742767	1.245	1.35615	2.25669	0.539415	0.498921	2.15218
chr17	58588195	58589290	1.095	1.18278	1.63084	0.60783	0.393274	2.15247
chr13	11427265	11427739	0.474	0.850751	0.958078	0.619085	0.459372	2.1527
chr5	32093765	32094549	0.784	1.07638	1.33431	0.640357	0.39566	2.15277
chr1	7027655	7027874	0.219	1.75137	2.78665	0.68231	0.483505	2.15437
chr5	16116049	16116386	0.337	2.01253	2.68529	1.03336	0.575293	2.15487
chr1	148991321	148991948	0.627	1.88415	3.17622	0.567718	0.338366	2.15571
chr14	58139624	58140069	0.445	0.995902	1.39289	0.706568	0.769143	2.15579
chr17	35314947	35315324	0.377	1.2461	2.20946	0.450289	0.493507	2.15625
chr6	61446587	61446998	0.411	1.15892	1.47602	0.783403	0.665834	2.1575
chr4	69805735	69808268	2.533	1.03277	1.61016	0.499153	0.458512	2.15819
chr14	28691185	28691883	0.698	1.26295	2.02222	0.604934	0.602003	2.15834
chr6	144997188	144998139	0.951	0.894234	1.33858	0.542378	0.579066	2.1586
chr3	41175732	41178376	2.644	1.26429	2.21554	0.502539	0.570261	2.15985
chr8	135204127	135204905	0.778	0.921163	1.34343	0.643645	0.743765	2.1608
chrUn_NW_018084968v1	1911711	1912080	0.369	1.7278	2.40702	0.837135	0.481979	2.16135
chr16	45380379	45380428	0.049	3.46608	5.13557	1.71354	1.34685	2.16185
chr13	39800306	39801566	1.26	0.981008	1.44324	0.60648	0.633246	2.16272
chr9	131276316	131276833	0.517	1.591	2.4714	0.756533	0.66635	2.16312
chr1	168507891	168508111	0.22	1.17583	1.24722	0.792034	0.416902	2.16345
chr2	66212819	66226589	13.77	1.42399	2.53878	0.498358	0.534918	2.16487
chr3	25436929	25437546	0.617	1.06181	1.85447	0.425508	0.476782	2.16513
chr5	19548393	19549510	1.117	1.49569	2.8522	0.531758	0.764033	2.16631
chr6	168007917	168009601	1.684	1.27754	2.11175	0.604569	0.653802	2.16642
chr15	33271132	33272168	1.036	1.54521	2.84215	0.484242	0.543419	2.16662
chr12	36832045	36832286	0.241	1.79718	2.96509	0.786574	0.775058	2.16705
chr6	74798403	74800810	2.407	1.03741	1.58607	0.527155	0.479877	2.1679
chr9	44512809	44513135	0.326	2.19847	4.13452	0.706013	0.897781	2.16873
chr1	92240327	92241866	1.539	1.24883	2.29627	0.434613	0.530079	2.16921
chrX	108024224	108025103	0.879	0.87562	1.33646	0.407093	0.319821	2.16986
chr17	19299075	19300875	1.8	0.869382	1.58415	0.38766	0.538763	2.17011
chr6	103133335	103133982	0.647	1.51532	2.59415	0.645578	0.706483	2.17038
chr15	31123925	31124429	0.504	0.64097	0.841857	0.427276	0.378019	2.17057
chr15	125951774	125951852	0.078	2.80135	4.45094	1.49329	1.61081	2.17124
chr9	7335918	7337309	1.391	1.30738	1.94091	0.671619	0.559662	2.17259
chr14	131285445	131285813	0.368	1.42262	2.33278	0.638941	0.62916	2.17389
chr6	2608108	2608828	0.72	1.37824	2.33358	0.524472	0.477453	2.17406
chr12	25203362	25205031	1.669	1.33901	2.1751	0.558531	0.478064	2.17434
chr4	84209147	84209986	0.839	0.848936	1.29573	0.38895	0.295512	2.17445
chr17	62894826	62895678	0.852	1.03484	1.77238	0.374307	0.335649	2.17512
chr10	8436558	8437362	0.804	1.00231	1.55183	0.474572	0.403915	2.17515
chr2	64820942	64821484	0.542	1.3198	1.89286	0.734224	0.619122	2.17519
chr14	40944092	40944158	0.066	4.23809	8.9164	1.37833	2.6947	2.1756
chr7	23920750	23923510	2.76	1.429	2.49339	0.526052	0.528868	2.17568
chr4	99190754	99191309	0.555	1.02267	1.47269	0.508521	0.354034	2.17576
chr2	1933406	1933461	0.055	3.61474	3.77773	2.6544	1.68792	2.17611
chr7	96523522	96525094	1.572	0.931555	1.43263	0.476424	0.441868	2.17688
chr7	23318853	23319991	1.138	1.36716	2.2317	0.582788	0.52421	2.1769
chr5	10043336	10043700	0.364	1.88626	2.5823	0.916953	0.472206	2.17691
chr5	18586086	18589117	3.031	1.27864	2.03364	0.605665	0.568307	2.17738
chr7	75552263	75552974	0.711	2.16584	3.8701	0.704205	0.68696	2.17778
chr16	6354376	6355443	1.067	1.03324	1.59983	0.467103	0.366898	2.1778
chr6	54273437	54275711	2.274	1.17331	1.92183	0.574833	0.617967	2.17866
chr8	75883260	75883751	0.491	1.64334	2.32146	0.910378	0.723666	2.17992
chr17	11223439	11223718	0.279	1.81349	3.60513	0.65277	1.07441	2.1803
chr3	11049381	11056287	6.906	1.08171	1.64335	0.537782	0.456793	2.18147
chr14	98791103	98791382	0.279	1.54481	2.69358	0.820353	1.11318	2.18149
chr1	169722924	169723225	0.301	2.107	3.91569	0.737048	0.926538	2.18193
chr12	52138680	52139391	0.711	0.959752	1.55161	0.438781	0.414784	2.18213
chr3	1603723	1604693	0.97	1.10278	1.6686	0.515135	0.385157	2.18404
chr3	37860381	37863363	2.982	1.078	1.55471	0.587552	0.4835	2.18413
chr14	15955065	15957604	2.539	1.02435	1.75536	0.455796	0.512195	2.18653
chr3	124934709	124935381	0.672	1.55023	2.84609	0.604251	0.776745	2.18752
chr18	13459019	13461978	2.959	0.812092	1.31115	0.432033	0.47969	2.18772
chr2	141469308	141470007	0.699	1.73518	2.94648	0.602792	0.468874	2.18794
chr2	59514344	59515139	0.795	1.32304	1.76998	0.713152	0.434743	2.18933
chr1	1808664	1810606	1.942	1.02027	1.66756	0.530123	0.594205	2.18986
chr15	130330302	130332930	2.628	1.05855	1.90056	0.439793	0.544938	2.19089
chr1	126570022	126570797	0.775	1.81865	3.26989	0.632047	0.668728	2.19211
chr1	251571100	251571535	0.435	1.23261	2.22357	0.509054	0.635985	2.19414
chr6	54728604	54729703	1.099	1.00061	1.62657	0.51282	0.556051	2.19462
chr2	77299728	77301147	1.419	1.27049	2.1799	0.569958	0.642423	2.19472
chr13	68759142	68759377	0.235	2.11284	3.39583	0.892403	0.715535	2.19619
chr13	138631643	138633998	2.355	1.10678	1.88922	0.438417	0.421131	2.19654
chr7	53472977	53474267	1.29	1.48385	2.56735	0.585348	0.592792	2.19761
chr17	31912116	31912146	0.03	4.19791	7.71574	2.02869	2.94555	2.19903
chr6	164740675	164740908	0.233	2.18382	3.84255	0.651832	0.473635	2.19904
chr15	132126629	132127196	0.567	1.47338	3.00825	0.395951	0.637191	2.20066
chr4	41248597	41248818	0.221	1.25156	1.31306	0.848228	0.425128	2.20149
chr6	103750425	103752127	1.702	1.07841	1.79208	0.566883	0.665954	2.20151
chr10	24600232	24605257	5.025	1.35767	2.45127	0.473065	0.503731	2.20159
chr1	29977551	29978205	0.654	1.63428	3.08111	0.435779	0.442392	2.20169
chr3	39165684	39165942	0.258	2.07376	3.71842	0.790746	0.893076	2.20212
chr5	79373217	79373621	0.404	1.21347	1.55388	0.748975	0.530669	2.20283
chr14	124440659	124441823	1.164	1.21347	1.94939	0.587554	0.570485	2.20303
chr15	121580654	121582297	1.643	1.4658	2.74019	0.476266	0.560061	2.2032
chr12	26157262	26158906	1.644	1.11583	1.82504	0.464279	0.388953	2.20411
chr12	53423422	53425408	1.986	0.904758	1.56285	0.403213	0.456953	2.20498
chr6	54461675	54462278	0.603	2.20654	3.95411	0.820574	0.897758	2.20522
chr7	38114945	38116583	1.638	1.90839	3.30503	0.65746	0.545385	2.20607
chr15	30072759	30073048	0.289	2.46452	4.84896	0.739205	1.04242	2.20629
chr14	77922919	77925551	2.632	1.09493	1.88908	0.456846	0.480223	2.20795
chr12	22076198	22085374	9.176	1.16139	1.9842	0.505342	0.53517	2.20873
chr6	51818435	51818970	0.535	1.75827	3.70561	0.480411	0.882955	2.2089
chr1	264249037	264250683	1.646	0.973566	1.53578	0.529039	0.553827	2.20898
chr13	31751488	31752037	0.549	1.37699	2.15585	0.677445	0.610535	2.20905
chr6	47499356	47506893	7.537	1.22638	2.06322	0.512573	0.485484	2.21031
chr14	81845890	81845914	0.024	8.79059	9.64613	5.79867	3.02915	2.21161
chr5	79305174	79305465	0.291	2.83609	5.59907	0.714217	0.905848	2.21183
chr12	52573502	52575355	1.853	1.1327	1.61127	0.610832	0.456946	2.21192
chr13	34431744	34434889	3.145	1.24767	2.14698	0.516985	0.529558	2.21356
chr2	77575885	77579083	3.198	1.14596	1.81526	0.523684	0.437083	2.21475
chr14	37609084	37610543	1.459	1.00293	1.37839	0.535895	0.343959	2.21489
chrUn_NW_018084979v1	1847904	1848179	0.275	2.03902	3.61281	0.722548	0.696869	2.21497
chrUn_NW_018085072v1	187806	188624	0.818	1.5699	2.61009	0.58127	0.419787	2.2155
chr3	16418172	16418242	0.07	3.50388	4.32134	1.84223	0.63917	2.21598
chr6	79455515	79455966	0.451	1.34378	2.48255	0.482412	0.573729	2.21602
chr11	7165702	7172448	6.746	1.09266	1.83363	0.478214	0.471937	2.21613
chr3	58574727	58574877	0.15	2.5613	5.27382	0.578988	0.87994	2.21655
chr12	19888802	19890532	1.73	1.24402	2.29254	0.483248	0.606254	2.21655
chr13	134672799	134674014	1.215	1.10587	1.41424	0.725637	0.571388	2.21669
chr7	91956803	91961832	5.029	1.2103	1.96263	0.535211	0.465885	2.2171
chr12	3177988	3178845	0.857	1.45982	2.35717	0.592226	0.433306	2.21745
chrUn_NW_018085356v1	197686	198607	0.921	0.892512	1.23864	0.532079	0.439231	2.21791
chr2	60205441	60206986	1.545	1.34798	1.96745	0.664134	0.450544	2.21821
chr10	63096734	63098597	1.863	0.81374	1.40149	0.38727	0.455297	2.21866
chr17	41354238	41355237	0.999	1.3642	2.56198	0.437934	0.506432	2.21918
chr12	5225307	5225676	0.369	1.13762	1.90109	0.522786	0.536549	2.21937
chr10	65327706	65329510	1.804	1.10514	1.65414	0.524677	0.365407	2.22019
chr13	22594305	22594626	0.321	1.52405	2.48792	0.755607	0.781715	2.22033
chr4	98527345	98527950	0.605	0.970495	1.90751	0.525344	0.918839	2.22098
chr14	127033536	127035214	1.678	0.958688	1.70721	0.440257	0.555704	2.22113
chr2	46446900	46447267	0.367	1.30281	2.50326	0.558701	0.850278	2.22142
chr11	18130079	18131734	1.655	0.98079	1.55766	0.520684	0.535488	2.22161
chr1	201413273	201413275	0.002	70.3169	118.822	34.0368	38.216	2.22175
chr4	55165470	55167755	2.285	0.933073	1.675	0.404272	0.499464	2.22301
chr14	120902965	120905237	2.272	1.06123	1.71106	0.531832	0.534152	2.22312
chr2	17227603	17228070	0.467	1.54072	2.47663	0.677203	0.556465	2.22365
chr13	24580426	24580959	0.533	0.721545	1.44404	0.470141	0.884886	2.22411
chr9	80644514	80644796	0.282	2.32428	3.99245	0.804478	0.612128	2.22418
chr10	41520166	41523208	3.042	1.16529	1.98831	0.52746	0.56955	2.22435
chr7	37309709	37310239	0.53	1.39529	2.42396	0.574286	0.597256	2.22497
chr13	75391255	75391834	0.579	1.24513	2.23192	0.63341	0.87059	2.2254
chr2	1630630	1631641	1.011	0.912549	1.36936	0.527402	0.512249	2.22542
chr3	113491996	113492312	0.316	1.91983	3.26604	0.63257	0.401142	2.22557
chr15	121602834	121603914	1.08	1.53234	2.59493	0.544124	0.394245	2.22693
chr6	93984152	93987721	3.569	1.13329	1.90368	0.503505	0.500917	2.22738
chr17	35291256	35292529	1.273	1.0937	1.81433	0.476053	0.438439	2.22765
chr7	78470962	78471458	0.496	1.29557	2.06464	0.630868	0.582549	2.2297
chr17	46924574	46926800	2.226	0.927584	1.7439	0.360212	0.478526	2.23023
chr3	75479310	75483227	3.917	1.23262	2.00449	0.535535	0.44975	2.23032
chr6	63589651	63591767	2.116	1.63336	2.96818	0.542862	0.536007	2.23034
chrX	110387377	110387835	0.458	1.22109	2.75913	0.380099	0.883256	2.23055
chr2	128154135	128154228	0.093	3.49943	6.76117	1.38145	2.0366	2.2307
chr1	236407841	236411738	3.897	1.18852	2.19968	0.478547	0.615856	2.23081
chr4	123469039	123469267	0.228	1.88166	3.24984	0.716836	0.650854	2.23122
chr6	53757456	53757826	0.37	1.79519	2.51222	0.841377	0.383911	2.23137
chr5	64277563	64280075	2.512	1.56074	2.85312	0.539622	0.572771	2.23319
chr5	59264792	59268245	3.453	1.12297	1.96574	0.508303	0.592563	2.23402
chr18	18208450	18208892	0.442	1.1923	1.96991	0.524247	0.476601	2.23533
chr4	96035324	96036457	1.133	1.18294	2.07472	0.502462	0.553171	2.23599
chr8	87389439	87389635	0.196	2.26664	3.66852	1.19077	1.26121	2.23754
chr6	20401215	20401514	0.299	1.82776	3.74233	0.603369	1.00255	2.23767
chr9	121463930	121464551	0.621	1.30161	1.57972	0.799593	0.456292	2.23784
chr3	40355285	40355530	0.245	1.90367	3.26759	0.617941	0.389596	2.23841
chr1	230905039	230905312	0.273	1.67624	2.54081	0.851724	0.695182	2.23843
chr17	59425794	59428264	2.47	1.00586	1.68083	0.490062	0.526051	2.23884
chr2	15382576	15383048	0.472	1.38482	2.5582	0.601824	0.804928	2.23918
chr7	23173085	23173626	0.541	1.34049	2.50588	0.61509	0.881424	2.23941
chr17	36448350	36449191	0.841	0.871317	1.16128	0.550292	0.442002	2.24056
chr7	38146840	38147484	0.644	1.39382	2.08156	0.651714	0.41685	2.24321
chr4	89260716	89261829	1.113	1.40602	2.18785	0.652945	0.496789	2.24555
chr14	63633231	63633645	0.414	1.02495	1.66473	0.424145	0.315201	2.24621
chr9	53178245	53178448	0.203	1.97769	4.06958	0.601866	0.978933	2.2464
chr6	166588991	166590287	1.296	1.11673	1.84357	0.555361	0.582288	2.24679
chr1	149581801	149582167	0.366	1.55154	2.65192	0.691981	0.720223	2.24731
chrX	43340738	43341297	0.559	0.868911	1.43043	0.40203	0.380845	2.24807
chr9	66264876	66264930	0.054	3.11281	5.0976	1.66851	1.85038	2.2483
chr7	95892417	95893865	1.448	0.946735	1.57295	0.46776	0.495929	2.24859
chr14	49825612	49826672	1.06	1.5308	2.17312	0.802886	0.53605	2.24898
chr12	36068332	36070175	1.843	1.23443	1.96091	0.580116	0.489364	2.24899
chr12	52773814	52779692	5.878	1.69937	3.26966	0.496416	0.564087	2.24911
chr18	50449490	50452547	3.057	1.07517	1.92486	0.4341	0.482976	2.24917
chrUn_NW_018084979v1	451809	452084	0.275	1.4968	2.28279	0.746611	0.595205	2.24954
chr5	78292258	78292476	0.218	1.48058	2.4895	0.888673	1.15793	2.24965
chr9	132680476	132680957	0.481	1.61543	2.49369	0.791878	0.640256	2.25055
chr5	8851639	8853128	1.489	1.30674	2.23221	0.549728	0.528336	2.25079
chr15	94202089	94202939	0.85	1.1212	1.88434	0.499394	0.484702	2.25094
chr1	158392776	158393063	0.287	1.63347	2.35802	0.74404	0.355941	2.25096
chr14	71712180	71713221	1.041	1.21404	2.04852	0.532175	0.51361	2.25105
chr1	1823349	1824048	0.699	1.08369	1.14767	0.745942	0.387248	2.25141
chr6	49366122	49366531	0.409	2.15726	4.29486	0.572876	0.726577	2.25215
chr3	37758657	37758890	0.233	1.3445	2.00929	0.828913	0.848095	2.25219
chr1	114599322	114599456	0.134	2.31073	2.85295	1.17697	0.297702	2.25378
chr12	14616811	14617249	0.438	1.19332	1.27304	0.840764	0.478403	2.25396
chr7	4548188	4549003	0.815	1.03321	1.82018	0.444343	0.492245	2.25506
chr6	63635104	63636064	0.96	1.2252	1.94818	0.603673	0.545653	2.25657
chr6	64245758	64249787	4.029	1.52225	2.60348	0.589288	0.498048	2.25671
chr9	107698548	107699184	0.636	0.99155	1.69827	0.408907	0.383405	2.25672
chr1	74367095	74368068	0.973	1.50171	2.68567	0.578121	0.60123	2.25688
chr15	48574078	48575152	1.074	1.52196	3.06188	0.505376	0.767196	2.25724
chr8	47133762	47134746	0.984	1.02077	1.76627	0.398788	0.362233	2.25735
chr18	45383482	45411808	28.326	1.27987	2.27163	0.4954	0.500662	2.25754
chr15	132135781	132136574	0.793	1.22787	2.02249	0.490395	0.357323	2.25793
chr6	107277859	107281769	3.91	1.06142	1.87929	0.445046	0.487079	2.25873
chr8	111700000	111704397	4.397	1.12298	1.78388	0.521118	0.424313	2.25895
chr18	54545813	54546383	0.57	1.36729	2.72924	0.395798	0.534405	2.25923
chr15	2696788	2697242	0.454	1.30452	1.95675	0.612624	0.393364	2.25956
chr5	57906424	57906998	0.574	1.24316	2.01459	0.585791	0.528735	2.2603
chr3	44446848	44447619	0.771	1.05	1.10878	0.70972	0.33946	2.26086
chr10	23826317	23830808	4.491	1.14198	2.02311	0.434845	0.424235	2.26105
chr3	28911145	28914869	3.724	1.17504	2.00581	0.466962	0.404783	2.26108
chr2	5117842	5120751	2.909	1.07882	1.85531	0.459555	0.453709	2.26333
chr2	9446289	9446745	0.456	1.45275	2.70565	0.55937	0.682709	2.26438
chr1	248741286	248742416	1.13	1.54565	2.66523	0.638281	0.610077	2.26496
chr3	17357580	17359587	2.007	1.28148	2.30498	0.474611	0.477059	2.26545
chr4	93010648	93011334	0.686	1.1731	1.78566	0.574429	0.428826	2.26639
chr3	126429479	126431794	2.315	1.10046	1.90297	0.499136	0.540015	2.26659
chr7	76184105	76187048	2.943	1.72984	3.06871	0.615413	0.542729	2.26661
chr6	74654173	74661066	6.893	1.05943	1.75543	0.478121	0.437485	2.26719
chr7	120753702	120754831	1.129	1.34051	2.05493	0.641057	0.468944	2.26745
chr2	151471954	151472604	0.65	1.11135	1.74524	0.571902	0.521995	2.2676
chr6	47623501	47623954	0.453	1.56055	2.59162	0.812977	0.896312	2.26776
chr18	3062430	3062769	0.339	1.92986	3.41487	0.691843	0.607103	2.26796
chr3	2023184	2024185	1.001	1.21356	1.85426	0.654499	0.585149	2.27009
chr6	135216535	135216865	0.33	1.539	2.40745	0.671714	0.438371	2.27039
chr2	6455048	6456293	1.245	1.4295	2.39197	0.594223	0.495331	2.27067
chr14	85498062	85498825	0.763	1.53942	2.26054	0.727933	0.417798	2.27082
chrX	35889914	35890285	0.371	1.73856	3.63703	0.485837	0.791898	2.27115
chr6	52444333	52446269	1.936	1.03848	1.58671	0.564893	0.51112	2.27116
chr1	78222434	78224584	2.15	1.27562	2.45279	0.435651	0.544869	2.27141
chr1	273374743	273374822	0.079	2.84902	2.9519	1.7538	0.462532	2.27293
chr4	123280164	123282624	2.46	0.85754	1.21235	0.510177	0.422706	2.27325
chr13	2574205	2574704	0.499	1.50338	2.89525	0.551316	0.73074	2.2735
chr7	31351415	31352132	0.717	1.22399	2.17175	0.467967	0.452925	2.27352
chr7	55723131	55724145	1.014	1.06339	1.97342	0.405283	0.476902	2.27398
chr1	201278758	201278978	0.22	2.09056	4.07731	0.632893	0.760972	2.2751
chr18	23639394	23639964	0.57	0.996272	1.54419	0.497909	0.410115	2.2756
chr6	75000694	75003144	2.45	1.54773	2.75368	0.519269	0.412108	2.27676
chr3	58842725	58843394	0.669	1.11663	1.54629	0.589059	0.344984	2.27704
chr5	101681777	101681999	0.222	1.73519	2.56283	0.835434	0.513917	2.27718
chr12	20612380	20614689	2.309	1.54626	2.66756	0.639928	0.603431	2.27745
chr14	7223353	7224613	1.26	1.24459	2.03696	0.537699	0.427	2.27753
chr6	46121538	46122056	0.518	1.76301	3.48064	0.471686	0.536237	2.28014
chr9	7770216	7771031	0.815	1.23525	2.35857	0.437124	0.53845	2.28048
chr2	15244318	15245467	1.149	1.18124	1.83703	0.610168	0.533799	2.28207
chr16	27953094	27954263	1.169	0.951785	1.86027	0.407367	0.617788	2.28221
chr6	54745560	54747626	2.066	0.942271	1.42754	0.53162	0.490155	2.28268
chr14	77764885	77767782	2.897	1.68407	3.03106	0.612555	0.584418	2.28335
chr7	86181355	86184016	2.661	1.57855	2.85019	0.546896	0.493912	2.28397
chrX	57277042	57277906	0.864	1.03109	2.07551	0.484203	0.82638	2.28407
chr14	74222400	74223900	1.5	1.65516	3.03638	0.561023	0.537141	2.28422
chr4	95894281	95895492	1.211	1.05645	2.1158	0.433248	0.692124	2.28447
chr2	59601602	59602587	0.985	1.54653	3.11668	0.465984	0.647269	2.28534
chr18	5976260	5979440	3.18	1.24638	2.22459	0.528598	0.583417	2.28647
chr9	45578818	45579745	0.927	1.20818	2.15387	0.546417	0.640297	2.28718
chr12	60740321	60741947	1.626	1.22476	2.07642	0.467657	0.344644	2.28738
chr6	48697170	48698883	1.713	1.4137	2.17226	0.744082	0.640125	2.28806
chr15	94162157	94162502	0.345	1.89778	3.44145	0.576741	0.417175	2.28932
chr14	46358794	46359350	0.556	0.997112	1.26627	0.670933	0.519043	2.29084
chr12	7637818	7643200	5.382	1.36666	2.46676	0.53253	0.555729	2.29106
chr8	2023513	2024231	0.718	1.39804	2.58021	0.544872	0.624703	2.29204
chr1	134537821	134538042	0.221	1.84256	4.1865	0.499486	1.10337	2.29558
chr6	55927490	55927849	0.359	1.80588	3.47864	0.561903	0.622087	2.29631
chr1	112942743	112943015	0.272	2.05866	4.26251	0.82143	1.42143	2.29633
chr5	42880214	42882232	2.018	1.47669	2.48283	0.575013	0.411832	2.29683
chr9	47343347	47346757	3.41	1.05468	1.8243	0.467954	0.476608	2.29695
chr10	65435119	65435938	0.819	1.13713	2.08879	0.479722	0.578607	2.29718
chr1	163526233	163526604	0.371	1.99394	3.65213	0.68623	0.64618	2.29864
chr3	22873857	22874062	0.205	1.80724	2.97266	0.77917	0.6093	2.29882
chr9	123713105	123717080	3.975	1.21351	2.07461	0.541707	0.530226	2.29885
chr3	85811319	85811605	0.286	2.52186	4.7039	0.813971	0.776964	2.29929
chr10	41606211	41606608	0.397	2.19161	4.29597	0.784787	1.06125	2.29931
chr8	1962253	1962656	0.403	1.82437	2.98063	0.920886	0.902984	2.2996
chr9	46524778	46527038	2.26	0.931444	1.45241	0.513948	0.492124	2.3001
chr2	49173412	49174082	0.67	1.46601	1.77025	0.866328	0.390632	2.30057
chr7	74896625	74897307	0.682	1.22737	2.12416	0.589785	0.65712	2.30091
chr8	32434113	32434669	0.556	1.25142	2.1686	0.514811	0.473419	2.30133
chr12	4977660	4978268	0.608	1.01183	1.781	0.451765	0.491816	2.30184
chr1	92351641	92352515	0.874	1.49407	2.83818	0.482384	0.509364	2.3019
chr11	3027583	3028554	0.971	0.976838	1.45269	0.508734	0.375138	2.30194
chr15	48775433	48775606	0.173	1.71177	2.17882	1.03117	0.612067	2.30199
chr4	125739501	125740083	0.582	1.74613	3.05541	0.631679	0.488788	2.30304
chr9	105985599	105985891	0.292	2.34647	4.55024	0.809947	1.01127	2.30323
chr2	134786286	134789695	3.409	1.30658	2.36503	0.523154	0.560517	2.30335
chr6	84773892	84774277	0.385	1.44024	2.34143	0.599069	0.403842	2.30344
chr15	134526501	134527191	0.69	1.20357	1.8397	0.564794	0.367974	2.30398
chr8	12035385	12036560	1.175	0.97901	2.03735	0.350159	0.58829	2.3043
chr14	15060789	15062481	1.692	0.860984	1.4058	0.444828	0.446668	2.30475
chr6	75326329	75326976	0.647	1.77707	2.82852	0.689426	0.32155	2.30496
chr6	84696406	84701838	5.432	1.23907	2.34468	0.46184	0.552815	2.30545
chr14	49916982	49917314	0.332	1.96998	3.624	0.834635	1.00622	2.30571
chr3	32218323	32219582	1.259	1.08463	1.53716	0.593832	0.405416	2.3059
chr13	157421520	157421720	0.2	1.87034	4.26639	0.464468	1.02345	2.30672
chr13	2540724	2541015	0.291	1.23021	2.06676	0.83303	1.15053	2.30684
chr6	44388346	44388573	0.227	2.95828	5.90708	0.866965	1.08238	2.30701
chr6	7035010	7037441	2.431	0.881909	1.23119	0.505223	0.36211	2.30718
chr15	131411280	131412081	0.801	1.22645	2.21696	0.54564	0.646072	2.30738
chr6	129145856	129147229	1.373	0.907012	1.28794	0.559634	0.486346	2.30756
chr6	20160601	20163639	3.038	1.14475	1.94395	0.521818	0.506492	2.30758
chr5	5899736	5900289	0.553	1.60706	3.09346	0.566008	0.691068	2.30766
chr13	125894061	125896483	2.422	1.00282	1.66386	0.509105	0.524325	2.30809
chr14	61629069	61630269	1.2	1.53119	2.61443	0.739365	0.786708	2.30825
chr1	273717605	273718903	1.298	1.09011	1.90284	0.52965	0.608956	2.3086
chr12	36920036	36920236	0.2	1.83176	2.85002	0.931565	0.77181	2.30863
chr17	39341154	39341644	0.49	1.60894	2.89315	0.668782	0.722086	2.30927
chr2	506740	507561	0.821	1.63206	2.9327	0.57711	0.495915	2.30985
chr12	25472777	25473305	0.528	1.27835	1.90639	0.640598	0.432878	2.31046
chr15	140171431	140171736	0.305	1.75588	3.17421	0.732481	0.809237	2.31089
chr2	65294386	65295084	0.698	1.5826	2.64889	0.690323	0.585961	2.31197
chr17	5386271	5386859	0.588	1.23959	2.29665	0.504553	0.596685	2.31275
chrX	98730201	98730519	0.318	1.53998	3.59602	0.237968	0.583873	2.31346
chr7	23996522	23997892	1.37	1.09357	2.2173	0.431517	0.684992	2.31446
chr6	40780584	40781334	0.75	1.33329	2.57929	0.402317	0.42355	2.31558
chr2	75999101	75999581	0.48	1.38236	1.9725	0.71625	0.429559	2.31636
chr1	179893085	179895308	2.223	1.07578	1.93341	0.481765	0.557166	2.31683
chr17	46884387	46885888	1.501	1.28145	2.38822	0.512766	0.605585	2.31908
chr12	3645890	3646478	0.588	1.25019	2.25653	0.504359	0.526294	2.31986
chr6	83982020	83983889	1.869	1.38693	2.52498	0.529463	0.535625	2.32003
chr6	88092937	88100756	7.819	1.27387	2.28437	0.49216	0.470306	2.32065
chr3	111868517	111868878	0.361	1.82719	3.46827	0.7445	0.955356	2.321
chr5	21336737	21337049	0.312	1.75811	3.20155	0.966228	1.36226	2.32268
chr8	111725280	111726194	0.914	1.1156	2.00136	0.415829	0.375696	2.32312
chr8	111720580	111721756	1.176	1.16783	2.18267	0.553271	0.754872	2.32328
chr2	141477907	141492985	15.078	1.32026	2.36881	0.534321	0.542572	2.32363
chr13	23841921	23846671	4.75	1.1603	2.18137	0.445476	0.519546	2.3248
chr3	99823828	99824415	0.587	1.60379	2.72908	0.712695	0.657399	2.32485
chr17	58874913	58876519	1.606	0.92512	1.92397	0.263345	0.385381	2.32494
chr9	139169497	139170727	1.23	1.38597	2.70064	0.528457	0.705979	2.32609
chr10	56156975	56157222	0.247	1.69753	2.86109	0.637599	0.395489	2.32619
chr2	16219448	16220653	1.205	1.22677	2.28881	0.506812	0.611406	2.32986
chr6	75160512	75161286	0.774	1.29867	2.28304	0.477376	0.368982	2.33052
chr3	97782160	97783910	1.75	1.6334	3.13705	0.46892	0.423116	2.3306
chr6	87387765	87390637	2.872	1.02146	1.75663	0.464607	0.458784	2.33069
chr2	15020479	15021382	0.903	1.5059	2.84489	0.506118	0.514463	2.33094
chr17	35374151	35375226	1.075	1.43755	2.57085	0.622863	0.671809	2.33101
chr13	67666746	67668034	1.288	1.01885	1.67298	0.539682	0.5558	2.33151
chr13	29845047	29847097	2.05	1.1415	1.8791	0.625425	0.675831	2.33159
chr2	122937266	122937559	0.293	2.35913	3.66636	0.955818	0.393197	2.33245
chr12	4484771	4485284	0.513	1.84995	2.70556	0.964086	0.638133	2.33378
chr1	273720367	273721104	0.737	1.29966	1.93062	0.721895	0.581759	2.33462
chrUn_NW_018084979v1	3437928	3440322	2.394	1.18487	2.16628	0.426454	0.395581	2.33475
chr5	5880880	5881145	0.265	1.34463	1.63106	0.861361	0.502296	2.33567
chr6	8321006	8322327	1.321	1.27885	2.08409	0.609884	0.521579	2.33573
chr3	131294456	131296110	1.654	1.74258	3.45498	0.546068	0.659581	2.33629
chr11	18040492	18040736	0.244	1.82594	2.91129	0.944973	0.852634	2.33681
chr4	129598480	129601344	2.864	1.05912	1.93885	0.464593	0.549109	2.33755
chr10	41770204	41774709	4.505	1.25973	2.23956	0.538443	0.553178	2.33803
chr7	78201507	78201829	0.322	1.75969	2.97892	0.809007	0.754922	2.33937
chr13	31182289	31184472	2.183	1.21899	2.25824	0.469825	0.504179	2.34137
chr4	14811061	14811784	0.723	1.14874	1.61146	0.712786	0.589441	2.34434
chr1	90743015	90747661	4.646	1.05166	1.93178	0.444477	0.508226	2.34454
chr11	5067625	5068073	0.448	1.31883	1.76729	0.886291	0.753166	2.34461
chr6	59320996	59321502	0.506	1.21108	2.06063	0.523056	0.44653	2.346
chrUn_NW_018084833v1	390317	390869	0.552	2.21149	4.13041	0.642695	0.449157	2.34655
chr6	74228149	74228360	0.211	1.88176	3.46121	0.639924	0.546004	2.34751
chr2	151596741	151596811	0.07	2.64205	4.30824	1.34602	1.26238	2.35015
chr7	75163695	75165471	1.776	1.22712	2.22341	0.520238	0.561584	2.35093
chr5	57576543	57581567	5.024	1.17047	2.11524	0.48644	0.506864	2.35134
chr14	6380885	6383961	3.076	1.56957	2.78167	0.599939	0.500961	2.35215
chr8	2676465	2676811	0.346	1.23034	2.17678	0.611602	0.720903	2.35299
chr1	254034616	254034717	0.101	2.62125	4.28054	1.0646	0.616466	2.35382
chr6	89069969	89070702	0.733	1.23734	2.10409	0.565214	0.521884	2.35403
chr1	269030717	269031159	0.442	2.17413	3.95785	0.788393	0.694221	2.35516
chr9	28334578	28336204	1.626	1.27167	2.25251	0.604393	0.680559	2.35578
chr5	42515289	42519517	4.228	1.01279	1.88745	0.380493	0.396482	2.35803
chr6	82371424	82372427	1.003	0.975935	1.63958	0.494992	0.505171	2.35872
chr3	11537339	11539959	2.62	1.07364	1.9155	0.46107	0.470608	2.35875
chr15	2694893	2695712	0.819	1.68938	3.13521	0.627081	0.628244	2.35995
chr8	56321114	56325702	4.588	1.08031	1.90019	0.47692	0.476047	2.36023
chr3	31547723	31548855	1.132	1.28895	2.25001	0.542308	0.486813	2.36151
chrX	439041	440013	0.972	0.934202	1.49632	0.430546	0.306855	2.36166
chr13	157294614	157294817	0.203	2.17985	4.25077	0.730681	0.828328	2.36167
chr10	43490520	43491456	0.936	1.51111	2.97094	0.463275	0.495944	2.36202
chr8	9254632	9255035	0.403	1.83668	3.27481	0.70697	0.605961	2.36242
chr1	64460349	64461074	0.725	1.24275	1.9291	0.655015	0.540497	2.36263
chr17	59146465	59154100	7.635	1.25177	2.29007	0.48832	0.485645	2.36351
chr2	6810494	6816926	6.432	1.6809	3.23023	0.588068	0.645979	2.36473
chr1	254008166	254010903	2.737	1.05589	1.70461	0.500464	0.390957	2.36513
chr6	59768147	59768652	0.505	1.66872	2.91056	0.759095	0.758213	2.36618
chr7	24225422	24229655	4.233	1.61671	2.82922	0.628439	0.490164	2.36681
chr13	31204032	31205556	1.524	1.3102	2.14163	0.575957	0.403668	2.36701
chr3	75624780	75626457	1.677	1.90295	3.38598	0.755343	0.668765	2.36772
chr4	104649419	104652791	3.372	0.947699	1.69517	0.455334	0.529181	2.36813
chr2	77693255	77693954	0.699	1.09675	2.11725	0.495547	0.691815	2.37097
chr12	50727752	50728558	0.806	1.58434	2.88297	0.612739	0.577763	2.37259
chr14	113764602	113766747	2.145	1.37895	2.40661	0.598357	0.553964	2.37339
chr4	79262591	79266731	4.14	1.08666	1.93453	0.447865	0.418318	2.37354
chr6	44648115	44650263	2.148	1.06667	1.89049	0.485241	0.50997	2.37435
chr12	60872895	60874091	1.196	0.905769	1.32101	0.527837	0.423353	2.37518
chr12	898572	901174	2.602	1.14158	1.91284	0.546063	0.497793	2.37618
chr14	40273647	40278682	5.035	1.37384	2.57427	0.499451	0.496512	2.37624
chr8	2683945	2684365	0.42	1.0868	1.56337	0.565666	0.324906	2.37649
chr1	252324	253168	0.844	0.945034	1.4927	0.52761	0.500513	2.37692
chr6	95013881	95015309	1.428	1.10073	1.93687	0.558911	0.648829	2.37727
chr11	6931732	6932634	0.902	1.29049	2.48939	0.488732	0.582822	2.37799
chr6	95069932	95071968	2.036	1.23244	2.30093	0.52499	0.61823	2.37856
chr14	16470320	16473620	3.3	1.25779	2.23583	0.496033	0.422673	2.38024
chr14	72378796	72383892	5.096	1.13958	1.95919	0.517098	0.477534	2.38025
chr6	67148791	67150400	1.609	1.13033	1.93373	0.512557	0.462987	2.38072
chr16	22500315	22500764	0.449	1.51844	3.51963	0.305618	0.631086	2.38167
chr2	77354798	77356446	1.648	0.987811	1.3562	0.597493	0.426453	2.38203
chr15	47104676	47104920	0.244	2.61471	5.9804	0.55535	1.0742	2.3824
chr2	58304510	58305167	0.657	1.49056	2.55225	0.732287	0.745702	2.38245
chr8	72250770	72252958	2.188	1.17942	1.90572	0.562129	0.434879	2.38272
chr14	47390931	47392800	1.869	1.20894	2.09345	0.538236	0.495124	2.38306
chr1	111586804	111594304	7.5	1.21562	2.22748	0.512209	0.551157	2.38312
chr8	89320938	89322188	1.25	1.03546	1.69422	0.569515	0.583727	2.38332
chrUn_NW_018084833v1	1021035	1022061	1.026	0.911661	1.58368	0.469503	0.529831	2.38342
chr12	20497622	20497931	0.309	1.77817	3.56199	0.55227	0.639502	2.38395
chr9	102869207	102869752	0.545	1.6622	3.62519	0.453529	0.743656	2.38406
chr6	91100282	91100398	0.116	1.49843	2.07844	1.13222	1.20528	2.38429
chr13	135784459	135784830	0.371	1.75315	3.3166	0.639204	0.660278	2.3846
chr13	82155298	82156228	0.93	1.0752	1.77332	0.55098	0.523172	2.38476
chr15	48522691	48529412	6.721	1.08956	1.96745	0.486784	0.529772	2.38509
chr13	158652370	158653025	0.655	1.65264	3.70319	0.441722	0.814582	2.38547
chr14	41125970	41126190	0.22	2.21869	4.44853	0.777457	1.01005	2.38578
chr3	72324425	72326686	2.261	1.37898	2.58894	0.526744	0.555383	2.38615
chr1	8412822	8413522	0.7	1.02696	1.38557	0.618974	0.411725	2.38695
chr2	49919675	49921609	1.934	1.05114	1.76689	0.490238	0.427593	2.38778
chr14	41357647	41358701	1.054	1.36093	2.41842	0.561806	0.509035	2.38935
chr1	158336060	158336945	0.885	1.1895	2.36977	0.496023	0.712402	2.38996
chr15	46654261	46654426	0.165	2.02406	5.19191	0.518305	1.59312	2.39003
chrUn_NW_018085303v1	133502	134040	0.538	1.09017	1.87095	0.479776	0.411663	2.39075
chr2	13490772	13493807	3.035	1.05173	1.84527	0.504821	0.537706	2.39082
chr11	25703008	25706859	3.851	0.903069	1.62772	0.407729	0.442833	2.39208
chr2	87497701	87501411	3.71	1.13814	2.04615	0.487479	0.489223	2.39283
chr3	7887290	7888329	1.039	1.41554	2.62045	0.571524	0.600724	2.39301
chr1	268237030	268237341	0.311	2.26878	4.81935	0.535909	0.67254	2.39303
chr5	10218899	10219645	0.746	1.31541	1.90638	0.648422	0.309375	2.39434
chr4	108981230	108982224	0.994	1.72207	3.06292	0.791077	0.833056	2.39514
chr3	31481224	31482823	1.599	1.05053	1.85307	0.459889	0.438124	2.39559
chr3	42976896	42977644	0.748	1.93603	3.8794	0.643443	0.78259	2.39582
chr7	46122075	46123379	1.304	1.15386	1.92437	0.558961	0.498936	2.3961
chr1	268643052	268643476	0.424	1.31789	2.43196	0.548555	0.588284	2.39645
chr13	131132781	131134393	1.612	1.14025	2.04303	0.468254	0.432511	2.39663
chrX	84320505	84320552	0.047	4.54462	8.71243	1.32803	0.999502	2.39786
chr7	121654857	121655666	0.809	0.788155	0.980764	0.489498	0.264536	2.39816
chr13	35284317	35284891	0.574	1.07052	1.83464	0.54993	0.585891	2.39874
chr7	114608336	114609012	0.676	1.0648	1.49267	0.587059	0.34637	2.39939
chr2	61467078	61475148	8.07	1.40996	2.76893	0.466141	0.502898	2.40092
chr2	142325181	142325514	0.333	1.38403	1.81932	0.817829	0.459052	2.40245
chr1	157834959	157837234	2.275	1.41176	2.64433	0.574188	0.632106	2.40246
chr12	56384656	56384979	0.323	2.03598	4.10775	0.634312	0.739926	2.40273
chr6	88682628	88683588	0.96	1.37591	2.66451	0.56601	0.718507	2.40276
chr17	47003472	47011709	8.237	1.06097	1.88236	0.483582	0.494916	2.40294
chr6	135605592	135606049	0.457	1.70106	3.52878	0.570821	0.810955	2.40464
chr4	95980056	95980456	0.4	1.46831	3.10445	0.52194	0.828628	2.4048
chr18	5995152	5995540	0.388	1.35599	2.31869	0.718421	0.78508	2.40539
chr6	88243136	88243389	0.253	2.24993	4.0828	0.767461	0.515784	2.40613
chr12	59521434	59523361	1.927	0.984999	1.86088	0.449232	0.571738	2.40616
chr6	54707643	54707976	0.333	1.97613	4.00017	0.523266	0.501601	2.40804
chr3	125022321	125023320	0.999	0.986135	1.7316	0.533806	0.642291	2.40823
chr1	10310472	10312638	2.166	1.21539	2.20507	0.515924	0.520527	2.40832
chr11	48031291	48032691	1.4	1.2271	1.88634	0.638009	0.467117	2.40916
chr9	7271292	7273813	2.521	1.24033	2.15508	0.526578	0.435544	2.40916
chr3	127241053	127244407	3.354	1.03866	1.99919	0.434197	0.542589	2.40975
chr17	36389825	36391511	1.686	1.5374	2.88965	0.587812	0.59974	2.41147
chr12	35625395	35626288	0.893	1.28333	1.96743	0.666783	0.480557	2.41162
chr12	1403800	1409658	5.858	1.26734	2.31192	0.514833	0.497013	2.41181
chr3	26021633	26021807	0.174	2.48823	4.82364	1.05524	1.36493	2.41364
chr5	64323623	64325086	1.463	1.21597	2.27031	0.529433	0.613157	2.41378
chr2	77194019	77195474	1.455	1.25658	2.30936	0.555935	0.618081	2.41389
chr16	71298154	71299903	1.749	1.19181	2.17503	0.457365	0.400563	2.41605
chr12	21115770	21116152	0.382	2.00574	4.05885	0.657841	0.801332	2.41674
chr9	39640845	39644436	3.591	1.26082	2.25254	0.540009	0.51052	2.41676
chr2	6070421	6070585	0.164	1.77581	1.60386	1.44433	0.802504	2.41749
chr6	50374531	50376295	1.764	1.33156	2.59531	0.511419	0.610836	2.41969
chr1	190352479	190353351	0.872	1.01821	1.60144	0.540682	0.445946	2.41975
chr1	8554514	8555912	1.398	0.954076	1.50411	0.493628	0.389645	2.4204
chr2	14647768	14648559	0.791	1.30343	2.35622	0.518468	0.456267	2.42045
chr6	18671364	18671654	0.29	2.21608	3.71268	1.16609	1.17122	2.42047
chr5	77891148	77891742	0.594	1.01379	1.16317	0.675382	0.343957	2.42079
chr5	9690696	9692315	1.619	1.31232	2.07569	0.707363	0.611197	2.42084
chr8	935992	938202	2.21	1.03507	1.9086	0.434277	0.453817	2.42143
chr1	33474070	33474171	0.101	1.79145	4.09829	0.581271	1.16655	2.42257
chr7	7153962	7154360	0.398	1.78751	3.21858	0.79041	0.802807	2.42281
chr13	23018412	23020483	2.071	1.39322	2.33021	0.654229	0.538814	2.42411
chr7	93316306	93316719	0.413	1.23689	2.19277	0.543486	0.511852	2.42415
chr8	10960382	10962321	1.939	1.73282	3.55828	0.48757	0.539363	2.42435
chr12	22112289	22112361	0.072	3.44101	3.617	2.12436	0.424623	2.42462
chr5	18447880	18448972	1.092	1.48494	2.61149	0.558253	0.364311	2.42496
chr3	26365940	26366733	0.793	1.79527	3.90917	0.461838	0.675164	2.42532
chr1	268381923	268385158	3.235	1.22955	2.20189	0.497309	0.425977	2.42533
chr10	65999144	65999751	0.607	1.1513	2.13244	0.527687	0.617918	2.42864
chr7	40206831	40207292	0.461	1.32637	2.39297	0.58688	0.596867	2.42882
chr14	49256145	49258041	1.896	1.3171	2.15248	0.647772	0.525439	2.43084
chr5	6172204	6175539	3.335	1.28513	2.47891	0.511884	0.599016	2.43116
chr5	91510831	91511299	0.468	1.62095	2.77869	0.765392	0.698679	2.43118
chr9	53418754	53419301	0.547	0.928112	0.894299	0.712361	0.369425	2.43277
chr5	23228175	23228331	0.156	2.3628	4.47466	1.01584	1.19737	2.4331
chr18	45412988	45413364	0.376	1.66294	3.13417	0.602632	0.553305	2.43407
chr15	75851790	75852672	0.882	1.30116	2.62588	0.539457	0.769757	2.4368
chr1	190685703	190686204	0.501	1.7061	2.91923	0.654919	0.357221	2.43727
chr6	51850406	51850607	0.201	2.87892	5.81976	0.885585	0.960879	2.43757
chr7	2748661	2750391	1.73	0.888288	1.2376	0.582697	0.492443	2.43842
chr18	23519511	23520208	0.697	0.736782	1.02513	0.461915	0.35466	2.43926
chr6	49652659	49655976	3.317	1.19638	2.10693	0.515532	0.444775	2.4413
chr2	134533422	134535243	1.821	1.78244	3.60042	0.522846	0.524155	2.44227
chr12	18042413	18042662	0.249	1.61857	2.74988	0.703834	0.515095	2.44309
chr17	40471291	40472706	1.415	1.58835	3.10439	0.551779	0.570717	2.44427
chr2	103300402	103301738	1.336	1.34723	2.86698	0.471856	0.726981	2.44467
chr12	22629091	22630646	1.555	1.26476	2.52931	0.500937	0.662007	2.44467
chr10	27188969	27189224	0.255	1.0418	1.80164	0.599906	0.720853	2.44582
chr7	30318640	30320142	1.502	1.18963	2.10238	0.5084	0.435886	2.44631
chr5	24713115	24714217	1.102	1.22917	2.07865	0.555721	0.431031	2.44655
chr9	74173879	74174985	1.106	1.12422	2.05114	0.545658	0.635438	2.44694
chr17	41357932	41358585	0.653	1.04491	1.47979	0.669727	0.561283	2.44816
chr12	24100883	24102257	1.374	1.03524	1.94644	0.445044	0.501201	2.44877
chr18	23574332	23574996	0.664	0.988988	1.71412	0.487666	0.486285	2.4492
chr13	31903829	31907908	4.079	1.24925	2.36794	0.500053	0.53298	2.44923
chr7	97078981	97079586	0.605	1.3166	2.42341	0.569057	0.592258	2.44956
chr15	131299100	131299613	0.513	1.45631	2.37931	0.639596	0.378663	2.44962
chr2	7364460	7364893	0.433	1.38153	2.73983	0.686748	1.03758	2.45006
chr2	497417	498190	0.773	1.38546	2.21003	0.735252	0.616422	2.45093
chr6	77747583	77747772	0.189	2.24275	4.85801	0.595569	0.820629	2.45109
chr15	121194350	121194617	0.267	1.52517	2.86047	0.693768	0.822459	2.45129
chr18	38634417	38636274	1.857	1.05558	1.90689	0.488025	0.515389	2.45175
chr15	120093618	120095951	2.333	1.43027	2.72313	0.588286	0.658589	2.45199
chr2	334146	336556	2.41	1.02411	1.97681	0.422799	0.502175	2.45237
chr1	269781089	269782746	1.657	1.12231	2.00727	0.51023	0.506046	2.45268
chr17	27806577	27806977	0.4	1.56825	3.49447	0.521023	0.925565	2.45306
chr6	53660012	53660260	0.248	2.38901	5.5761	0.602806	1.19366	2.45349
chr12	20262161	20264315	2.154	1.26886	2.28789	0.563307	0.556671	2.45369
chrX	124282389	124282961	0.572	0.998049	1.93476	0.509017	0.733947	2.4555
chr1	147984381	147985156	0.775	1.13779	2.22808	0.461073	0.563817	2.45932
chr2	76521141	76521837	0.696	1.49694	2.66323	0.660397	0.604792	2.46064
chrX	110614231	110616611	2.38	0.93027	1.95243	0.348074	0.519004	2.46211
chr13	89595745	89596332	0.587	1.09392	1.7656	0.598559	0.545618	2.46283
chr3	46029487	46029708	0.221	1.67713	3.12987	0.640601	0.5753	2.46454
chr3	38116553	38118230	1.677	1.20614	2.51915	0.388567	0.50313	2.46586
chr1	37022750	37026063	3.313	0.982269	1.92919	0.408221	0.512836	2.4673
chr14	57971483	57972859	1.376	1.38027	2.80155	0.467791	0.550041	2.46748
chr14	44185772	44185984	0.212	1.95306	3.61122	0.937485	1.10446	2.46832
chr4	67842534	67845060	2.526	1.11336	1.98025	0.488904	0.438532	2.46891
chr3	33834550	33839479	4.929	1.2515	2.4894	0.464167	0.545003	2.4696
chr17	35340684	35340917	0.233	1.75083	2.91706	0.923453	0.873705	2.46967
chr2	76653589	76656484	2.895	1.71929	3.29913	0.569983	0.460666	2.46972
chr11	15687140	15687907	0.767	1.24498	2.18664	0.65945	0.740329	2.4701
chr15	134956512	134956782	0.27	1.64815	2.8966	0.757807	0.697359	2.4701
chr4	129300723	129301059	0.336	0.923474	1.38306	0.705106	0.843326	2.47167
chr2	78730768	78731016	0.248	2.35658	5.10956	0.684698	0.97721	2.47167
chr7	99153358	99155440	2.082	1.04958	1.71497	0.552025	0.484767	2.47248
chr5	8354042	8354451	0.409	1.47539	2.9031	0.535143	0.577948	2.47291
chr7	92616460	92616474	0.014	11.8001	14.2769	7.7932	4.36755	2.47306
chr2	71618372	71620626	2.254	1.44232	2.88616	0.49133	0.533123	2.4743
chr1	1920319	1922610	2.291	1.10752	2.31056	0.397206	0.552676	2.4748
chr8	122114439	122114652	0.213	2.11907	3.29758	0.965866	0.442881	2.47546
chr2	80808175	80810709	2.534	1.56763	3.0287	0.565911	0.548969	2.47547
chr12	60530700	60532166	1.466	1.21722	2.12206	0.526132	0.410995	2.4759
chr5	7210001	7210311	0.31	1.62614	2.75491	0.695923	0.451008	2.47674
chr6	44978833	44979253	0.42	2.00405	4.12998	0.497139	0.397698	2.47677
chr7	38135804	38136858	1.054	1.45498	2.76062	0.572383	0.574491	2.47692
chr1	194435965	194440415	4.45	1.02915	1.7703	0.521426	0.512008	2.47832
chr12	20093935	20095102	1.167	1.36431	2.4232	0.625717	0.591692	2.47973
chr3	110665525	110665669	0.144	1.77054	1.8876	1.18064	0.424623	2.48002
chr1	135576513	135578571	2.058	1.49515	2.76355	0.621704	0.59732	2.4801
chr6	168493221	168493800	0.579	1.4763	2.68815	0.686556	0.728934	2.48082
chr4	93485785	93486227	0.442	1.77192	3.53348	0.552277	0.50613	2.48217
chr1	252954284	252956923	2.639	1.11539	2.37573	0.459476	0.747386	2.48256
chr13	32379803	32380358	0.555	1.73481	3.45872	0.512522	0.423898	2.48289
chr15	7499048	7505491	6.443	1.43998	2.98712	0.444628	0.515721	2.48294
chr1	90096125	90098579	2.454	1.07253	2.0109	0.500722	0.590852	2.48343
chr15	100870119	100870959	0.84	1.03675	1.96575	0.441477	0.487359	2.48354
chr1	105003891	105005207	1.316	1.23567	2.11929	0.600907	0.542818	2.48358
chr3	31334925	31337070	2.145	1.25542	2.12054	0.580881	0.444805	2.48427
chr13	34380329	34381010	0.681	1.6103	2.85099	0.68059	0.540928	2.4847
chr2	76609042	76611810	2.768	1.31985	2.48131	0.517002	0.486397	2.48481
chr15	104925825	104926712	0.887	1.37661	2.8332	0.449037	0.527951	2.48525
chr2	67912634	67912927	0.293	2.01331	4.49247	0.662606	1.13505	2.48569
chr14	56536036	56548064	12.028	1.32005	2.67112	0.429897	0.458274	2.48593
chr6	46191827	46192690	0.863	1.51108	2.88481	0.668365	0.789763	2.48607
chr5	51536738	51536967	0.229	1.82006	3.67976	0.606722	0.66265	2.48663
chr17	48033224	48034375	1.151	1.3451	2.88753	0.445927	0.65143	2.48684
chr14	108816138	108824173	8.035	1.12214	2.08008	0.478276	0.47859	2.48733
chr6	80139070	80139346	0.276	1.43694	2.35719	0.736602	0.614668	2.48813
chr3	44023026	44023490	0.464	2.10794	4.53908	0.52007	0.588192	2.48817
chr2	4223244	4224842	1.598	1.32529	2.67507	0.480036	0.571861	2.48825
chr13	32796272	32800417	4.145	1.13979	1.84805	0.567626	0.424288	2.48839
chr10	52655364	52656847	1.483	2.09652	4.52485	0.576859	0.743169	2.4885
chr6	17225928	17228615	2.687	1.16332	2.24592	0.453066	0.478162	2.4889
chr12	58920741	58922715	1.974	1.42352	2.73204	0.583655	0.64161	2.48901
chr13	68305837	68307903	2.066	0.91981	1.3835	0.489894	0.313291	2.48935
chr5	71799661	71800367	0.706	1.96015	4.21198	0.531921	0.656434	2.48947
chrUn_NW_018084979v1	2152421	2153029	0.608	1.73536	2.97522	0.850129	0.770843	2.49016
chr18	45380574	45382402	1.828	1.2988	2.47136	0.512276	0.512355	2.49072
chr1	1788916	1789335	0.419	1.02445	1.01062	0.812329	0.48228	2.49076
chr13	197812252	197814266	2.014	0.976585	1.75321	0.544049	0.675706	2.49114
chr1	130876542	130878702	2.16	1.05747	1.96041	0.474425	0.507302	2.49229
chr7	58013927	58019760	5.833	1.27955	2.49852	0.467071	0.473516	2.49239
chr4	98119028	98120059	1.031	1.518	2.86119	0.620618	0.624155	2.49284
chr3	77168037	77170825	2.788	1.27295	2.28612	0.570686	0.535196	2.49327
chr2	6488542	6489164	0.622	2.00941	4.14759	0.686214	0.847594	2.49396
chr13	31914936	31917410	2.474	1.0244	1.74791	0.535591	0.528525	2.4946
chr15	63592622	63593281	0.659	1.91864	3.85211	0.668429	0.733229	2.49469
chr3	25858327	25859672	1.345	0.862407	1.29192	0.455235	0.276092	2.49483
chr12	53396232	53397806	1.574	1.42811	2.60567	0.646079	0.652596	2.49744
chr17	25186124	25186379	0.255	2.19504	4.13361	0.857878	0.792453	2.4987
chr14	122780353	122782172	1.819	1.01373	1.95851	0.415949	0.464062	2.5
chr4	92269852	92270052	0.2	1.98638	2.72202	1.14234	0.611457	2.50056
chr9	53445829	53448232	2.403	1.10266	1.80778	0.539839	0.399996	2.50131
chr8	105199048	105199498	0.45	1.46334	3.30923	0.512229	0.9296	2.50195
chr2	6754330	6773779	19.449	1.4542	2.89374	0.505463	0.519572	2.50244
chr9	20429745	20430152	0.407	1.5371	1.902	0.904295	0.317877	2.50333
chr6	1944818	1945805	0.987	1.39947	2.1382	0.749245	0.51035	2.50353
chr12	20881838	20882560	0.722	1.33087	2.52615	0.557458	0.589203	2.50443
chr8	856079	858534	2.455	0.954914	1.48536	0.543859	0.455765	2.50477
chr13	123161691	123162106	0.415	1.67633	3.3957	0.71792	0.994538	2.50535
chr1	143415381	143415591	0.21	1.89826	4.70151	0.503738	1.20736	2.50563
chr1	29975623	29976369	0.746	1.33766	2.80012	0.43802	0.545741	2.50586
chr7	78264101	78264504	0.403	1.86219	3.93205	0.685658	0.98162	2.50773
chrUn_NW_018084833v1	1382561	1383012	0.451	1.61553	3.68871	0.296039	0.378638	2.50859
chr12	5641482	5642800	1.318	1.46046	2.81905	0.558096	0.555306	2.50868
chr12	15437051	15437477	0.426	1.37139	2.73998	0.56657	0.720295	2.50949
chrX	57289890	57290355	0.465	1.65698	3.0383	0.589411	0.359211	2.50952
chr8	130364748	130366478	1.73	1.07611	1.97227	0.470884	0.453224	2.50987
chr1	57364732	57365599	0.867	1.38647	2.53574	0.569496	0.484658	2.51059
chr2	69338021	69338878	0.857	1.03425	1.74768	0.547126	0.524684	2.51063
chr1	104815316	104817790	2.474	1.10484	2.057	0.543948	0.648787	2.51066
chr13	79397532	79398823	1.291	1.46067	2.78844	0.543836	0.486337	2.51092
chr2	25074495	25075051	0.556	1.3486	2.27351	0.643919	0.503607	2.51163
chr15	136371892	136372343	0.451	1.40624	2.26337	0.708642	0.510895	2.51218
chr6	167974257	167977095	2.838	1.14117	2.18856	0.495675	0.56688	2.51231
chr5	23184435	23185826	1.391	1.58258	2.72503	0.675767	0.44681	2.51233
chr4	56362242	56362267	0.025	6.70542	7.89065	3.92091	0.894838	2.5124
chr1	162514055	162514076	0.021	7.53656	8.64301	4.69716	1.50906	2.51249
chr8	73343238	73343898	0.66	1.69843	3.43021	0.694057	0.906674	2.51255
