# Supplementary material for: Genome-Wide Identification of Histone Modifications Involved in Placental Development in Pigs
Source: Front Genet. 2019 Mar 29;10:277. doi: 10.3389/fgene.2019.00277 (PMC6449610; doi:10.3389/fgene.2019.00277)
Supplement: Supplementary file 5 [file Table_5.XLS]

## Sheet: H3K27ac_decreased Region
Supplementary Table 5. the differentially expressed gene in different H3K4me3 and/or H3K27ac altered regions.
GeneID	baseMean	log2FoldChange	pvalue	padj	gene_name	description
ENSSSCG00000016284	1272.47	-3.46892	2.93e-09	3.95e-08
ENSSSCG00000010303	89.5231	-3.28224	1.82e-20	2.6e-18	SYNPO2L	synaptopodin 2 like [Source:HGNC Symbol;Acc:HGNC:23532]
ENSSSCG00000034328	14.4959	-2.20802	0.00140199	0.00432698	SP7	Sp7 transcription factor [Source:HGNC Symbol;Acc:HGNC:17321]
ENSSSCG00000033000	3010.26	-2.13073	0.000406014	0.00145569	TIMP4	TIMP metallopeptidase inhibitor 4 [Source:HGNC Symbol;Acc:HGNC:11823]
ENSSSCG00000001559	10.4695	-2.03223	0.00225377	0.00653328	PNPLA1	patatin like phospholipase domain containing 1 [Source:HGNC Symbol;Acc:HGNC:21246]
ENSSSCG00000010304	174.596	-1.90384	2.5e-09	3.42e-08	MYOZ1	myozenin 1 [Source:HGNC Symbol;Acc:HGNC:13752]
ENSSSCG00000021873	498.229	-1.8459	2.27e-08	2.44e-07	CRABP1	cellular retinoic acid-binding protein 1 [Source:RefSeq peptide;Acc:NP_001121964]
ENSSSCG00000040412	1528.98	-1.58734	5.44e-07	4.16e-06
ENSSSCG00000027404	3235.05	-1.49428	3.03e-16	2e-14	UNC93A	unc-93 homolog A [Source:HGNC Symbol;Acc:HGNC:12570]
ENSSSCG00000028923	1185.85	-1.4857	7.83e-12	1.92e-10	SCNN1B	sodium channel epithelial 1 beta subunit [Source:HGNC Symbol;Acc:HGNC:10600]
ENSSSCG00000033750	57.0511	-1.45455	0.000617194	0.00211077
ENSSSCG00000025881	4987.62	-1.44115	4.49e-14	1.85e-12	PDHB	pyruvate dehydrogenase E1 component subunit beta, mitochondrial [Source:RefSeq peptide;Acc:NP_001231327]
ENSSSCG00000010992	44.1013	-1.40712	1.77e-05	9.26e-05		aquaporin-7 [Source:RefSeq peptide;Acc:NP_001106909]
ENSSSCG00000036360	1627.81	-1.34602	2.24e-14	9.7e-13	LURAP1L	leucine rich adaptor protein 1 like [Source:HGNC Symbol;Acc:HGNC:31452]
ENSSSCG00000032381	14047.6	-1.33888	4.4e-15	2.23e-13	LITAF	lipopolysaccharide induced TNF factor [Source:HGNC Symbol;Acc:HGNC:16841]
ENSSSCG00000016600	1105.18	-1.31401	6.59e-10	1.06e-08	TMEM229A	transmembrane protein 229A [Source:HGNC Symbol;Acc:HGNC:37279]
ENSSSCG00000007084	579.35	-1.23569	3.98e-18	4.08e-16	BFSP1	beaded filament structural protein 1 [Source:HGNC Symbol;Acc:HGNC:1040]
ENSSSCG00000001750	5986.81	-1.23255	4.96e-09	6.33e-08	PAQR8	Membrane progestin receptor beta [Source:UniProtKB/Swiss-Prot;Acc:Q865K9]
ENSSSCG00000003726	171.922	-1.19807	7.05e-08	6.75e-07	DSC1	desmocollin 1 [Source:HGNC Symbol;Acc:HGNC:3035]
ENSSSCG00000032122	206.621	-1.18321	5.39e-07	4.13e-06
ENSSSCG00000015556	1888.31	-1.16996	1.03e-09	1.56e-08	LAMC2	laminin subunit gamma 2 [Source:HGNC Symbol;Acc:HGNC:6493]
ENSSSCG00000009209	4787.57	-1.16439	2.46e-08	2.63e-07
ENSSSCG00000025838	2687.48	-1.15152	3.43e-10	5.87e-09	AP1M2	adaptor related protein complex 1 mu 2 subunit [Source:HGNC Symbol;Acc:HGNC:558]
ENSSSCG00000011090	3168.34	-1.13464	1.37e-10	2.52e-09	NEBL	nebulette [Source:HGNC Symbol;Acc:HGNC:16932]
ENSSSCG00000002436	2951.95	-1.13262	6.97e-16	4.27e-14	TTC7B	tetratricopeptide repeat domain 7B [Source:HGNC Symbol;Acc:HGNC:19858]
ENSSSCG00000008467	6291.44	-1.11978	7.25e-17	5.78e-15	EML4	echinoderm microtubule associated protein like 4 [Source:HGNC Symbol;Acc:HGNC:1316]
ENSSSCG00000005982	2354.27	-1.11968	5.26e-09	6.67e-08
ENSSSCG00000004912	2424.22	-1.10086	2e-09	2.83e-08	SEC11C	SEC11 homolog C, signal peptidase complex subunit [Source:HGNC Symbol;Acc:HGNC:23400]
ENSSSCG00000040663	8906.9	-1.09624	6.1e-19	6.86e-17	HERPUD1	homocysteine inducible ER protein with ubiquitin like domain 1 [Source:HGNC Symbol;Acc:HGNC:13744]
ENSSSCG00000005272	204.519	-1.07145	2.69e-13	9.52e-12	NMRK1	nicotinamide riboside kinase 1 [Source:HGNC Symbol;Acc:HGNC:26057]
ENSSSCG00000002697	596.662	-1.03954	9.6e-11	1.85e-09	NUDT7	nudix hydrolase 7 [Source:HGNC Symbol;Acc:HGNC:8054]
ENSSSCG00000028694	9728.41	-1.03533	3.61e-09	4.79e-08	ATP6V1B2	ATPase H+ transporting V1 subunit B2 [Source:HGNC Symbol;Acc:HGNC:854]
ENSSSCG00000029359	842.689	-1.01853	1.07e-06	7.53e-06	PHLDA3	pleckstrin homology like domain family A member 3 [Source:HGNC Symbol;Acc:HGNC:8934]
ENSSSCG00000013337	273.458	-1.01696	4.79e-07	3.71e-06	BBOX1	gamma-butyrobetaine hydroxylase 1 [Source:HGNC Symbol;Acc:HGNC:964]
ENSSSCG00000001565	429.536	-1.01398	7.53e-09	9.29e-08	CDKN1A	cyclin dependent kinase inhibitor 1A [Source:HGNC Symbol;Acc:HGNC:1784]
ENSSSCG00000021355	8745.78	-0.989515	1.54e-07	1.35e-06	SOD1	Superoxide dismutase [Cu-Zn] [Source:UniProtKB/Swiss-Prot;Acc:P04178]
ENSSSCG00000025672	3010.91	-0.985543	1.28e-08	1.48e-07
ENSSSCG00000011229	7048.9	-0.979747	2.3e-11	5.04e-10	STT3B	STT3B, catalytic subunit of the oligosaccharyltransferase complex [Source:HGNC Symbol;Acc:HGNC:30611]
ENSSSCG00000014579	4331.49	-0.97203	6.78e-15	3.35e-13	TMEM41B	transmembrane protein 41B [Source:HGNC Symbol;Acc:HGNC:28948]
ENSSSCG00000022404	2959.25	-0.970875	4.02e-05	0.000192272	SLC3A2	solute carrier family 3 member 2 [Source:HGNC Symbol;Acc:HGNC:11026]
ENSSSCG00000040904	2143.79	-0.970791	6.06e-07	4.57e-06	CLDN1	claudin-1 [Source:RefSeq peptide;Acc:NP_001231468]
ENSSSCG00000015677	392.581	-0.967258	0.0001685	0.000675703	LYPD6B	LY6/PLAUR domain containing 6B [Source:HGNC Symbol;Acc:HGNC:27018]
ENSSSCG00000025447	4255.78	-0.966629	8.78e-09	1.06e-07	MID1IP1	MID1 interacting protein 1 [Source:HGNC Symbol;Acc:HGNC:20715]
ENSSSCG00000001418	19230.6	-0.960548	1.65e-05	8.69e-05	NEU1	Sus scrofa neuraminidase 1 (NEU1), mRNA. [Source:RefSeq mRNA;Acc:NM_001101822]
ENSSSCG00000015885	12622.8	-0.96035	0.00109536	0.00349116	PLA2R1	phospholipase A2 receptor 1 [Source:HGNC Symbol;Acc:HGNC:9042]
ENSSSCG00000014818	1727.51	-0.956834	7.17e-19	7.99e-17	STARD10	StAR related lipid transfer domain containing 10 [Source:HGNC Symbol;Acc:HGNC:10666]
ENSSSCG00000008208	2175.09	-0.947517	1.9e-09	2.7e-08	EIF2AK3	eukaryotic translation initiation factor 2 alpha kinase 3 [Source:HGNC Symbol;Acc:HGNC:3255]
ENSSSCG00000023627	2773.74	-0.947103	2.12e-11	4.74e-10	LYPD6	LY6/PLAUR domain containing 6 [Source:HGNC Symbol;Acc:HGNC:28751]
ENSSSCG00000005446	961.455	-0.942719	2.47e-07	2.04e-06	EPB41L4B	erythrocyte membrane protein band 4.1 like 4B [Source:HGNC Symbol;Acc:HGNC:19818]
ENSSSCG00000009517	2199.75	-0.927579	6.86e-08	6.6e-07	GPR183	G protein-coupled receptor 183 [Source:HGNC Symbol;Acc:HGNC:3128]
ENSSSCG00000006531	52.9565	-0.927468	0.000236869	0.00090924
ENSSSCG00000004791	2890.79	-0.915827	9.54e-11	1.84e-09	RASGRP1	RAS guanyl releasing protein 1 [Source:HGNC Symbol;Acc:HGNC:9878]
ENSSSCG00000004980	434.228	-0.900801	7.03e-07	5.24e-06	THSD4	thrombospondin type 1 domain containing 4 [Source:HGNC Symbol;Acc:HGNC:25835]
ENSSSCG00000031207	7909.97	-0.896748	0.000306147	0.00113782	PLAC1	placenta specific 1 [Source:HGNC Symbol;Acc:HGNC:9044]
ENSSSCG00000022719	184.53	-0.889162	2.69e-07	2.21e-06	RAB20	RAB20, member RAS oncogene family [Source:HGNC Symbol;Acc:HGNC:18260]
ENSSSCG00000012676	1326.03	-0.887177	1.4e-05	7.54e-05	MBNL3	muscleblind like splicing regulator 3 [Source:HGNC Symbol;Acc:HGNC:20564]
ENSSSCG00000024463	1933.17	-0.882563	2.51e-10	4.39e-09	PJA1	praja ring finger ubiquitin ligase 1 [Source:HGNC Symbol;Acc:HGNC:16648]
ENSSSCG00000010331	7117.26	-0.877776	3.07e-15	1.6e-13
ENSSSCG00000036039	4578.98	-0.871243	3.2e-06	2.01e-05	RAB4A	RAB4A, member RAS oncogene family [Source:HGNC Symbol;Acc:HGNC:9781]
ENSSSCG00000035521	106.303	-0.859511	5.9e-05	0.000266744	KLHL38	kelch like family member 38 [Source:HGNC Symbol;Acc:HGNC:34435]
ENSSSCG00000011290	3857.4	-0.854823	0.000279433	0.00104964
ENSSSCG00000012686	6127.03	-0.852158	1.07e-09	1.61e-08	MOSPD1	motile sperm domain-containing protein 1 [Source:RefSeq peptide;Acc:NP_001182283]
ENSSSCG00000004065	1104.43	-0.851983	9.71e-08	8.96e-07	TIAM2	T-cell lymphoma invasion and metastasis 2 [Source:HGNC Symbol;Acc:HGNC:11806]
ENSSSCG00000008645	2152.14	-0.850456	9.82e-13	2.99e-11	ID2	DNA-binding protein inhibitor ID-2 [Source:UniProtKB/Swiss-Prot;Acc:Q2VIU1]
ENSSSCG00000016872	16057.3	-0.845542	0.00041427	0.00148066	HMGCS1	3-hydroxy-3-methylglutaryl-CoA synthase 1 [Source:HGNC Symbol;Acc:HGNC:5007]
ENSSSCG00000004058	34909.8	-0.832072	1.09e-06	7.69e-06	EZR	ezrin [Source:HGNC Symbol;Acc:HGNC:12691]
ENSSSCG00000040035	181.666	-0.830452	0.00147486	0.00451669
ENSSSCG00000002374	3901.43	-0.823403	3.79e-15	1.94e-13	DLST	Dihydrolipoyllysine-residue succinyltransferase component of 2-oxoglutarate dehydrogenase complex, mitochondrial [Source:UniProtKB/Swiss-Prot;Acc:Q9N0F1]
ENSSSCG00000003458	12026.5	-0.823007	5.34e-12	1.35e-10	EFHD2	EF-hand domain family member D2 [Source:HGNC Symbol;Acc:HGNC:28670]
ENSSSCG00000000808	9578.33	-0.808026	1.48e-18	1.59e-16	SLC38A2	solute carrier family 38 member 2 [Source:HGNC Symbol;Acc:HGNC:13448]
ENSSSCG00000014225	67.8979	-0.805912	0.00133219	0.00413932	DTWD2	DTW domain containing 2 [Source:HGNC Symbol;Acc:HGNC:19334]
ENSSSCG00000035684	13204	-0.797554	6.36e-10	1.03e-08	TMED10	transmembrane p24 trafficking protein 10 [Source:HGNC Symbol;Acc:HGNC:16998]
ENSSSCG00000015336	2081.71	-0.795462	3.33e-06	2.09e-05	SLC25A13	solute carrier family 25 member 13 [Source:HGNC Symbol;Acc:HGNC:10983]
ENSSSCG00000014088	6806.11	-0.793762	1.36e-10	2.51e-09	IQGAP2	IQ motif containing GTPase activating protein 2 [Source:HGNC Symbol;Acc:HGNC:6111]
ENSSSCG00000002457	942.378	-0.790882	3.01e-12	8.07e-11	ITPK1	inositol-tetrakisphosphate 1-kinase [Source:HGNC Symbol;Acc:HGNC:6177]
ENSSSCG00000025592	895.057	-0.771421	9.71e-07	6.93e-06	TP63	tumor protein p63 [Source:HGNC Symbol;Acc:HGNC:15979]
ENSSSCG00000032320	680.454	-0.769926	0.000579086	0.00199334	TCIM	transcriptional and immune response regulator [Source:HGNC Symbol;Acc:HGNC:1357]
ENSSSCG00000008903	931.477	-0.76616	3.12e-05	0.000154004	KIAA1211	KIAA1211 [Source:HGNC Symbol;Acc:HGNC:29219]
ENSSSCG00000002776	5608.98	-0.762881	1.54e-08	1.75e-07	ATP6V0D1	ATPase H+ transporting V0 subunit d1 [Source:HGNC Symbol;Acc:HGNC:13724]
ENSSSCG00000000853	292.133	-0.756733	5.41e-06	3.22e-05	NT5DC3	5'-nucleotidase domain containing 3 [Source:HGNC Symbol;Acc:HGNC:30826]
ENSSSCG00000034500	4240	-0.756455	1.6e-05	8.45e-05	MSX2	msh homeobox 2 [Source:HGNC Symbol;Acc:HGNC:7392]
ENSSSCG00000022048	6672.79	-0.756204	1.38e-07	1.22e-06	REEP5	receptor accessory protein 5 [Source:HGNC Symbol;Acc:HGNC:30077]
ENSSSCG00000009283	2053.03	-0.751457	3.4e-14	1.43e-12	TNFRSF19	TNF receptor superfamily member 19 [Source:HGNC Symbol;Acc:HGNC:11915]
ENSSSCG00000007452	524.76	-0.746966	0.000273102	0.00103085	TP53RK	TP53 regulating kinase [Source:HGNC Symbol;Acc:HGNC:16197]
ENSSSCG00000036317	7501.43	-0.733547	2.97e-08	3.09e-07	VASP	vasodilator stimulated phosphoprotein [Source:HGNC Symbol;Acc:HGNC:12652]
ENSSSCG00000007235	541.597	-0.725834	2.02e-07	1.71e-06	TPX2	TPX2, microtubule nucleation factor [Source:HGNC Symbol;Acc:HGNC:1249]
ENSSSCG00000005425	5539.85	-0.720048	3.57e-07	2.84e-06	SLC44A1	solute carrier family 44 member 1 [Source:HGNC Symbol;Acc:HGNC:18798]
ENSSSCG00000003628	278.929	-0.708107	1.29e-06	8.93e-06	CLSPN	claspin [Source:HGNC Symbol;Acc:HGNC:19715]
ENSSSCG00000006890	172.101	-0.691194	0.00259804	0.00739775	ABCA4	ATP binding cassette subfamily A member 4 [Source:HGNC Symbol;Acc:HGNC:34]
ENSSSCG00000036494	6663.65	-0.688991	2.08e-05	0.000106729	ERG28	ergosterol biosynthesis 28 homolog [Source:HGNC Symbol;Acc:HGNC:1187]
ENSSSCG00000040617	763.323	-0.682377	3.89e-07	3.07e-06	TNFAIP8	TNF alpha induced protein 8 [Source:HGNC Symbol;Acc:HGNC:17260]
ENSSSCG00000036735	177.635	-0.678272	1.54e-07	1.34e-06	VCPKMT	valosin containing protein lysine methyltransferase [Source:HGNC Symbol;Acc:HGNC:20352]
ENSSSCG00000014627	1212.56	-0.668345	4.9e-09	6.28e-08	SMPD1	sphingomyelin phosphodiesterase 1 [Source:HGNC Symbol;Acc:HGNC:11120]
ENSSSCG00000002377	782.627	-0.667349	9.82e-11	1.89e-09	EIF2B2	eukaryotic translation initiation factor 2B subunit beta [Source:HGNC Symbol;Acc:HGNC:3258]
ENSSSCG00000034407	883.071	-0.664256	1.08e-08	1.28e-07	AMN1	antagonist of mitotic exit network 1 homolog [Source:HGNC Symbol;Acc:HGNC:27281]
ENSSSCG00000032723	3831.37	-0.659178	0.000727946	0.00243468
ENSSSCG00000001835	9812.09	-0.657391	0.000664243	0.00224743	ABHD2	abhydrolase domain containing 2 [Source:HGNC Symbol;Acc:HGNC:18717]
ENSSSCG00000005449	1440.29	-0.644729	1.65e-05	8.71e-05	PTPN3	protein tyrosine phosphatase, non-receptor type 3 [Source:HGNC Symbol;Acc:HGNC:9655]
ENSSSCG00000017047	5422.2	-0.638328	8.02e-08	7.55e-07	CLINT1	clathrin interactor 1 [Source:HGNC Symbol;Acc:HGNC:23186]
ENSSSCG00000039703	201.064	-0.635179	2.77e-06	1.77e-05	EEPD1	endonuclease/exonuclease/phosphatase family domain containing 1 [Source:HGNC Symbol;Acc:HGNC:22223]
ENSSSCG00000003439	1690.59	-0.634271	2.16e-06	1.42e-05	DHRS3	dehydrogenase/reductase 3 [Source:HGNC Symbol;Acc:HGNC:17693]
ENSSSCG00000011612	7164.37	-0.632591	1.58e-06	1.08e-05	RPN1	ribophorin I [Source:HGNC Symbol;Acc:HGNC:10381]
ENSSSCG00000028559	697.035	-0.624813	1.03e-06	7.3e-06	LZTS1	leucine zipper tumor suppressor 1 [Source:HGNC Symbol;Acc:HGNC:13861]
ENSSSCG00000027855	1130.01	-0.623597	0.00321506	0.00890381	SOCS1	suppressor of cytokine signaling 1 [Source:HGNC Symbol;Acc:HGNC:19383]
ENSSSCG00000029708	681.828	-0.618809	3.1e-11	6.6e-10	SLC25A38	solute carrier family 25 member 38 [Source:HGNC Symbol;Acc:HGNC:26054]
ENSSSCG00000032141	777.14	-0.61346	0.00010398	0.00044082
ENSSSCG00000011600	1503.96	-0.610379	4.12e-05	0.000196123	SLC6A6	solute carrier family 6 member 6 [Source:HGNC Symbol;Acc:HGNC:11052]
ENSSSCG00000033144	4422.94	-0.601786	2.51e-12	6.88e-11	YTHDF3	YTH N6-methyladenosine RNA binding protein 3 [Source:HGNC Symbol;Acc:HGNC:26465]
ENSSSCG00000003471	542.54	-0.59511	0.0014054	0.0043347	EPHA2	EPH receptor A2 [Source:HGNC Symbol;Acc:HGNC:3386]
ENSSSCG00000005785	4889.34	-0.592713	5.01e-05	0.000232921	PCSK6	proprotein convertase subtilisin/kexin type 6 [Source:HGNC Symbol;Acc:HGNC:8569]
ENSSSCG00000015485	1446.1	-0.592246	0.000871205	0.00285427	SUCO	SUN domain containing ossification factor [Source:HGNC Symbol;Acc:HGNC:1240]
ENSSSCG00000009186	1729.25	-0.582946	0.000143116	0.000584255	METAP1	methionyl aminopeptidase 1 [Source:HGNC Symbol;Acc:HGNC:15789]
ENSSSCG00000005614	11908.1	-0.582918	0.00047489	0.00167055	FAM129B	family with sequence similarity 129 member B [Source:HGNC Symbol;Acc:HGNC:25282]
ENSSSCG00000037066	1181.17	-0.580062	3.99e-05	0.000191217	GADD45A	growth arrest and DNA damage-inducible protein GADD45 alpha [Source:RefSeq peptide;Acc:NP_001038064]
ENSSSCG00000016220	1432.65	-0.576779	1.04e-05	5.83e-05	DNPEP	aspartyl aminopeptidase [Source:HGNC Symbol;Acc:HGNC:2981]
ENSSSCG00000032411	473.587	-0.571752	3.26e-06	2.05e-05	ENGASE	endo-beta-N-acetylglucosaminidase [Source:HGNC Symbol;Acc:HGNC:24622]
ENSSSCG00000025744	3165.94	-0.569669	0.000371659	0.00134863	KDSR	3-ketodihydrosphingosine reductase [Source:HGNC Symbol;Acc:HGNC:4021]
ENSSSCG00000004626	4537.34	-0.56957	2.02e-11	4.53e-10	TMOD3	tropomodulin-3 [Source:RefSeq peptide;Acc:NP_999459]
ENSSSCG00000031170	1213.24	-0.55911	0.00221877	0.00644622	TMEM123	transmembrane protein 123 [Source:HGNC Symbol;Acc:HGNC:30138]
ENSSSCG00000008562	2004.83	-0.558721	2.74e-05	0.000136924	SLC35F6	solute carrier family 35 member F6 [Source:HGNC Symbol;Acc:HGNC:26055]
ENSSSCG00000038006	382.906	-0.55855	0.000627138	0.00214067	SLC25A33	solute carrier family 25 member 33 [Source:HGNC Symbol;Acc:HGNC:29681]
ENSSSCG00000033766	294.62	-0.553484	8.44e-07	6.15e-06	ETFBKMT	electron transfer flavoprotein beta subunit lysine methyltransferase [Source:HGNC Symbol;Acc:HGNC:28739]
ENSSSCG00000009327	12877.8	-0.551827	2.92e-07	2.37e-06
ENSSSCG00000008836	202.441	-0.546239	9.04e-05	0.000390433	SCFD2	sec1 family domain containing 2 [Source:HGNC Symbol;Acc:HGNC:30676]
ENSSSCG00000029002	1721.46	-0.531336	0.00177308	0.00532484	PNKD	paroxysmal nonkinesigenic dyskinesia [Source:HGNC Symbol;Acc:HGNC:9153]
ENSSSCG00000001849	4211.35	-0.528023	0.000177723	0.000705286	ANPEP	alanyl aminopeptidase, membrane [Source:HGNC Symbol;Acc:HGNC:500]
ENSSSCG00000009868	1199.05	-0.52756	3.17e-05	0.00015602	RBM19	RNA binding motif protein 19 [Source:HGNC Symbol;Acc:HGNC:29098]
ENSSSCG00000007355	4466.8	-0.518718	2.3e-09	3.2e-08
ENSSSCG00000009781	2121.97	-0.51603	0.00115369	0.00365066	PITPNM2	phosphatidylinositol transfer protein membrane associated 2 [Source:HGNC Symbol;Acc:HGNC:21044]
ENSSSCG00000016629	659.98	-0.514973	0.000448432	0.00158765	ST7	suppression of tumorigenicity 7 [Source:HGNC Symbol;Acc:HGNC:11351]
ENSSSCG00000020931	1266.49	-0.514232	2.83e-05	0.000141273	MSH6	mutS homolog 6 [Source:HGNC Symbol;Acc:HGNC:7329]
ENSSSCG00000016248	2004.04	-0.509397	0.000354079	0.00129207	AGFG1	ArfGAP with FG repeats 1 [Source:HGNC Symbol;Acc:HGNC:5175]
ENSSSCG00000002752	821.852	-0.498102	0.000872455	0.00285771	ZFHX3	zinc finger homeobox 3 [Source:HGNC Symbol;Acc:HGNC:777]
ENSSSCG00000034314	1096.66	-0.494195	2.07e-05	0.000106428	LSM4	LSM4 homolog, U6 small nuclear RNA and mRNA degradation associated [Source:HGNC Symbol;Acc:HGNC:17259]
ENSSSCG00000030621	239.157	-0.491293	1.3e-05	7.05e-05
ENSSSCG00000015846	2504.93	-0.486605	3.03e-07	2.45e-06	RBPMS	RNA binding protein with multiple splicing [Source:HGNC Symbol;Acc:HGNC:19097]
ENSSSCG00000035400	3941.08	-0.485348	5.42e-06	3.22e-05	YPEL2	yippee like 2 [Source:HGNC Symbol;Acc:HGNC:18326]
ENSSSCG00000005518	9756.64	-0.480151	0.00092035	0.00298784		Sus scrofa glycoprotein, alpha-galactosyltransferase 1 pseudogene (GGTA1P), transcript variant 2, mRNA. [Source:RefSeq mRNA;Acc:NM_001323055]
ENSSSCG00000030396	4132.24	-0.478262	1.31e-05	7.13e-05	SETD7	SET domain containing lysine methyltransferase 7 [Source:HGNC Symbol;Acc:HGNC:30412]
ENSSSCG00000008980	8010.51	-0.474424	0.000879322	0.00287383	SCARB2	scavenger receptor class B member 2 [Source:HGNC Symbol;Acc:HGNC:1665]
ENSSSCG00000001866	3268.15	-0.47208	0.00117019	0.00369742	RCN2	reticulocalbin 2 [Source:HGNC Symbol;Acc:HGNC:9935]
ENSSSCG00000011003	991.218	-0.467697	0.00191092	0.0056637		NADH dehydrogenase [Source:RefSeq peptide;Acc:NP_001038019]
ENSSSCG00000028066	354.43	-0.458383	1.04e-05	5.8e-05	SPRYD4	SPRY domain containing 4 [Source:HGNC Symbol;Acc:HGNC:27468]
ENSSSCG00000040833	876.214	-0.455769	1.75e-05	9.2e-05	BRF2	BRF2, RNA polymerase III transcription initiation factor subunit [Source:HGNC Symbol;Acc:HGNC:17298]
ENSSSCG00000008986	2693.72	-0.44482	6.93e-05	0.000307001	SEPT11	septin 11 [Source:HGNC Symbol;Acc:HGNC:25589]
ENSSSCG00000008515	720.709	-0.441636	3.91e-06	2.4e-05	MEMO1	mediator of cell motility 1 [Source:HGNC Symbol;Acc:HGNC:14014]
ENSSSCG00000014915	825.77	-0.432182	0.000391446	0.00141218	EED	embryonic ectoderm development [Source:HGNC Symbol;Acc:HGNC:3188]
ENSSSCG00000036505	5181.24	-0.429777	0.00217112	0.00632323		Sus scrofa guanine nucleotide binding protein (G protein), gamma 12 (GNG12), mRNA. [Source:RefSeq mRNA;Acc:NM_001145387]
ENSSSCG00000039380	331.584	-0.429752	0.00200578	0.00590803	NANP	N-acetylneuraminic acid phosphatase [Source:HGNC Symbol;Acc:HGNC:16140]
ENSSSCG00000007585	39680.5	-0.425539	1.25e-07	1.12e-06	ACTB	actin beta [Source:HGNC Symbol;Acc:HGNC:132]
ENSSSCG00000000199	728.261	-0.422147	0.000550734	0.00190586
ENSSSCG00000017747	2235.08	-0.420137	0.00302381	0.00843639	RAB11FIP4	RAB11 family interacting protein 4 [Source:HGNC Symbol;Acc:HGNC:30267]
ENSSSCG00000010765	2337.74	-0.419987	0.000520468	0.00181566	INPP5A	inositol polyphosphate-5-phosphatase A [Source:HGNC Symbol;Acc:HGNC:6076]
ENSSSCG00000012275	4088.6	-0.4176	0.000211182	0.000822796	ARAF	A-Raf proto-oncogene, serine/threonine kinase [Source:HGNC Symbol;Acc:HGNC:646]
ENSSSCG00000001885	885.177	-0.409482	0.000308397	0.0011438	C15orf39	chromosome 15 open reading frame 39 [Source:HGNC Symbol;Acc:HGNC:24497]
ENSSSCG00000017745	1621.94	-0.392432	9.01e-05	0.000389552	UTP6	UTP6, small subunit processome component [Source:HGNC Symbol;Acc:HGNC:18279]
ENSSSCG00000028536	1924.33	-0.387219	0.000283434	0.00106115	LHFPL2	LHFPL tetraspan subfamily member 2 [Source:HGNC Symbol;Acc:HGNC:6588]
ENSSSCG00000001516	606.52	-0.384274	0.00147547	0.00451761	BAK1	BCL2 antagonist/killer 1 [Source:HGNC Symbol;Acc:HGNC:949]
ENSSSCG00000037131	5748.09	-0.359455	0.000676273	0.00228056	CLTA	clathrin light chain A [Source:HGNC Symbol;Acc:HGNC:2090]
ENSSSCG00000013630	3923.63	-0.349331	0.000130968	0.000541011	DNM2	dynamin 2 [Source:HGNC Symbol;Acc:HGNC:2974]
ENSSSCG00000001756	1598.01	-0.348764	6.68e-06	3.9e-05	IREB2	Sus scrofa iron-responsive element binding protein 2 (IREB2), mRNA. [Source:RefSeq mRNA;Acc:NM_001167781]
ENSSSCG00000002953	647.75	-0.342967	0.000358487	0.00130648
ENSSSCG00000027224	5425.53	-0.337049	0.00111484	0.00354738	PCBP1	poly(rC) binding protein 1 [Source:HGNC Symbol;Acc:HGNC:8647]
ENSSSCG00000022780	665.662	-0.336332	0.00132879	0.00413055	UGCG	UDP-glucose ceramide glucosyltransferase [Source:HGNC Symbol;Acc:HGNC:12524]
ENSSSCG00000026761	3408.22	-0.301639	0.000744782	0.00248284	CCT8	chaperonin containing TCP1 subunit 8 [Source:HGNC Symbol;Acc:HGNC:1623]
ENSSSCG00000006062	7560.4	-0.289091	0.000735177	0.00245541	YWHAZ	14-3-3 protein zeta/delta [Source:RefSeq peptide;Acc:NP_001302655]
ENSSSCG00000016330	1775.04	-0.287624	0.000199919	0.000782562
ENSSSCG00000017058	480.811	-0.271974	0.0011171	0.00355299	MED7	mediator complex subunit 7 [Source:HGNC Symbol;Acc:HGNC:2378]
ENSSSCG00000038533	792.51	-0.259858	6.16e-05	0.000277438	NAPG	NSF attachment protein gamma [Source:HGNC Symbol;Acc:HGNC:7642]

## Sheet: H3K4me3_decreased Region
Supplementary Table 5. The differentially expressed gene in different H3K4me3 and/or H3K27ac altered regions.
GeneID	baseMean	log2FoldChange	pvalue	padj	gene_name	description
ENSSSCG00000009320	2013.68	1.25643	1.39e-06	9.6e-06	FLT1	fms related tyrosine kinase 1 [Source:HGNC Symbol;Acc:HGNC:3763]
ENSSSCG00000011178	43.9522	1.67841	5.24e-05	0.000242202
ENSSSCG00000028871	263.102	-3.49732	0.000315758	0.00116746
ENSSSCG00000034442	1168.44	-1.74639	3.57e-24	9.25e-22

## Sheet: Both  increased Region
Supplementary Table 5. The differentially expressed gene in different H3K4me3 and/or H3K27ac altered regions.
GeneID	baseMean	log2FoldChange	pvalue	padj	gene_name	description
ENSSSCG00000005640	788.879	0.2627	0.00229443	0.00663228	CIZ1	CDKN1A interacting zinc finger protein 1 [Source:HGNC Symbol;Acc:HGNC:16744]
ENSSSCG00000008740	1703.55	0.265132	0.000449975	0.00159193	FBXL5	F-box and leucine rich repeat protein 5 [Source:HGNC Symbol;Acc:HGNC:13602]
ENSSSCG00000038132	2813.89	0.29479	0.000690272	0.00231955	IRF2BP2	interferon regulatory factor 2 binding protein 2 [Source:HGNC Symbol;Acc:HGNC:21729]
ENSSSCG00000006482	1583.56	0.301284	0.00354842	0.00970227	MEF2D	myocyte enhancer factor 2D [Source:HGNC Symbol;Acc:HGNC:6997]
ENSSSCG00000004986	680.864	0.303021	0.00098799	0.00319001	TRAPPC6B	trafficking protein particle complex 6B [Source:HGNC Symbol;Acc:HGNC:23066]
ENSSSCG00000017475	1142.59	0.312617	0.000548697	0.00189974	RARA	retinoic acid receptor alpha [Source:HGNC Symbol;Acc:HGNC:9864]
ENSSSCG00000034484	1471.32	0.3226	0.00144462	0.00443743	SPEN	spen family transcriptional repressor [Source:HGNC Symbol;Acc:HGNC:17575]
ENSSSCG00000022534	1100.47	0.322632	0.000744632	0.00248284	ZNF644	zinc finger protein 644 [Source:HGNC Symbol;Acc:HGNC:29222]
ENSSSCG00000024240	1301.94	0.325166	0.00364526	0.00991999	CCDC9	coiled-coil domain containing 9 [Source:HGNC Symbol;Acc:HGNC:24560]
ENSSSCG00000003030	2028.48	0.372402	0.000684726	0.00230508	CIC	capicua transcriptional repressor [Source:HGNC Symbol;Acc:HGNC:14214]
ENSSSCG00000003577	3563.26	0.373588	2.66e-07	2.18e-06	WASF2	WAS protein family member 2 [Source:HGNC Symbol;Acc:HGNC:12733]
ENSSSCG00000022073	1354.3	0.408634	3.34e-07	2.67e-06	ZBTB38	zinc finger and BTB domain containing 38 [Source:HGNC Symbol;Acc:HGNC:26636]
ENSSSCG00000009865	3705.9	0.419015	0.00195543	0.0057836	TBX3	T-box 3 [Source:HGNC Symbol;Acc:HGNC:11602]
ENSSSCG00000003329	694.971	0.433323	5.26e-05	0.000242652	ACAP3	ArfGAP with coiled-coil, ankyrin repeat and PH domains 3 [Source:HGNC Symbol;Acc:HGNC:16754]
ENSSSCG00000011434	468.978	0.442243	0.00255634	0.00728895
ENSSSCG00000007950	610.781	0.455139	4.36e-06	2.65e-05	ADCY9	adenylate cyclase 9 [Source:HGNC Symbol;Acc:HGNC:240]
ENSSSCG00000038164	795.575	0.473147	0.00224916	0.00652255	RAI1	retinoic acid induced 1 [Source:HGNC Symbol;Acc:HGNC:9834]
ENSSSCG00000006562	584.151	0.473252	2.21e-05	0.000112916	GATAD2B	GATA zinc finger domain containing 2B [Source:HGNC Symbol;Acc:HGNC:30778]
ENSSSCG00000013779	2295.46	0.504867	8.3e-09	1.01e-07	PKN1	protein kinase N1 [Source:HGNC Symbol;Acc:HGNC:9405]
ENSSSCG00000033998	538.267	0.508072	0.000167978	0.000674181	SLC43A3	solute carrier family 43 member 3 [Source:HGNC Symbol;Acc:HGNC:17466]
ENSSSCG00000027528	207.344	0.518358	0.00325509	0.00900767	TMEM107	transmembrane protein 107 [Source:HGNC Symbol;Acc:HGNC:28128]
ENSSSCG00000005623	669.354	0.542157	0.00181334	0.00542364	ST6GALNAC6	ST6 N-acetylgalactosaminide alpha-2,6-sialyltransferase 6 [Source:HGNC Symbol;Acc:HGNC:23364]
ENSSSCG00000009975	578.433	0.547836	0.00175218	0.00527207	EMID1	EMI domain containing 1 [Source:HGNC Symbol;Acc:HGNC:18036]
ENSSSCG00000033763	783.653	0.556147	1.62e-07	1.4e-06	GNAQ	Guanine nucleotide-binding protein G(q) subunit alpha [Source:UniProtKB/Swiss-Prot;Acc:Q2PKF4]
ENSSSCG00000000708	2303.45	0.559914	3.02e-06	1.91e-05	TNFRSF1A	tumor necrosis factor receptor superfamily member 1A precursor [Source:RefSeq peptide;Acc:NP_999134]
ENSSSCG00000006781	617.63	0.566265	0.000745561	0.00248485	CTTNBP2NL	CTTNBP2 N-terminal like [Source:HGNC Symbol;Acc:HGNC:25330]
ENSSSCG00000010925	1426.29	0.579057	9.44e-08	8.74e-07	PPP1R12B	protein phosphatase 1 regulatory subunit 12B [Source:HGNC Symbol;Acc:HGNC:7619]
ENSSSCG00000003486	1164.64	0.582544	0.00101928	0.00327841	ARHGEF10L	Rho guanine nucleotide exchange factor 10 like [Source:HGNC Symbol;Acc:HGNC:25540]
ENSSSCG00000011582	384.738	0.58344	0.00206313	0.00605322	CAND2	cullin associated and neddylation dissociated 2 (putative) [Source:HGNC Symbol;Acc:HGNC:30689]
ENSSSCG00000034049	185.55	0.593342	0.000644583	0.00219122
ENSSSCG00000007720	403.379	0.615693	0.000168409	0.000675529	GTF2IRD1	GTF2I repeat domain containing 1 [Source:HGNC Symbol;Acc:HGNC:4661]
ENSSSCG00000033830	1289.21	0.619452	1.6e-05	8.49e-05	CCDC8	coiled-coil domain containing 8 [Source:HGNC Symbol;Acc:HGNC:25367]
ENSSSCG00000002350	680.125	0.637811	1.06e-08	1.26e-07	ELMSAN1	ELM2 and Myb/SANT domain containing 1 [Source:HGNC Symbol;Acc:HGNC:19853]
ENSSSCG00000010429	516.02	0.652564	0.000420806	0.00149914	PRKG1	protein kinase, cGMP-dependent, type I [Source:HGNC Symbol;Acc:HGNC:9414]
ENSSSCG00000039094	5972.75	0.666029	0.000256315	0.000976529	PLEC	plectin [Source:HGNC Symbol;Acc:HGNC:9069]
ENSSSCG00000035058	1327.35	0.678952	0.000266514	0.00100919	PID1	PTB-containing, cubilin and LRP1-interacting protein [Source:RefSeq peptide;Acc:NP_001166991]
ENSSSCG00000001818	373.273	0.680953	0.000258379	0.000982818	FES	FES proto-oncogene, tyrosine kinase [Source:HGNC Symbol;Acc:HGNC:3657]
ENSSSCG00000005316	2319.46	0.682439	0.00197562	0.00583847	TPM2	tropomyosin 2 [Source:HGNC Symbol;Acc:HGNC:12011]
ENSSSCG00000022689	494.959	0.682521	7.18e-07	5.33e-06	GADD45B	growth arrest and DNA damage inducible beta [Source:HGNC Symbol;Acc:HGNC:4096]
ENSSSCG00000036723	3561.76	0.694304	0.000173708	0.000693279	EMP1	epithelial membrane protein 1 [Source:HGNC Symbol;Acc:HGNC:3333]
ENSSSCG00000038643	590.216	0.708928	9.84e-11	1.89e-09	KLF11	Krueppel-like factor 11 [Source:RefSeq peptide;Acc:NP_001127818]
ENSSSCG00000029227	686.973	0.716547	2.85e-06	1.82e-05	LDB2	LIM domain binding 2 [Source:HGNC Symbol;Acc:HGNC:6533]
ENSSSCG00000034708	2378.58	0.717515	0.00026945	0.00101895	PITX2	paired like homeodomain 2 [Source:HGNC Symbol;Acc:HGNC:9005]
ENSSSCG00000013263	825.79	0.719621	0.00176459	0.00530382	CREB3L1	cAMP responsive element binding protein 3 like 1 [Source:HGNC Symbol;Acc:HGNC:18856]
ENSSSCG00000011583	170.624	0.721812	1.72e-05	9.02e-05	TMEM40	transmembrane protein 40 [Source:HGNC Symbol;Acc:HGNC:25620]
ENSSSCG00000036679	562.829	0.732202	6.96e-05	0.000308265	SORBS2	sorbin and SH3 domain containing 2 [Source:HGNC Symbol;Acc:HGNC:24098]
ENSSSCG00000002385	617.949	0.748695	5.8e-05	0.00026299	TGFB3	transforming growth factor beta 3 [Source:HGNC Symbol;Acc:HGNC:11769]
ENSSSCG00000038384	647.073	0.750981	0.000451818	0.00159766	COX4I2	cytochrome c oxidase subunit 4I2 [Source:HGNC Symbol;Acc:HGNC:16232]
ENSSSCG00000011023	117.454	0.76292	0.000222072	0.000860078	ZNF438	zinc finger protein 438 [Source:HGNC Symbol;Acc:HGNC:21029]
ENSSSCG00000012766	7991.8	0.767599	0.000130817	0.000540544	BGN	biglycan [Source:HGNC Symbol;Acc:HGNC:1044]
ENSSSCG00000015232	274.359	0.778207	5.72e-05	0.000259982	ST3GAL4	ST3 beta-galactoside alpha-2,3-sialyltransferase 4 [Source:HGNC Symbol;Acc:HGNC:10864]
ENSSSCG00000016725	2914.02	0.799924	2.95e-14	1.25e-12
ENSSSCG00000032749	1084.46	0.807514	6.78e-05	0.000301091	PCDH18	protocadherin 18 [Source:HGNC Symbol;Acc:HGNC:14268]
ENSSSCG00000003129	70.9537	0.84786	8.34e-05	0.000362924	ZSWIM9	zinc finger SWIM-type containing 9 [Source:HGNC Symbol;Acc:HGNC:34495]
ENSSSCG00000023371	3629.64	0.85214	1.95e-05	0.000100943	EHD2	EH domain containing 2 [Source:HGNC Symbol;Acc:HGNC:3243]
ENSSSCG00000009676	1755.45	0.852284	1.24e-10	2.31e-09	ZNF395	zinc finger protein 395 [Source:HGNC Symbol;Acc:HGNC:18737]
ENSSSCG00000014242	188.212	0.862925	5.58e-05	0.00025432	ZNF608	zinc finger protein 608 [Source:HGNC Symbol;Acc:HGNC:29238]
ENSSSCG00000010647	816.388	0.869057	2.46e-07	2.03e-06	ADRB1	Sus scrofa adrenoceptor beta 1 (ADRB1), mRNA. [Source:RefSeq mRNA;Acc:NM_001123074]
ENSSSCG00000010209	166.665	0.881346	0.000370824	0.00134595	FAM13C	family with sequence similarity 13 member C [Source:HGNC Symbol;Acc:HGNC:19371]
ENSSSCG00000037016	678.456	0.919445	2.53e-16	1.72e-14	ID1	DNA-binding protein inhibitor ID-1 [Source:RefSeq peptide;Acc:NP_001231629]
ENSSSCG00000015116	1406.59	0.933951	0.000154942	0.000626975	MCAM	melanoma cell adhesion molecule [Source:HGNC Symbol;Acc:HGNC:6934]
ENSSSCG00000007527	1540.43	0.973928	7.59e-08	7.18e-07
ENSSSCG00000036787	222.261	1.01725	8.99e-07	6.5e-06	APOLD1	apolipoprotein L domain containing 1 [Source:HGNC Symbol;Acc:HGNC:25268]
ENSSSCG00000027157	7311.16	1.02416	1.51e-14	6.76e-13	SLC40A1	solute carrier family 40 member 1 [Source:HGNC Symbol;Acc:HGNC:10909]
ENSSSCG00000014277	384.456	1.06133	1.6e-10	2.91e-09	IRF1	interferon regulatory factor 1 [Source:HGNC Symbol;Acc:HGNC:6116]
ENSSSCG00000004535	1644.71	1.07609	1.63e-10	2.97e-09	TCF4	transcription factor 4 [Source:HGNC Symbol;Acc:HGNC:11634]
ENSSSCG00000038198	141.244	1.09659	0.00165734	0.0050163
ENSSSCG00000007116	3298.42	1.14626	5.44e-05	0.000249166	CD93	CD93 molecule [Source:HGNC Symbol;Acc:HGNC:15855]
ENSSSCG00000028004	1962.61	1.16275	1.5e-09	2.18e-08	RIN2	Ras and Rab interactor 2 [Source:HGNC Symbol;Acc:HGNC:18750]
ENSSSCG00000001910	1949.21	1.16641	6.73e-06	3.93e-05	ISLR	immunoglobulin superfamily containing leucine rich repeat [Source:HGNC Symbol;Acc:HGNC:6133]
ENSSSCG00000011683	1012.91	1.16822	2.95e-05	0.000146427	PCOLCE2	procollagen C-endopeptidase enhancer 2 [Source:HGNC Symbol;Acc:HGNC:8739]
ENSSSCG00000009638	672.162	1.19825	3.54e-10	6.03e-09	RHOBTB2	Rho related BTB domain containing 2 [Source:HGNC Symbol;Acc:HGNC:18756]
ENSSSCG00000039946	1952.47	1.21241	8.42e-06	4.79e-05	CD34	CD34 molecule [Source:HGNC Symbol;Acc:HGNC:1662]
ENSSSCG00000001710	31.0447	1.22041	0.00035108	0.00128277	RUNX2	runt related transcription factor 2 [Source:HGNC Symbol;Acc:HGNC:10472]
ENSSSCG00000000571	1085.16	1.22399	1.97e-09	2.8e-08	ABCC9	ATP binding cassette subfamily C member 9 [Source:HGNC Symbol;Acc:HGNC:60]
ENSSSCG00000025034	3291.18	1.23918	2.13e-12	5.93e-11	LAPTM5	lysosomal protein transmembrane 5 [Source:HGNC Symbol;Acc:HGNC:29612]
ENSSSCG00000008624	147.944	1.24338	1.23e-12	3.64e-11	LPIN1	lipin 1 [Source:HGNC Symbol;Acc:HGNC:13345]
ENSSSCG00000004840	24.3256	1.26132	9e-06	5.08e-05	OTUD7A	OTU deubiquitinase 7A [Source:HGNC Symbol;Acc:HGNC:20718]
ENSSSCG00000003513	2090.46	1.28097	8.06e-10	1.26e-08	ECE1	endothelin converting enzyme 1 [Source:HGNC Symbol;Acc:HGNC:3146]
ENSSSCG00000030827	689.112	1.28305	7.61e-18	7.39e-16	FGFR3	fibroblast growth factor receptor 3 [Source:HGNC Symbol;Acc:HGNC:3690]
ENSSSCG00000040607	2259.9	1.32388	8.26e-09	1.01e-07	MAF	MAF bZIP transcription factor [Source:HGNC Symbol;Acc:HGNC:6776]
ENSSSCG00000004859	456.574	1.32439	2.17e-20	3.01e-18	ZNF516	zinc finger protein 516 [Source:HGNC Symbol;Acc:HGNC:28990]
ENSSSCG00000017389	1539.07	1.3428	4.63e-10	7.68e-09	RAMP2	receptor activity-modifying protein 2 precursor [Source:RefSeq peptide;Acc:NP_999247]
ENSSSCG00000037748	27.7157	1.3507	5.48e-07	4.19e-06
ENSSSCG00000021880	1625.28	1.36455	3.71e-12	9.74e-11	MXRA8	matrix remodeling associated 8 [Source:HGNC Symbol;Acc:HGNC:7542]
ENSSSCG00000031789	370.83	1.37448	5.19e-12	1.32e-10	ACSL5	acyl-CoA synthetase long chain family member 5 [Source:HGNC Symbol;Acc:HGNC:16526]
ENSSSCG00000027565	605.801	1.38609	2.55e-12	6.97e-11	ARHGAP45	Rho GTPase activating protein 45 [Source:HGNC Symbol;Acc:HGNC:17102]
ENSSSCG00000036956	291.769	1.39795	1.53e-17	1.41e-15		suppressor of cytokine signaling 3 [Source:RefSeq peptide;Acc:NP_001116668]
ENSSSCG00000011951	287.52	1.45758	6.5e-05	0.000290514	NFKBIZ	NFKB inhibitor zeta [Source:HGNC Symbol;Acc:HGNC:29805]
ENSSSCG00000008021	225.363	1.46118	1.26e-09	1.86e-08	TMEM204	transmembrane protein 204 [Source:HGNC Symbol;Acc:HGNC:14158]
ENSSSCG00000016322	494.442	1.47773	2.73e-13	9.63e-12	ACKR3	atypical chemokine receptor 3 [Source:HGNC Symbol;Acc:HGNC:23692]
ENSSSCG00000015412	67.4971	1.5458	3.55e-13	1.21e-11	CCDC146	coiled-coil domain containing 146 [Source:HGNC Symbol;Acc:HGNC:29296]
ENSSSCG00000010452	180.099	1.57796	1.47e-08	1.68e-07	IFIT1	interferon-induced protein with tetratricopeptide repeats 3 [Source:RefSeq peptide;Acc:NP_001191324]
ENSSSCG00000012912	22.5225	1.64493	3.23e-05	0.000158643	TBC1D10C	TBC1 domain family member 10C [Source:HGNC Symbol;Acc:HGNC:24702]
ENSSSCG00000033258	915.194	1.85627	1e-25	3.25e-23	TCF21	transcription factor 21 [Source:HGNC Symbol;Acc:HGNC:11632]
ENSSSCG00000008873	826.061	1.8598	2.6e-23	6.18e-21	FAM198B	family with sequence similarity 198 member B [Source:HGNC Symbol;Acc:HGNC:25312]
ENSSSCG00000007901	150.08	1.94508	1.37e-16	1.01e-14	CIITA	class II major histocompatibility complex transactivator [Source:HGNC Symbol;Acc:HGNC:7067]
ENSSSCG00000023684	112.519	2.49145	3.05e-07	2.47e-06	MT1A	Metallothionein-1A [Source:UniProtKB/Swiss-Prot;Acc:P49068]
ENSSSCG00000036622	9.35184	3.35692	3.2e-05	0.000157371

## Sheet: H3K4me3 increased Region
Supplementary Table 5. The differentially expressed gene in different H3K4me3 and/or H3K27ac altered regions.
GeneID	baseMean	log2FoldChange	pvalue	padj	gene_name	description
ENSSSCG00000016409	1474.26	0.141918	0.003524	0.00965446	UBE3C	ubiquitin protein ligase E3C [Source:HGNC Symbol;Acc:HGNC:16803]
ENSSSCG00000010606	2994.95	0.165412	0.00209025	0.0061202	SLK	STE20 like kinase [Source:HGNC Symbol;Acc:HGNC:11088]
ENSSSCG00000029464	1195.08	0.191418	0.00285252	0.00800623	KDM5A	lysine demethylase 5A [Source:HGNC Symbol;Acc:HGNC:9886]
ENSSSCG00000016781	1313.03	0.199634	0.00210028	0.00614451	TRIO	trio Rho guanine nucleotide exchange factor [Source:HGNC Symbol;Acc:HGNC:12303]
ENSSSCG00000003809	2773.54	0.200773	0.00183725	0.00548523	JAK1	Janus kinase 1 [Source:HGNC Symbol;Acc:HGNC:6190]
ENSSSCG00000035259	2031.53	0.226023	0.00281558	0.00792519	PHF3	PHD finger protein 3 [Source:HGNC Symbol;Acc:HGNC:8921]
ENSSSCG00000025117	1921.22	0.226221	0.000445331	0.00157745	ATN1	atrophin 1 [Source:HGNC Symbol;Acc:HGNC:3033]
ENSSSCG00000002652	783.529	0.227254	0.000899267	0.00293073	KLHDC4	kelch domain-containing protein 4 [Source:RefSeq peptide;Acc:NP_001230769]
ENSSSCG00000017127	617.158	0.227809	0.00304102	0.00847777	C17orf62	chromosome 17 open reading frame 62 [Source:HGNC Symbol;Acc:HGNC:28672]
ENSSSCG00000013481	1109.6	0.228447	0.00119521	0.00376759	FZR1	fizzy and cell division cycle 20 related 1 [Source:HGNC Symbol;Acc:HGNC:24824]
ENSSSCG00000006267	3736	0.232419	0.00039607	0.00142669	PCMTD1	protein-L-isoaspartate (D-aspartate) O-methyltransferase domain containing 1 [Source:HGNC Symbol;Acc:HGNC:30483]
ENSSSCG00000038053	751.756	0.234105	0.00357989	0.0097717	TK2	thymidine kinase 2, mitochondrial [Source:HGNC Symbol;Acc:HGNC:11831]
ENSSSCG00000009761	2801.07	0.235968	0.00195458	0.00578229	NCOR2	nuclear receptor corepressor 2 [Source:RefSeq peptide;Acc:NP_001038041]
ENSSSCG00000023231	973.548	0.238968	1.4e-05	7.55e-05	RBM22	RNA binding motif protein 22 [Source:HGNC Symbol;Acc:HGNC:25503]
ENSSSCG00000014267	666.856	0.243277	0.0034892	0.00957567
ENSSSCG00000010904	1836.74	0.24679	0.000468956	0.00165171	NEK7	NIMA related kinase 7 [Source:HGNC Symbol;Acc:HGNC:13386]
ENSSSCG00000007804	700.042	0.251946	0.000538265	0.00187088	SH2B1	SH2B adaptor protein 1 [Source:HGNC Symbol;Acc:HGNC:30417]
ENSSSCG00000013534	936.903	0.251991	0.00312868	0.0086882	MLLT1	MLLT1, super elongation complex subunit [Source:HGNC Symbol;Acc:HGNC:7134]
ENSSSCG00000006014	3134.23	0.257146	0.000353168	0.00128951	RAD21	RAD21 cohesin complex component [Source:HGNC Symbol;Acc:HGNC:9811]
ENSSSCG00000001474	946.187	0.257656	0.00211619	0.00618726	RXRB	retinoid X receptor beta [Source:HGNC Symbol;Acc:HGNC:10478]
ENSSSCG00000013409	2009.12	0.26203	0.000865896	0.00283818	SBF2	SET binding factor 2 [Source:HGNC Symbol;Acc:HGNC:2135]
ENSSSCG00000016438	1066.85	0.262036	0.00312466	0.00868041	NUB1	negative regulator of ubiquitin like proteins 1 [Source:HGNC Symbol;Acc:HGNC:17623]
ENSSSCG00000034704	930.197	0.265281	0.00338238	0.00931657	ZNF532	zinc finger protein 532 [Source:HGNC Symbol;Acc:HGNC:30940]
ENSSSCG00000026301	1790.63	0.267363	0.000614673	0.00210265	RAP2C	RAP2C, member of RAS oncogene family [Source:HGNC Symbol;Acc:HGNC:21165]
ENSSSCG00000039314	5397.62	0.267825	4.71e-05	0.000220969	MCL1	induced myeloid leukemia cell differentiation protein Mcl-1 [Source:RefSeq peptide;Acc:NP_001335735]
ENSSSCG00000023266	1144.07	0.270601	0.00178368	0.00535021	FOXJ3	forkhead box J3 [Source:HGNC Symbol;Acc:HGNC:29178]
ENSSSCG00000009408	1036.81	0.270645	0.00106361	0.00340336	LRCH1	leucine rich repeats and calponin homology domain containing 1 [Source:HGNC Symbol;Acc:HGNC:20309]
ENSSSCG00000029375	469.663	0.272608	0.00242202	0.00696019	ZNF205	zinc finger protein 205 [Source:HGNC Symbol;Acc:HGNC:12996]
ENSSSCG00000011438	1864.14	0.272694	0.000229768	0.000886995	BAP1	BRCA1 associated protein 1 [Source:HGNC Symbol;Acc:HGNC:950]
ENSSSCG00000015599	1551.41	0.276729	6.23e-05	0.000279743	PPP2R5A	serine/threonine-protein phosphatase 2A 56 kDa regulatory subunit alpha isoform [Source:RefSeq peptide;Acc:NP_001093662]
ENSSSCG00000014147	522.778	0.277253	0.00184025	0.00549188	CCNH	cyclin H [Source:HGNC Symbol;Acc:HGNC:1594]
ENSSSCG00000000014	789.294	0.277616	0.00203317	0.00598005	FAM118A	family with sequence similarity 118 member A [Source:HGNC Symbol;Acc:HGNC:1313]
ENSSSCG00000038085	905.794	0.282365	0.00240164	0.00690997	LEPROTL1	leptin receptor overlapping transcript like 1 [Source:HGNC Symbol;Acc:HGNC:6555]
ENSSSCG00000010941	514.33	0.28324	0.0011121	0.00353946
ENSSSCG00000028018	1118.6	0.283771	0.000596664	0.00204792	EP400	E1A binding protein p400 [Source:HGNC Symbol;Acc:HGNC:11958]
ENSSSCG00000029649	617.172	0.283999	0.00132743	0.00412722	IFT46	intraflagellar transport 46 [Source:HGNC Symbol;Acc:HGNC:26146]
ENSSSCG00000006813	813.881	0.285191	9.18e-05	0.000395325	STRIP1	striatin interacting protein 1 [Source:HGNC Symbol;Acc:HGNC:25916]
ENSSSCG00000007580	1519.24	0.285665	0.000219456	0.000850869	WIPI2	WD repeat domain, phosphoinositide interacting 2 [Source:HGNC Symbol;Acc:HGNC:32225]
ENSSSCG00000013752	571.269	0.285771	0.0025981	0.00739775	STX10	syntaxin 10 [Source:HGNC Symbol;Acc:HGNC:11428]
ENSSSCG00000030798	6626.69	0.285829	0.00186403	0.00555275	FUS	FUS RNA binding protein [Source:HGNC Symbol;Acc:HGNC:4010]
ENSSSCG00000027675	903.438	0.285922	0.00230668	0.00666498	FOXP1	forkhead box P1 [Source:HGNC Symbol;Acc:HGNC:3823]
ENSSSCG00000037144	3477.94	0.288759	0.00164466	0.00498958	CDKN1B	cyclin-dependent kinase inhibitor 1B [Source:RefSeq peptide;Acc:NP_999481]
ENSSSCG00000029236	782.652	0.288975	0.000990864	0.00319784	ZBTB7A	zinc finger and BTB domain containing 7A [Source:HGNC Symbol;Acc:HGNC:18078]
ENSSSCG00000015668	921.065	0.291529	0.00282593	0.00794804	ORC4	origin recognition complex subunit 4 [Source:HGNC Symbol;Acc:HGNC:8490]
ENSSSCG00000009658	2884.65	0.291742	0.000247136	0.000944079	BNIP3L	BCL2 interacting protein 3 like [Source:HGNC Symbol;Acc:HGNC:1085]
ENSSSCG00000014056	1202.47	0.294305	0.000873878	0.00286171	RNF44	ring finger protein 44 [Source:HGNC Symbol;Acc:HGNC:19180]
ENSSSCG00000000366	1349.7	0.294723	9.76e-05	0.000416877	DNAJC14	dnaJ homolog subfamily C member 14 [Source:RefSeq peptide;Acc:NP_001171995]
ENSSSCG00000023820	673.133	0.295814	0.000281419	0.00105582
ENSSSCG00000016509	1660.4	0.297219	0.00128794	0.00401755	C7orf55-LUC7L2	C7orf55-LUC7L2 readthrough [Source:HGNC Symbol;Acc:HGNC:44671]
ENSSSCG00000010628	1076.23	0.301165	0.00188939	0.00561737	SHOC2	SHOC2, leucine rich repeat scaffold protein [Source:HGNC Symbol;Acc:HGNC:15454]
ENSSSCG00000010430	1047.84	0.302798	0.000306505	0.00113864	CSTF2T	cleavage stimulation factor subunit 2 tau variant [Source:HGNC Symbol;Acc:HGNC:17086]
ENSSSCG00000026606	2818.67	0.303079	0.000218877	0.000849085	PAIP2	poly(A) binding protein interacting protein 2 [Source:HGNC Symbol;Acc:HGNC:17970]
ENSSSCG00000032214	693.206	0.304256	0.000136132	0.000559106		suppressor of cytokine signaling 6 [Source:RefSeq peptide;Acc:NP_001163989]
ENSSSCG00000008681	710.129	0.304576	0.000423735	0.00150663	NELFA	negative elongation factor complex member A [Source:HGNC Symbol;Acc:HGNC:12768]
ENSSSCG00000000843	1518.73	0.305173	0.00268887	0.00762176	TXNRD1	Sus scrofa thioredoxin reductase 1 (TXNRD1), mRNA. [Source:RefSeq mRNA;Acc:NM_214154]
ENSSSCG00000017804	2592.64	0.307021	0.00270304	0.00765673	ABR	active BCR-related [Source:HGNC Symbol;Acc:HGNC:81]
ENSSSCG00000010739	1303.52	0.307345	4.69e-05	0.00021999	CTBP2	C-terminal binding protein 2 [Source:HGNC Symbol;Acc:HGNC:2495]
ENSSSCG00000008629	1396.92	0.308002	0.00119539	0.00376759	ROCK2	Rho associated coiled-coil containing protein kinase 2 [Source:HGNC Symbol;Acc:HGNC:10252]
ENSSSCG00000002724	1044.68	0.309342	0.00197864	0.00584498	PDPR	pyruvate dehydrogenase phosphatase regulatory subunit [Source:HGNC Symbol;Acc:HGNC:30264]
ENSSSCG00000014112	803.761	0.311058	0.000685337	0.00230568	JMY	junction mediating and regulatory protein, p53 cofactor [Source:HGNC Symbol;Acc:HGNC:28916]
ENSSSCG00000008186	396.031	0.311538	0.00028286	0.00105996	TSGA10	testis specific 10 [Source:HGNC Symbol;Acc:HGNC:14927]
ENSSSCG00000009302	1186.47	0.313856	0.000377602	0.00136776	USP12	ubiquitin specific peptidase 12 [Source:HGNC Symbol;Acc:HGNC:20485]
ENSSSCG00000002446	1026.17	0.313988	0.00054811	0.00189816
ENSSSCG00000010238	3475.95	0.314311	2.49e-05	0.000126149	HNRNPH3	heterogeneous nuclear ribonucleoprotein H3 [Source:HGNC Symbol;Acc:HGNC:5043]
ENSSSCG00000011745	922.448	0.317146	0.000688461	0.00231455	PRKCI	protein kinase C iota [Source:HGNC Symbol;Acc:HGNC:9404]
ENSSSCG00000010131	324.943	0.317377	0.0020443	0.00600784	TXNRD2	thioredoxin reductase 2 [Source:HGNC Symbol;Acc:HGNC:18155]
ENSSSCG00000026161	518.44	0.317714	0.00306086	0.00852475	E2F6	E2F transcription factor 6 [Source:HGNC Symbol;Acc:HGNC:3120]
ENSSSCG00000003350	1059.72	0.320189	0.000928679	0.00301214	MIB2	mindbomb E3 ubiquitin protein ligase 2 [Source:HGNC Symbol;Acc:HGNC:30577]
ENSSSCG00000023801	794.629	0.3209	4.58e-05	0.000215744	LANCL2	LanC like 2 [Source:HGNC Symbol;Acc:HGNC:6509]
ENSSSCG00000029035	563.143	0.322228	0.00027323	0.00103106	ZNF558	zinc finger protein 558 [Source:HGNC Symbol;Acc:HGNC:26422]
ENSSSCG00000008600	2958.46	0.322328	6.65e-06	3.88e-05	PUM2	pumilio RNA binding family member 2 [Source:HGNC Symbol;Acc:HGNC:14958]
ENSSSCG00000031775	366.253	0.322636	0.000406085	0.00145569	YAF2	YY1 associated factor 2 [Source:HGNC Symbol;Acc:HGNC:17363]
ENSSSCG00000012290	1267.93	0.323644	0.000308482	0.00114382	WDR45	WD repeat domain 45 [Source:HGNC Symbol;Acc:HGNC:28912]
ENSSSCG00000011594	616.585	0.324377	0.000701696	0.00235461	NR2C2	nuclear receptor subfamily 2 group C member 2 [Source:HGNC Symbol;Acc:HGNC:7972]
ENSSSCG00000015853	1660.27	0.32564	0.000334954	0.00122951	HERC2	HECT and RLD domain containing E3 ubiquitin protein ligase 2 [Source:HGNC Symbol;Acc:HGNC:4868]
ENSSSCG00000009473	1171.98	0.32566	0.000331856	0.00121971	MYCBP2	MYC binding protein 2, E3 ubiquitin protein ligase [Source:HGNC Symbol;Acc:HGNC:23386]
ENSSSCG00000030115	753.186	0.326262	0.000847616	0.00278659	HS1BP3	HCLS1 binding protein 3 [Source:HGNC Symbol;Acc:HGNC:24979]
ENSSSCG00000011026	952.699	0.327058	5.37e-05	0.000246725	ARHGAP12	Rho GTPase activating protein 12 [Source:HGNC Symbol;Acc:HGNC:16348]
ENSSSCG00000011317	1217.32	0.329002	4.4e-05	0.0002083	FYCO1	FYVE and coiled-coil domain containing 1 [Source:HGNC Symbol;Acc:HGNC:14673]
ENSSSCG00000010544	915.512	0.330435	0.000229683	0.000886905	DNMBP	dynamin binding protein [Source:HGNC Symbol;Acc:HGNC:30373]
ENSSSCG00000020758	429.53	0.331248	0.0013675	0.00423334	NQO2	N-ribosyldihydronicotinamide:quinone reductase 2 [Source:HGNC Symbol;Acc:HGNC:7856]
ENSSSCG00000017360	2797.48	0.331318	7.48e-05	0.00032909	UBTF	upstream binding transcription factor, RNA polymerase I [Source:HGNC Symbol;Acc:HGNC:12511]
ENSSSCG00000026697	530.704	0.335041	0.000324264	0.0011955	UHRF1BP1L	UHRF1 binding protein 1 like [Source:HGNC Symbol;Acc:HGNC:29102]
ENSSSCG00000000190	13647.9	0.336171	9.17e-05	0.000395064	TUBA1B	Sus scrofa tubulin alpha 1b (TUBA1B), mRNA. [Source:RefSeq mRNA;Acc:NM_001044544]
ENSSSCG00000029662	1438.67	0.337403	0.00359081	0.00979237	RASSF4	Ras association domain family member 4 [Source:HGNC Symbol;Acc:HGNC:20793]
ENSSSCG00000029662	1438.67	0.337403	0.00359081	0.00979237	RASSF4	Ras association domain family member 4 [Source:HGNC Symbol;Acc:HGNC:20793]
ENSSSCG00000006066	1189.49	0.337581	9.98e-07	7.08e-06	RNF19A	ring finger protein 19A, RBR E3 ubiquitin protein ligase [Source:HGNC Symbol;Acc:HGNC:13432]
ENSSSCG00000001579	787.137	0.339525	0.000910589	0.00296087	CMTR1	cap methyltransferase 1 [Source:HGNC Symbol;Acc:HGNC:21077]
ENSSSCG00000036546	711.858	0.340218	0.000117277	0.000488842	RNF141	ring finger protein 141 [Source:HGNC Symbol;Acc:HGNC:21159]
ENSSSCG00000005205	731.16	0.340807	0.00145279	0.00445676	KIAA2026	KIAA2026 [Source:HGNC Symbol;Acc:HGNC:23378]
ENSSSCG00000022178	1209.49	0.342724	4.55e-09	5.89e-08	NUMB	NUMB, endocytic adaptor protein [Source:HGNC Symbol;Acc:HGNC:8060]
ENSSSCG00000010911	477.625	0.342767	0.00154441	0.00470746	ZNF281	zinc finger protein 281 [Source:HGNC Symbol;Acc:HGNC:13075]
ENSSSCG00000008201	1202.9	0.34281	0.0013609	0.00421659	CNNM3	cyclin and CBS domain divalent metal cation transport mediator 3 [Source:HGNC Symbol;Acc:HGNC:104]
ENSSSCG00000015111	367.875	0.343003	0.00253022	0.00722169	C2CD2L	C2CD2 like [Source:HGNC Symbol;Acc:HGNC:29000]
ENSSSCG00000015242	619.283	0.343381	0.000252303	0.000962516	NFRKB	nuclear factor related to kappaB binding protein [Source:HGNC Symbol;Acc:HGNC:7802]
ENSSSCG00000022895	577.441	0.343898	0.000736395	0.00245869	CRYBG3	crystallin beta-gamma domain containing 3 [Source:HGNC Symbol;Acc:HGNC:34427]
ENSSSCG00000014970	994.927	0.345279	0.00128165	0.00400257	MTMR2	myotubularin related protein 2 [Source:HGNC Symbol;Acc:HGNC:7450]
ENSSSCG00000021798	1565.48	0.345507	0.000277395	0.00104374	LZTS2	leucine zipper tumor suppressor 2 [Source:HGNC Symbol;Acc:HGNC:29381]
ENSSSCG00000010738	1076.92	0.346221	4.08e-05	0.000194707	ZRANB1	zinc finger RANBP2-type containing 1 [Source:HGNC Symbol;Acc:HGNC:18224]
ENSSSCG00000007023	974.481	0.346546	2.71e-05	0.000135812	KAT6A	lysine acetyltransferase 6A [Source:HGNC Symbol;Acc:HGNC:13013]
ENSSSCG00000015631	755.513	0.346648	5.81e-06	3.43e-05	GRB10	growth factor receptor bound protein 10 [Source:HGNC Symbol;Acc:HGNC:4564]
ENSSSCG00000003168	656.723	0.347202	0.00364021	0.00990816	ALDH16A1	aldehyde dehydrogenase 16 family member A1 [Source:HGNC Symbol;Acc:HGNC:28114]
ENSSSCG00000010732	1140.17	0.348385	0.00164811	0.00499686	FAM53B	family with sequence similarity 53 member B [Source:HGNC Symbol;Acc:HGNC:28968]
ENSSSCG00000016494	982.711	0.348707	0.000532519	0.00185362	BRAF	B-Raf proto-oncogene, serine/threonine kinase [Source:HGNC Symbol;Acc:HGNC:1097]
ENSSSCG00000027389	1002.74	0.34909	1.06e-07	9.7e-07	HERPUD2	HERPUD family member 2 [Source:HGNC Symbol;Acc:HGNC:21915]
ENSSSCG00000025344	1144.17	0.349149	0.000590621	0.00202913	PHC2	polyhomeotic homolog 2 [Source:HGNC Symbol;Acc:HGNC:3183]
ENSSSCG00000002434	391.361	0.349756	0.0015611	0.00475429	NRDE2	NRDE-2, necessary for RNA interference, domain containing [Source:HGNC Symbol;Acc:HGNC:20186]
ENSSSCG00000035523	1793.93	0.35127	0.000172154	0.00068746	FUT11	fucosyltransferase 11 [Source:HGNC Symbol;Acc:HGNC:19233]
ENSSSCG00000009924	1734.78	0.354302	1.48e-05	7.89e-05	ANKRD13A	ankyrin repeat domain 13A [Source:HGNC Symbol;Acc:HGNC:21268]
ENSSSCG00000030413	1270	0.354452	2.2e-05	0.000112627	PIK3CA	phosphatidylinositol-4,5-bisphosphate 3-kinase catalytic subunit alpha [Source:HGNC Symbol;Acc:HGNC:8975]
ENSSSCG00000008188	3730.72	0.354627	0.00209815	0.00613955	MGAT4A	mannosyl (alpha-1,3-)-glycoprotein beta-1,4-N-acetylglucosaminyltransferase, isozyme A [Source:HGNC Symbol;Acc:HGNC:7047]
ENSSSCG00000033812	2552.14	0.355272	0.000104696	0.000443134	CRK	CRK proto-oncogene, adaptor protein [Source:HGNC Symbol;Acc:HGNC:2362]
ENSSSCG00000016498	1030.72	0.355959	0.000319947	0.0011805	MKRN1	makorin ring finger protein 1 [Source:HGNC Symbol;Acc:HGNC:7112]
ENSSSCG00000010316	598.595	0.356135	0.00337098	0.00929233	KAT6B	lysine acetyltransferase 6B [Source:HGNC Symbol;Acc:HGNC:17582]
ENSSSCG00000003353	1010.28	0.356211	0.00212551	0.00621069	SLC35E2B	solute carrier family 35 member E2B [Source:HGNC Symbol;Acc:HGNC:33941]
ENSSSCG00000004561	1477.68	0.356554	0.00093146	0.00301979	HERC1	HECT and RLD domain containing E3 ubiquitin protein ligase family member 1 [Source:HGNC Symbol;Acc:HGNC:4867]
ENSSSCG00000025525	1007.45	0.357783	8.18e-06	4.67e-05
ENSSSCG00000015071	591.575	0.359605	0.000342413	0.00125496	SIK3	SIK family kinase 3 [Source:HGNC Symbol;Acc:HGNC:29165]
ENSSSCG00000003511	1942.25	0.359968	0.0011242	0.003574	HP1BP3	heterochromatin protein 1 binding protein 3 [Source:HGNC Symbol;Acc:HGNC:24973]
ENSSSCG00000003104	3073.39	0.359975	1.28e-07	1.14e-06	STRN4	striatin 4 [Source:HGNC Symbol;Acc:HGNC:15721]
ENSSSCG00000024614	1190.6	0.361147	0.000621737	0.00212376	ITSN1	intersectin 1 [Source:HGNC Symbol;Acc:HGNC:6183]
ENSSSCG00000006619	926.451	0.365023	3.66e-05	0.000177235	SNX27	sorting nexin family member 27 [Source:HGNC Symbol;Acc:HGNC:20073]
ENSSSCG00000030820	1052.83	0.365685	8.96e-07	6.48e-06	STK4	serine/threonine kinase 4 [Source:HGNC Symbol;Acc:HGNC:11408]
ENSSSCG00000000968	2242.13	0.366306	0.000100703	0.000428012	SBF1	SET binding factor 1 [Source:HGNC Symbol;Acc:HGNC:10542]
ENSSSCG00000025401	613.394	0.367311	0.00285279	0.00800623	CDK10	cyclin dependent kinase 10 [Source:HGNC Symbol;Acc:HGNC:1770]
ENSSSCG00000025374	1955.87	0.368077	0.000930489	0.00301732	DVL3	dishevelled segment polarity protein 3 [Source:HGNC Symbol;Acc:HGNC:3087]
ENSSSCG00000039336	2384.15	0.368578	0.000137734	0.000564225	GNA13	G protein subunit alpha 13 [Source:HGNC Symbol;Acc:HGNC:4381]
ENSSSCG00000005041	2237.56	0.368594	0.000844244	0.00277742	FERMT2	fermitin family member 2 [Source:HGNC Symbol;Acc:HGNC:15767]
ENSSSCG00000031707	1727.88	0.370065	5.29e-05	0.000243823	CTDSP2	carboxy-terminal domain RNA polymerase II polypeptide A small phosphatase 2 [Source:RefSeq peptide;Acc:NP_001231476]
ENSSSCG00000038973	768.434	0.370105	2.16e-07	1.82e-06	PPP1R12A	protein phosphatase 1 regulatory subunit 12A [Source:HGNC Symbol;Acc:HGNC:7618]
ENSSSCG00000012532	200.32	0.371835	0.00315665	0.00875955	TCEAL1	transcription elongation factor A like 1 [Source:HGNC Symbol;Acc:HGNC:11616]
ENSSSCG00000011980	3106.4	0.37256	7.02e-06	4.08e-05	CLDND1	claudin domain containing 1 [Source:HGNC Symbol;Acc:HGNC:1322]
ENSSSCG00000016262	925.766	0.372963	0.00085631	0.00281063
ENSSSCG00000030154	603.111	0.37313	0.000777015	0.00257705	RSBN1	round spermatid basic protein 1 [Source:HGNC Symbol;Acc:HGNC:25642]
ENSSSCG00000021443	3860.06	0.373618	0.00274379	0.00775217	SGK1	serum/glucocorticoid regulated kinase 1 [Source:HGNC Symbol;Acc:HGNC:10810]
ENSSSCG00000004603	567.607	0.37409	0.00204239	0.00600348	RFX7	regulatory factor X7 [Source:HGNC Symbol;Acc:HGNC:25777]
ENSSSCG00000032741	1391.68	0.376308	6.55e-05	0.000292718	TBC1D9	TBC1 domain family member 9 [Source:HGNC Symbol;Acc:HGNC:21710]
ENSSSCG00000013867	980.879	0.377085	0.00066858	0.00225889	SIN3B	SIN3 transcription regulator family member B [Source:HGNC Symbol;Acc:HGNC:19354]
ENSSSCG00000012063	578.285	0.377549	0.000229958	0.000887486	DSCR3	DSCR3 arrestin fold containing [Source:HGNC Symbol;Acc:HGNC:3044]
ENSSSCG00000003477	1709.95	0.378911	2.53e-05	0.000127619	NECAP2	NECAP endocytosis associated 2 [Source:HGNC Symbol;Acc:HGNC:25528]
ENSSSCG00000028902	3770.65	0.378985	7.06e-05	0.000312712	RB1CC1	RB1 inducible coiled-coil 1 [Source:HGNC Symbol;Acc:HGNC:15574]
ENSSSCG00000004829	725.04	0.379318	0.00123324	0.00386977	CACHD1	cache domain containing 1 [Source:HGNC Symbol;Acc:HGNC:29314]
ENSSSCG00000032648	1310.51	0.380241	0.0013087	0.00407697	RBL2	RB transcriptional corepressor like 2 [Source:HGNC Symbol;Acc:HGNC:9894]
ENSSSCG00000029803	541.696	0.380716	0.000599102	0.0020553	KDM2B	lysine demethylase 2B [Source:HGNC Symbol;Acc:HGNC:13610]
ENSSSCG00000023033	643.931	0.381542	0.00230136	0.00665097	PARP3	poly(ADP-ribose) polymerase family member 3 [Source:HGNC Symbol;Acc:HGNC:273]
ENSSSCG00000017777	1241.32	0.382668	1.8e-05	9.4e-05	FLOT2	flotillin 2 [Source:HGNC Symbol;Acc:HGNC:3758]
ENSSSCG00000030480	1225.41	0.382798	4.72e-05	0.000221319	DYRK1A	dual specificity tyrosine phosphorylation regulated kinase 1A [Source:HGNC Symbol;Acc:HGNC:3091]
ENSSSCG00000001062	211.927	0.382806	0.00222165	0.00645196	DTNBP1	dysbindin [Source:RefSeq peptide;Acc:NP_001092070]
ENSSSCG00000001994	782.274	0.383475	3.8e-05	0.000183028	TINF2	TERF1 interacting nuclear factor 2 [Source:HGNC Symbol;Acc:HGNC:11824]
ENSSSCG00000013648	1655.2	0.383714	0.000736505	0.00245869	TYK2	tyrosine kinase 2 [Source:HGNC Symbol;Acc:HGNC:12440]
ENSSSCG00000035366	514.267	0.385718	2.18e-05	0.00011187	MFHAS1	malignant fibrous histiocytoma amplified sequence 1 [Source:HGNC Symbol;Acc:HGNC:16982]
ENSSSCG00000035822	456.336	0.38653	3.14e-05	0.000154848	FAM120C	family with sequence similarity 120C [Source:HGNC Symbol;Acc:HGNC:16949]
ENSSSCG00000005073	744.729	0.387248	0.00162239	0.00492726	ARID4A	AT-rich interaction domain 4A [Source:HGNC Symbol;Acc:HGNC:9885]
ENSSSCG00000021361	415.156	0.388825	1.42e-05	7.62e-05	ZNF710	zinc finger protein 710 [Source:HGNC Symbol;Acc:HGNC:25352]
ENSSSCG00000039894	4773.27	0.389182	0.00081942	0.00270198	CD99	CD99 molecule (Xg blood group) [Source:HGNC Symbol;Acc:HGNC:7082]
ENSSSCG00000027571	262.562	0.389643	0.00328387	0.00908027
ENSSSCG00000008495	1635.84	0.38996	6.19e-05	0.000278427	PRKD3	protein kinase D3 [Source:HGNC Symbol;Acc:HGNC:9408]
ENSSSCG00000008581	764.611	0.390169	0.00205324	0.0060297	NCOA1	nuclear receptor coactivator 1 [Source:HGNC Symbol;Acc:HGNC:7668]
ENSSSCG00000023759	673.461	0.390351	0.000123305	0.000512174	WDR13	WD repeat domain 13 [Source:HGNC Symbol;Acc:HGNC:14352]
ENSSSCG00000030241	3448.06	0.390895	3.94e-06	2.42e-05	TSC22D3	TSC22 domain family member 3 [Source:HGNC Symbol;Acc:HGNC:3051]
ENSSSCG00000008478	911.718	0.391005	1.47e-05	7.85e-05	SOS1	SOS Ras/Rac guanine nucleotide exchange factor 1 [Source:HGNC Symbol;Acc:HGNC:11187]
ENSSSCG00000002425	705.925	0.391028	1.32e-05	7.17e-05	PTPN21	protein tyrosine phosphatase, non-receptor type 21 [Source:HGNC Symbol;Acc:HGNC:9651]
ENSSSCG00000009864	1674.88	0.391146	0.000627488	0.00214135	MED13L	mediator complex subunit 13 like [Source:HGNC Symbol;Acc:HGNC:22962]
ENSSSCG00000035078	247.786	0.392648	0.00241237	0.00693667	CD40	Tumor necrosis factor receptor superfamily member 5 [Source:UniProtKB/Swiss-Prot;Acc:Q8SQ34]
ENSSSCG00000009551	1319.29	0.393131	1.65e-05	8.72e-05	ARHGEF7	Rho guanine nucleotide exchange factor 7 [Source:HGNC Symbol;Acc:HGNC:15607]
ENSSSCG00000009960	567.393	0.393252	0.000112339	0.00047046	HPS4	HPS4, biogenesis of lysosomal organelles complex 3 subunit 2 [Source:HGNC Symbol;Acc:HGNC:15844]
ENSSSCG00000002989	2652.5	0.394103	1.86e-06	1.25e-05	AKT2	AKT serine/threonine kinase 2 [Source:HGNC Symbol;Acc:HGNC:392]
ENSSSCG00000009472	1514.65	0.394379	5.11e-06	3.05e-05	FBXL3	F-box and leucine rich repeat protein 3 [Source:HGNC Symbol;Acc:HGNC:13599]
ENSSSCG00000011375	1530.49	0.394623	0.00198345	0.00585554	USP19	ubiquitin specific peptidase 19 [Source:HGNC Symbol;Acc:HGNC:12617]
ENSSSCG00000005084	1617.98	0.394794	1.23e-06	8.55e-06	PPM1A	protein phosphatase, Mg2+/Mn2+ dependent 1A [Source:HGNC Symbol;Acc:HGNC:9275]
ENSSSCG00000013554	858.046	0.39482	0.000233357	0.000898661	TRIP10	thyroid hormone receptor interactor 10 [Source:HGNC Symbol;Acc:HGNC:12304]
ENSSSCG00000010107	1130.6	0.395348	4.2e-06	2.56e-05	MED15	mediator complex subunit 15 [Source:HGNC Symbol;Acc:HGNC:14248]
ENSSSCG00000011390	2425.42	0.396072	6.82e-13	2.14e-11	IP6K1	inositol hexakisphosphate kinase 1 [Source:HGNC Symbol;Acc:HGNC:18360]
ENSSSCG00000005343	1877.57	0.398486	2.86e-05	0.00014226	RNF38	ring finger protein 38 [Source:HGNC Symbol;Acc:HGNC:18052]
ENSSSCG00000008576	543.507	0.398495	0.000238444	0.000914795	DTNB	dystrobrevin beta [Source:HGNC Symbol;Acc:HGNC:3058]
ENSSSCG00000006939	443.871	0.398949	2.19e-06	1.43e-05	ZNHIT6	zinc finger HIT-type containing 6 [Source:HGNC Symbol;Acc:HGNC:26089]
ENSSSCG00000033228	1718.5	0.399058	0.00284656	0.00799502	SPAG9	sperm associated antigen 9 [Source:HGNC Symbol;Acc:HGNC:14524]
ENSSSCG00000011977	934.999	0.39915	0.00355483	0.00971466	DCBLD2	discoidin, CUB and LCCL domain containing 2 [Source:HGNC Symbol;Acc:HGNC:24627]
ENSSSCG00000028771	1302.8	0.399278	3.11e-07	2.5e-06	MEF2A	myocyte-specific enhancer factor 2A isoform 2 [Source:RefSeq peptide;Acc:NP_001093168]
ENSSSCG00000034395	793.937	0.399364	0.000408449	0.00146279	CREB1	cAMP responsive element binding protein 1 [Source:HGNC Symbol;Acc:HGNC:2345]
ENSSSCG00000007541	435.386	0.399986	0.000901086	0.00293532	PDGFA	platelet derived growth factor subunit A [Source:HGNC Symbol;Acc:HGNC:8799]
ENSSSCG00000010079	2465.15	0.400939	6.75e-05	0.000300188	PPM1F	protein phosphatase, Mg2+/Mn2+ dependent 1F [Source:HGNC Symbol;Acc:HGNC:19388]
ENSSSCG00000040946	324.712	0.401187	0.000444885	0.00157626	EIF5A2	eukaryotic translation initiation factor 5A2 [Source:HGNC Symbol;Acc:HGNC:3301]
ENSSSCG00000015782	728.185	0.402807	1.15e-05	6.33e-05	IRF2	interferon regulatory factor 2 [Source:HGNC Symbol;Acc:HGNC:6117]
ENSSSCG00000030535	2078.87	0.403424	3.77e-06	2.33e-05	SNX9	sorting nexin 9 [Source:HGNC Symbol;Acc:HGNC:14973]
ENSSSCG00000012918	1639.85	0.403835	1.2e-06	8.41e-06	GRK2	G protein-coupled receptor kinase 2 [Source:HGNC Symbol;Acc:HGNC:289]
ENSSSCG00000001987	353.732	0.403872	7.64e-05	0.000335545	RIPK3	receptor interacting serine/threonine kinase 3 [Source:HGNC Symbol;Acc:HGNC:10021]
ENSSSCG00000026276	462.837	0.403975	0.00114125	0.00362094	ZBTB40	zinc finger and BTB domain containing 40 [Source:HGNC Symbol;Acc:HGNC:29045]
ENSSSCG00000002640	870.566	0.406024	0.00151352	0.0046212	DEF8	differentially expressed in FDCP 8 homolog [Source:HGNC Symbol;Acc:HGNC:25969]
ENSSSCG00000031360	842.487	0.407793	0.000536436	0.00186543	ADO	2-aminoethanethiol dioxygenase [Source:HGNC Symbol;Acc:HGNC:23506]
ENSSSCG00000040166	1295.96	0.408821	0.00117338	0.00370638	FLRT2	fibronectin leucine rich transmembrane protein 2 [Source:HGNC Symbol;Acc:HGNC:3761]
ENSSSCG00000010235	529.176	0.411296	1.83e-05	9.52e-05	SIRT1	sirtuin 1 [Source:HGNC Symbol;Acc:HGNC:14929]
ENSSSCG00000017546	344.418	0.41348	0.000171747	0.000686026	ZNF652	zinc finger protein 652 [Source:HGNC Symbol;Acc:HGNC:29147]
ENSSSCG00000010594	1310.25	0.413825	0.00171992	0.00518702	NT5C2	5'-nucleotidase, cytosolic II [Source:HGNC Symbol;Acc:HGNC:8022]
ENSSSCG00000001689	613.222	0.413966	7.63e-05	0.000335182	GTPBP2	GTP binding protein 2 [Source:HGNC Symbol;Acc:HGNC:4670]
ENSSSCG00000010476	1889.02	0.414903	0.00244612	0.00702097	MYOF	myoferlin [Source:HGNC Symbol;Acc:HGNC:3656]
ENSSSCG00000005183	1010.86	0.415647	0.00122965	0.00386276	PSIP1	Sus scrofa PC4 and SFRS1 interacting protein 1 (PSIP1), mRNA. [Source:RefSeq mRNA;Acc:NM_001243670]
ENSSSCG00000003428	1976.21	0.417067	1.41e-05	7.58e-05	MTHFR	methylenetetrahydrofolate reductase [Source:HGNC Symbol;Acc:HGNC:7436]
ENSSSCG00000039321	351.876	0.417806	8.53e-05	0.000370653	FAM222B	family with sequence similarity 222 member B [Source:HGNC Symbol;Acc:HGNC:25563]
ENSSSCG00000020666	2569.64	0.418184	5.85e-05	0.000265013	EHD4	EH domain containing 4 [Source:HGNC Symbol;Acc:HGNC:3245]
ENSSSCG00000002664	723.141	0.418289	0.00102536	0.00329576	GSE1	Gse1 coiled-coil protein [Source:HGNC Symbol;Acc:HGNC:28979]
ENSSSCG00000014802	5444.83	0.418763	0.00171691	0.00518013	NUMA1	nuclear mitotic apparatus protein 1 [Source:HGNC Symbol;Acc:HGNC:8059]
ENSSSCG00000005715	6011.82	0.418926	9.86e-07	7.01e-06	PRRC2B	proline rich coiled-coil 2B [Source:HGNC Symbol;Acc:HGNC:28121]
ENSSSCG00000029125	2201.58	0.419342	0.00301266	0.00841187	FAM13B	family with sequence similarity 13 member B [Source:HGNC Symbol;Acc:HGNC:1335]
ENSSSCG00000005659	490.517	0.41969	0.000209629	0.000817434	ZER1	zyg-11 related cell cycle regulator [Source:HGNC Symbol;Acc:HGNC:30960]
ENSSSCG00000035895	488.991	0.421268	0.00138452	0.0042808	JDP2	Jun dimerization protein 2 [Source:HGNC Symbol;Acc:HGNC:17546]
ENSSSCG00000011127	498.674	0.421793	0.00181652	0.0054313	TAF3	TATA-box binding protein associated factor 3 [Source:HGNC Symbol;Acc:HGNC:17303]
ENSSSCG00000015286	669.363	0.422194	1.01e-06	7.19e-06	DSTYK	dual serine/threonine and tyrosine protein kinase [Source:HGNC Symbol;Acc:HGNC:29043]
ENSSSCG00000010440	1375.01	0.424198	1.32e-05	7.16e-05
ENSSSCG00000003532	2173.25	0.425496	2.37e-05	0.000120292	LUZP1	leucine zipper protein 1 [Source:HGNC Symbol;Acc:HGNC:14985]
ENSSSCG00000004958	904.204	0.426869	0.00160087	0.0048685	PIAS1	protein inhibitor of activated STAT 1 [Source:HGNC Symbol;Acc:HGNC:2752]
ENSSSCG00000000952	1217.4	0.427335	0.000374411	0.00135759
ENSSSCG00000009305	462.055	0.430217	3.51e-05	0.000171209	GTF3A	general transcription factor IIIA [Source:HGNC Symbol;Acc:HGNC:4662]
ENSSSCG00000032106	584.353	0.430768	6.05e-05	0.000272977	SURF6	surfeit 6 [Source:HGNC Symbol;Acc:HGNC:11478]
ENSSSCG00000028304	5383.3	0.430949	1.95e-05	0.000101038	ZFP36L1	ZFP36 ring finger protein like 1 [Source:HGNC Symbol;Acc:HGNC:1107]
ENSSSCG00000023829	299.743	0.433522	0.00206011	0.00604684	CCP110	centriolar coiled-coil protein 110 [Source:HGNC Symbol;Acc:HGNC:24342]
ENSSSCG00000032164	4401.5	0.433781	1.56e-05	8.28e-05	PEA15	proliferation and apoptosis adaptor protein 15 [Source:HGNC Symbol;Acc:HGNC:8822]
ENSSSCG00000032861	728.547	0.434122	0.000789802	0.0026152	NUAK1	NUAK family kinase 1 [Source:HGNC Symbol;Acc:HGNC:14311]
ENSSSCG00000015586	712.558	0.434707	0.000276916	0.00104249	RPS6KC1	ribosomal protein S6 kinase C1 [Source:HGNC Symbol;Acc:HGNC:10439]
ENSSSCG00000029367	468.836	0.436501	0.00029866	0.00111116	CARD6	caspase recruitment domain family member 6 [Source:HGNC Symbol;Acc:HGNC:16394]
ENSSSCG00000023204	1019.27	0.436834	2.36e-06	1.53e-05	AXIN1	axin 1 [Source:HGNC Symbol;Acc:HGNC:903]
ENSSSCG00000033298	575.671	0.437221	4.82e-05	0.000225591	SAMD1	sterile alpha motif domain containing 1 [Source:HGNC Symbol;Acc:HGNC:17958]
ENSSSCG00000014239	901.275	0.437854	0.000120705	0.000501957	CEP120	centrosomal protein 120 [Source:HGNC Symbol;Acc:HGNC:26690]
ENSSSCG00000038487	468.606	0.438208	2.51e-06	1.63e-05	TMPO	thymopoietin [Source:HGNC Symbol;Acc:HGNC:11875]
ENSSSCG00000017917	3009.97	0.438545	0.000150552	0.000611989	MINK1	misshapen like kinase 1 [Source:HGNC Symbol;Acc:HGNC:17565]
ENSSSCG00000004307	1389.48	0.439195	0.00114946	0.00364212	AKIRIN2	akirin-2 [Source:RefSeq peptide;Acc:NP_001265681]
ENSSSCG00000030065	785.579	0.43939	0.00278584	0.00785232	ZBTB47	zinc finger and BTB domain containing 47 [Source:HGNC Symbol;Acc:HGNC:26955]
ENSSSCG00000014997	763.942	0.439732	0.00141567	0.00436354
ENSSSCG00000039769	539.171	0.441916	0.00135271	0.00419667	SPIRE1	spire type actin nucleation factor 1 [Source:HGNC Symbol;Acc:HGNC:30622]
ENSSSCG00000013568	1524.75	0.444083	0.00145828	0.00447071
ENSSSCG00000017165	922.589	0.444103	0.00127033	0.00397217	USP36	ubiquitin specific peptidase 36 [Source:HGNC Symbol;Acc:HGNC:20062]
ENSSSCG00000013242	661.878	0.444585	6.18e-05	0.000278042	ACP2	lysosomal acid phosphatase precursor [Source:RefSeq peptide;Acc:NP_001231669]
ENSSSCG00000008574	1560.45	0.444671	0.000496772	0.00174151	KIF3C	kinesin family member 3C [Source:HGNC Symbol;Acc:HGNC:6321]
ENSSSCG00000009773	628.962	0.445138	1.55e-05	8.27e-05	RILPL1	Rab interacting lysosomal protein like 1 [Source:HGNC Symbol;Acc:HGNC:26814]
ENSSSCG00000004275	579.142	0.445652	0.00328833	0.00908557	FAM135A	family with sequence similarity 135 member A [Source:HGNC Symbol;Acc:HGNC:21084]
ENSSSCG00000031825	488.015	0.445693	0.00233419	0.00673492	NAPRT	nicotinate phosphoribosyltransferase [Source:HGNC Symbol;Acc:HGNC:30450]
ENSSSCG00000011603	1788.93	0.445805	0.00108615	0.00346687
ENSSSCG00000001912	327.736	0.446212	0.00167791	0.00506997	PML	promyelocytic leukemia [Source:HGNC Symbol;Acc:HGNC:9113]
ENSSSCG00000014009	368.322	0.446446	0.00206065	0.00604717	CNOT6	CCR4-NOT transcription complex subunit 6 [Source:HGNC Symbol;Acc:HGNC:14099]
ENSSSCG00000006767	714.081	0.446491	0.00229177	0.00662727	MAGI3	membrane associated guanylate kinase, WW and PDZ domain containing 3 [Source:HGNC Symbol;Acc:HGNC:29647]
ENSSSCG00000004507	613.841	0.446904	3.4e-06	2.13e-05	SMAD7	mothers against decapentaplegic homolog 7 [Source:RefSeq peptide;Acc:NP_001231104]
ENSSSCG00000017791	119.798	0.447639	0.0006194	0.00211652	SSH2	slingshot protein phosphatase 2 [Source:HGNC Symbol;Acc:HGNC:30580]
ENSSSCG00000007943	385.18	0.447819	0.000152637	0.000618877	NMRAL1	NmrA like redox sensor 1 [Source:HGNC Symbol;Acc:HGNC:24987]
ENSSSCG00000002819	596.39	0.448436	1.17e-06	8.15e-06	ARL2BP	ADP ribosylation factor like GTPase 2 binding protein [Source:HGNC Symbol;Acc:HGNC:17146]
ENSSSCG00000016512	607.807	0.448586	2.97e-05	0.000147063	ZC3HAV1	zinc finger CCCH-type containing, antiviral 1 [Source:HGNC Symbol;Acc:HGNC:23721]
ENSSSCG00000005021	553.092	0.448888	0.000915619	0.00297433	SAV1	salvador family WW domain containing protein 1 [Source:HGNC Symbol;Acc:HGNC:17795]
ENSSSCG00000039663	1317.44	0.450996	0.00100383	0.00323383	TWSG1	twisted gastrulation BMP signaling modulator 1 [Source:HGNC Symbol;Acc:HGNC:12429]
ENSSSCG00000009425	906.928	0.452722	0.000628345	0.00214377
ENSSSCG00000036155	572.499	0.453399	0.00226136	0.00654994	FAT4	FAT atypical cadherin 4 [Source:HGNC Symbol;Acc:HGNC:23109]
ENSSSCG00000003114	1086.28	0.45434	0.00218376	0.00635747	DHX34	DExH-box helicase 34 [Source:HGNC Symbol;Acc:HGNC:16719]
ENSSSCG00000011854	666.589	0.454861	0.000344876	0.00126301	LRCH3	leucine rich repeats and calponin homology domain containing 3 [Source:HGNC Symbol;Acc:HGNC:28637]
ENSSSCG00000004854	4036.06	0.454967	9.46e-06	5.32e-05
ENSSSCG00000011752	4470.85	0.456996	4.34e-05	0.000205453	FNDC3B	fibronectin type III domain containing 3B [Source:HGNC Symbol;Acc:HGNC:24670]
ENSSSCG00000010835	1551.24	0.457342	4.46e-06	2.7e-05	AIDA	axin interactor, dorsalization associated [Source:HGNC Symbol;Acc:HGNC:25761]
ENSSSCG00000037647	578.65	0.458267	0.00334595	0.00923049	TFDP2	transcription factor Dp-2 [Source:HGNC Symbol;Acc:HGNC:11751]
ENSSSCG00000003217	517.797	0.458546	5.2e-05	0.000240417	JOSD2	Josephin domain containing 2 [Source:HGNC Symbol;Acc:HGNC:28853]
ENSSSCG00000003940	385.591	0.45992	0.000458235	0.00161594	HYI	hydroxypyruvate isomerase (putative) [Source:HGNC Symbol;Acc:HGNC:26948]
ENSSSCG00000011482	122.087	0.460477	0.000804021	0.0026592	C3orf67	chromosome 3 open reading frame 67 [Source:HGNC Symbol;Acc:HGNC:24763]
ENSSSCG00000012890	413.669	0.462433	0.00216096	0.00629752	TCIRG1	T-cell immune regulator 1, ATPase H+ transporting V0 subunit a3 [Source:HGNC Symbol;Acc:HGNC:11647]
ENSSSCG00000000844	474.84	0.463261	0.00192448	0.00569914	NFYB	nuclear transcription factor Y subunit beta [Source:HGNC Symbol;Acc:HGNC:7805]
ENSSSCG00000015613	278.737	0.463573	0.00296869	0.0083021	C1orf74	chromosome 1 open reading frame 74 [Source:HGNC Symbol;Acc:HGNC:26319]
ENSSSCG00000010017	1233.32	0.464833	0.00276879	0.00781316	SMTN	Sus scrofa smoothelin (SMTN), mRNA. [Source:RefSeq mRNA;Acc:NM_001244360]
ENSSSCG00000001511	426.666	0.465288	0.00282495	0.00794684	PHF1	PHD finger protein 1 [Source:HGNC Symbol;Acc:HGNC:8919]
ENSSSCG00000016954	2833.19	0.465985	0.000135278	0.000556399	ERBIN	erbb2 interacting protein [Source:HGNC Symbol;Acc:HGNC:15842]
ENSSSCG00000007576	1286.17	0.467093	3.99e-05	0.000191217	FOXK1	forkhead box K1 [Source:HGNC Symbol;Acc:HGNC:23480]
ENSSSCG00000040974	579.442	0.467396	6.15e-06	3.62e-05
ENSSSCG00000022173	706.697	0.467788	2.03e-08	2.2e-07	ANKRD50	ankyrin repeat domain 50 [Source:HGNC Symbol;Acc:HGNC:29223]
ENSSSCG00000036308	779.553	0.468262	3.02e-06	1.91e-05	PGS1	phosphatidylglycerophosphate synthase 1 [Source:HGNC Symbol;Acc:HGNC:30029]
ENSSSCG00000002386	191.201	0.470156	0.00273596	0.00773462	IFT43	intraflagellar transport 43 [Source:HGNC Symbol;Acc:HGNC:29669]
ENSSSCG00000006567	758.497	0.470247	5.85e-05	0.000265013	CRTC2	CREB regulated transcription coactivator 2 [Source:HGNC Symbol;Acc:HGNC:27301]
ENSSSCG00000008641	797.406	0.470607	4.65e-06	2.8e-05	ADAM17	ADAM metallopeptidase domain 17 [Source:HGNC Symbol;Acc:HGNC:195]
ENSSSCG00000031489	705.4	0.470818	0.00359742	0.00980851	DUSP22	dual specificity phosphatase 22 [Source:HGNC Symbol;Acc:HGNC:16077]
ENSSSCG00000004347	391.613	0.471102	2.07e-06	1.37e-05	FBXL4	F-box and leucine rich repeat protein 4 [Source:HGNC Symbol;Acc:HGNC:13601]
ENSSSCG00000005358	926.204	0.471162	0.000322063	0.001188
ENSSSCG00000003637	2321.27	0.471727	4.94e-07	3.81e-06	MAP7D1	MAP7 domain containing 1 [Source:HGNC Symbol;Acc:HGNC:25514]
ENSSSCG00000001233	395.51	0.473623	0.000552081	0.00191006	TRIM26	Sus scrofa tripartite motif containing 26 (TRIM26), mRNA. [Source:RefSeq mRNA;Acc:NM_001123209]
ENSSSCG00000003914	2548.11	0.473877	1.61e-06	1.1e-05
ENSSSCG00000011467	698.372	0.473887	2.71e-09	3.68e-08	DENND6A	DENN domain containing 6A [Source:HGNC Symbol;Acc:HGNC:26635]
ENSSSCG00000012116	159.984	0.474574	0.00255378	0.00728309	PRPS2	ribose-phosphate pyrophosphokinase 2 [Source:RefSeq peptide;Acc:NP_001230730]
ENSSSCG00000013883	3491.3	0.477723	0.00224413	0.00651061	COLGALT1	collagen beta(1-O)galactosyltransferase 1 [Source:HGNC Symbol;Acc:HGNC:26182]
ENSSSCG00000027189	604.097	0.47822	1.96e-06	1.31e-05	PPP1R12C	protein phosphatase 1 regulatory subunit 12C [Source:HGNC Symbol;Acc:HGNC:14947]
ENSSSCG00000002667	1134.41	0.481125	0.00138621	0.00428291	ZDHHC7	zinc finger DHHC-type containing 7 [Source:HGNC Symbol;Acc:HGNC:18459]
ENSSSCG00000010053	1209.36	0.481243	8.98e-05	0.000388608
ENSSSCG00000012727	2715.66	0.482051	0.00183844	0.00548764	FMR1	fragile X mental retardation 1 [Source:HGNC Symbol;Acc:HGNC:3775]
ENSSSCG00000029593	682.013	0.48314	0.00049228	0.00172661	FOXN2	forkhead box N2 [Source:HGNC Symbol;Acc:HGNC:5281]
ENSSSCG00000013432	1289.73	0.484289	1.92e-06	1.28e-05	MIDN	midnolin [Source:HGNC Symbol;Acc:HGNC:16298]
ENSSSCG00000027166	1028.92	0.484493	0.000337684	0.00123826	BICD2	BICD cargo adaptor 2 [Source:HGNC Symbol;Acc:HGNC:17208]
ENSSSCG00000017406	785.245	0.484944	0.00226032	0.00654828	STAT5B	signal transducer and activator of transcription 5B [Source:HGNC Symbol;Acc:HGNC:11367]
ENSSSCG00000004856	423.138	0.485266	0.000185607	0.000733992	NFATC1	nuclear factor of activated T-cells, cytoplasmic 1 [Source:RefSeq peptide;Acc:NP_999326]
ENSSSCG00000040944	2430.06	0.485618	3.24e-05	0.000159107	SKI	SKI proto-oncogene [Source:HGNC Symbol;Acc:HGNC:10896]
ENSSSCG00000007958	340.404	0.486905	9.5e-05	0.000407168	ZNF174	zinc finger protein 174 [Source:HGNC Symbol;Acc:HGNC:12963]
ENSSSCG00000007544	1425.4	0.487785	2.37e-08	2.53e-07	SUN1	Sad1 and UNC84 domain containing 1 [Source:HGNC Symbol;Acc:HGNC:18587]
ENSSSCG00000039545	468.488	0.488119	0.000292413	0.00109137		transcription elongation factor A protein-like 2 [Source:RefSeq peptide;Acc:NP_001230359]
ENSSSCG00000032820	924.198	0.488285	0.000211235	0.000822796	BRD1	bromodomain containing 1 [Source:HGNC Symbol;Acc:HGNC:1102]
ENSSSCG00000008870	531.923	0.488384	0.00323706	0.00896127	GUCY1B3	guanylate cyclase 1 soluble subunit beta [Source:HGNC Symbol;Acc:HGNC:4687]
ENSSSCG00000029920	1011.79	0.488683	1.72e-05	9.02e-05	ELF2	E74 like ETS transcription factor 2 [Source:HGNC Symbol;Acc:HGNC:3317]
ENSSSCG00000005724	748.271	0.488824	2.33e-06	1.52e-05	SETX	senataxin [Source:HGNC Symbol;Acc:HGNC:445]
ENSSSCG00000008475	722.219	0.48885	0.000281303	0.00105566	MAP4K3	mitogen-activated protein kinase kinase kinase kinase 3 [Source:HGNC Symbol;Acc:HGNC:6865]
ENSSSCG00000032566	370.615	0.489026	0.00307269	0.00855604	ZHX3	zinc fingers and homeoboxes 3 [Source:HGNC Symbol;Acc:HGNC:15935]
ENSSSCG00000014578	3095.87	0.48938	1.77e-06	1.19e-05	DENND5A	DENN domain containing 5A [Source:HGNC Symbol;Acc:HGNC:19344]
ENSSSCG00000025729	495.577	0.490108	0.000232081	0.000894953	IRS1	insulin receptor substrate 1 [Source:HGNC Symbol;Acc:HGNC:6125]
ENSSSCG00000017790	553.127	0.490295	0.00178802	0.0053604	TAOK1	TAO kinase 1 [Source:HGNC Symbol;Acc:HGNC:29259]
ENSSSCG00000029029	252.347	0.492571	0.00287696	0.00806611	ZNF713	zinc finger protein 713 [Source:HGNC Symbol;Acc:HGNC:22043]
ENSSSCG00000006887	4275.38	0.492885	4.13e-05	0.000196597	CNN3	calponin 3 [Source:HGNC Symbol;Acc:HGNC:2157]
ENSSSCG00000005083	1019.93	0.493059	0.000926703	0.00300641	DHRS7	dehydrogenase/reductase SDR family member 7 [Source:RefSeq peptide;Acc:NP_001231089]
ENSSSCG00000012862	429.228	0.493248	0.00349076	0.00957812	OSBPL5	oxysterol binding protein like 5 [Source:HGNC Symbol;Acc:HGNC:16392]
ENSSSCG00000034795	826.416	0.493663	7.07e-06	4.11e-05	SCAMP1	Secretory carrier-associated membrane protein 1 [Source:UniProtKB/Swiss-Prot;Acc:O77735]
ENSSSCG00000005215	307.387	0.494016	0.00018861	0.000742759	JAK2	Janus kinase 2 [Source:HGNC Symbol;Acc:HGNC:6192]
ENSSSCG00000008748	291.173	0.49545	0.000968636	0.0031339	LCORL	ligand dependent nuclear receptor corepressor like [Source:HGNC Symbol;Acc:HGNC:30776]
ENSSSCG00000008437	326.972	0.496539	6.27e-05	0.000281484	SOCS5	suppressor of cytokine signaling 5 [Source:HGNC Symbol;Acc:HGNC:16852]
ENSSSCG00000011650	759.409	0.498771	0.000757499	0.00252052	MSL2	MSL complex subunit 2 [Source:HGNC Symbol;Acc:HGNC:25544]
ENSSSCG00000004138	483.298	0.500463	9.24e-07	6.66e-06	HIVEP2	human immunodeficiency virus type I enhancer binding protein 2 [Source:HGNC Symbol;Acc:HGNC:4921]
ENSSSCG00000037267	1351.45	0.501191	2.71e-06	1.74e-05	MAX	MYC associated factor X [Source:HGNC Symbol;Acc:HGNC:6913]
ENSSSCG00000000487	181.548	0.50133	0.00273422	0.00773124	SLC35E3	solute carrier family 35 member E3 [Source:HGNC Symbol;Acc:HGNC:20864]
ENSSSCG00000027288	260.769	0.50151	0.000177908	0.000705696	DAGLB	diacylglycerol lipase beta [Source:HGNC Symbol;Acc:HGNC:28923]
ENSSSCG00000012795	520.596	0.502181	9.4e-07	6.73e-06	IRAK1	interleukin 1 receptor associated kinase 1 [Source:HGNC Symbol;Acc:HGNC:6112]
ENSSSCG00000000972	657.929	0.502197	0.000325157	0.00119787	TUBGCP6	tubulin gamma complex associated protein 6 [Source:HGNC Symbol;Acc:HGNC:18127]
ENSSSCG00000012452	563.98	0.502587	0.00199773	0.00589284	SH3BGRL	SH3 domain binding glutamate rich protein like [Source:HGNC Symbol;Acc:HGNC:10823]
ENSSSCG00000026041	363.805	0.503103	0.00114887	0.00364107	MAP3K5	mitogen-activated protein kinase kinase kinase 5 [Source:HGNC Symbol;Acc:HGNC:6857]
ENSSSCG00000003253	2125.17	0.503205	0.000355344	0.00129602
ENSSSCG00000036812	3629.96	0.503934	1.16e-11	2.72e-10	MPRIP	myosin phosphatase Rho interacting protein [Source:HGNC Symbol;Acc:HGNC:30321]
ENSSSCG00000004473	483.09	0.504361	0.000175307	0.000698488	PHIP	pleckstrin homology domain interacting protein [Source:HGNC Symbol;Acc:HGNC:15673]
ENSSSCG00000007967	117.391	0.504582	0.000167591	0.000672814	ZNF213	zinc finger protein 213 [Source:HGNC Symbol;Acc:HGNC:13005]
ENSSSCG00000014319	901.803	0.504862	1.9e-06	1.27e-05	SMAD5	SMAD family member 5 [Source:HGNC Symbol;Acc:HGNC:6771]
ENSSSCG00000017152	558.58	0.506064	0.00241234	0.00693667	SGSH	N-sulfoglucosamine sulfohydrolase [Source:HGNC Symbol;Acc:HGNC:10818]
ENSSSCG00000031856	551.721	0.506751	0.000603658	0.00206844	DACT1	dishevelled binding antagonist of beta catenin 1 [Source:HGNC Symbol;Acc:HGNC:17748]
ENSSSCG00000028327	1019.7	0.506824	0.000362283	0.00131897	RHOBTB1	Rho related BTB domain containing 1 [Source:HGNC Symbol;Acc:HGNC:18738]
ENSSSCG00000014035	222.854	0.509924	0.00212651	0.00621232	B4GALT7	beta-1,4-galactosyltransferase 7 [Source:HGNC Symbol;Acc:HGNC:930]
ENSSSCG00000007248	1404.89	0.510229	0.0022417	0.00650489	ASXL1	additional sex combs like 1, transcriptional regulator [Source:HGNC Symbol;Acc:HGNC:18318]
ENSSSCG00000040281	1350.4	0.511491	0.00223162	0.00647697	ARMCX3	armadillo repeat containing, X-linked 3 [Source:HGNC Symbol;Acc:HGNC:24065]
ENSSSCG00000003072	196.69	0.511522	0.00350981	0.00961927	ZNF283	zinc finger protein 283 [Source:HGNC Symbol;Acc:HGNC:13077]
ENSSSCG00000005660	1850.84	0.511572	0.0031722	0.00879878	TBC1D13	TBC1 domain family member 13 [Source:HGNC Symbol;Acc:HGNC:25571]
ENSSSCG00000008077	232.533	0.512164	5.75e-05	0.000260983	CARD19	caspase recruitment domain family member 19 [Source:HGNC Symbol;Acc:HGNC:28148]
ENSSSCG00000005201	742.818	0.513664	0.00259865	0.00739775	UHRF2	ubiquitin like with PHD and ring finger domains 2 [Source:HGNC Symbol;Acc:HGNC:12557]
ENSSSCG00000000737	414.473	0.514449	2.97e-05	0.000147044	TULP3	tubby like protein 3 [Source:HGNC Symbol;Acc:HGNC:12425]
ENSSSCG00000030707	691.289	0.514541	2.65e-05	0.000133337	INPP5K	inositol polyphosphate-5-phosphatase K [Source:HGNC Symbol;Acc:HGNC:33882]
ENSSSCG00000011546	1573.14	0.514679	0.000128592	0.000532122	MTMR14	myotubularin related protein 14 [Source:HGNC Symbol;Acc:HGNC:26190]
ENSSSCG00000017128	165.9	0.515425	0.00198086	0.00585032
ENSSSCG00000001959	857.626	0.516025	0.000380189	0.00137644	CFL2	cofilin 2 [Source:HGNC Symbol;Acc:HGNC:1875]
ENSSSCG00000027946	2393.23	0.516799	6.97e-08	6.68e-07	MVP	major vault protein [Source:HGNC Symbol;Acc:HGNC:7531]
ENSSSCG00000004729	197.479	0.51687	0.00335199	0.00924355	GANC	glucosidase alpha, neutral C [Source:HGNC Symbol;Acc:HGNC:4139]
ENSSSCG00000027426	318.314	0.517464	0.00311841	0.00866813	BCL3	B-cell CLL/lymphoma 3 [Source:RefSeq peptide;Acc:NP_001302645]
ENSSSCG00000014173	529.773	0.51815	2.05e-06	1.36e-05	LNPEP	leucyl-cystinyl aminopeptidase [Source:RefSeq peptide;Acc:NP_001098761]
ENSSSCG00000004154	285.734	0.521408	0.0025076	0.00715999	TNFAIP3	TNF alpha induced protein 3 [Source:HGNC Symbol;Acc:HGNC:11896]
ENSSSCG00000027378	1040.41	0.521958	0.00326749	0.00904024	SH3PXD2B	SH3 and PX domains 2B [Source:HGNC Symbol;Acc:HGNC:29242]
ENSSSCG00000005232	1584.1	0.522357	5.18e-12	1.32e-10	SMARCA2	SWI/SNF related, matrix associated, actin dependent regulator of chromatin, subfamily a, member 2 [Source:HGNC Symbol;Acc:HGNC:11098]
ENSSSCG00000010108	427.771	0.522753	3.34e-06	2.09e-05	KLHL22	kelch like family member 22 [Source:HGNC Symbol;Acc:HGNC:25888]
ENSSSCG00000003195	1577.28	0.522808	0.00191461	0.00567346	PNKP	polynucleotide kinase 3'-phosphatase [Source:HGNC Symbol;Acc:HGNC:9154]
ENSSSCG00000004205	1068.22	0.523302	0.000136792	0.00056117	ARHGAP18	Rho GTPase activating protein 18 [Source:HGNC Symbol;Acc:HGNC:21035]
ENSSSCG00000035212	716.851	0.523514	4.21e-05	0.00020029	KLF6	Krueppel-like factor 6 [Source:RefSeq peptide;Acc:NP_001127825]
ENSSSCG00000007360	761.69	0.524378	8.95e-07	6.48e-06	CHD6	chromodomain helicase DNA binding protein 6 [Source:HGNC Symbol;Acc:HGNC:19057]
ENSSSCG00000032626	382.186	0.524385	6.6e-05	0.000294327
ENSSSCG00000008881	1597.8	0.525677	1.24e-07	1.11e-06	RAPGEF2	Rap guanine nucleotide exchange factor 2 [Source:HGNC Symbol;Acc:HGNC:16854]
ENSSSCG00000027774	404.665	0.526019	0.000141438	0.000578733	ZFP28	ZFP28 zinc finger protein [Source:HGNC Symbol;Acc:HGNC:17801]
ENSSSCG00000002355	413.292	0.526819	0.00138583	0.00428264	ENTPD5	ectonucleoside triphosphate diphosphohydrolase 5 [Source:HGNC Symbol;Acc:HGNC:3367]
ENSSSCG00000032367	972.859	0.528264	3.13e-10	5.41e-09	CEBPD	CCAAT/enhancer binding protein delta [Source:HGNC Symbol;Acc:HGNC:1835]
ENSSSCG00000007951	1747.79	0.528601	6.02e-11	1.22e-09	CREBBP	CREB binding protein [Source:HGNC Symbol;Acc:HGNC:2348]
ENSSSCG00000011732	251.021	0.529054	5.77e-05	0.000261847	TRIM59	tripartite motif containing 59 [Source:HGNC Symbol;Acc:HGNC:30834]
ENSSSCG00000013978	256.071	0.529888	0.00249139	0.00711798	ZNF672	zinc finger protein 672 [Source:HGNC Symbol;Acc:HGNC:26179]
ENSSSCG00000004957	985.815	0.530248	0.00275066	0.00776848	CLN6	CLN6, transmembrane ER protein [Source:HGNC Symbol;Acc:HGNC:2077]
ENSSSCG00000004349	200.18	0.531734	0.000245995	0.000940475	FAXC	failed axon connections homolog [Source:HGNC Symbol;Acc:HGNC:20742]
ENSSSCG00000037209	754.592	0.532612	8.83e-07	6.41e-06	TLNRD1	mesoderm development candidate 1 [Source:RefSeq peptide;Acc:NP_001245222]
ENSSSCG00000027443	645.502	0.532806	5.59e-06	3.31e-05	MRAS	muscle RAS oncogene homolog [Source:HGNC Symbol;Acc:HGNC:7227]
ENSSSCG00000004550	1888.77	0.533088	6.37e-10	1.03e-08	OAZ2	ornithine decarboxylase antizyme 2 isoform 1 [Source:RefSeq peptide;Acc:NP_001116467]
ENSSSCG00000003621	195.395	0.533314	3.51e-05	0.000170993	ZSCAN20	zinc finger and SCAN domain containing 20 [Source:HGNC Symbol;Acc:HGNC:13093]
ENSSSCG00000015882	829.508	0.535001	0.000308275	0.00114365	BAZ2B	bromodomain adjacent to zinc finger domain 2B [Source:HGNC Symbol;Acc:HGNC:963]
ENSSSCG00000011398	883.972	0.535985	3.13e-06	1.97e-05	SEMA3F	semaphorin 3F [Source:HGNC Symbol;Acc:HGNC:10728]
ENSSSCG00000004668	516.365	0.536068	0.00270751	0.00766636	SLC30A4	solute carrier family 30 member 4 [Source:HGNC Symbol;Acc:HGNC:11015]
ENSSSCG00000029201	611.26	0.538285	1.89e-07	1.61e-06	AJUBA	ajuba LIM protein [Source:HGNC Symbol;Acc:HGNC:20250]
ENSSSCG00000027595	174.231	0.538367	0.000103296	0.000438119
ENSSSCG00000037284	260.325	0.539098	2.06e-05	0.000105954	CCDC85C	coiled-coil domain containing 85C [Source:HGNC Symbol;Acc:HGNC:35459]
ENSSSCG00000040713	564.313	0.539787	0.000896431	0.00292282	TXLNG	taxilin gamma [Source:HGNC Symbol;Acc:HGNC:18578]
ENSSSCG00000034070	759.749	0.539843	8.06e-05	0.000352737	ALPK3	alpha kinase 3 [Source:HGNC Symbol;Acc:HGNC:17574]
ENSSSCG00000038715	1302.22	0.539855	1.88e-05	9.76e-05
ENSSSCG00000022168	2102.68	0.540946	4.59e-05	0.000215966	APBB2	amyloid beta precursor protein binding family B member 2 [Source:HGNC Symbol;Acc:HGNC:582]
ENSSSCG00000009787	339.782	0.541603	0.000187155	0.000738066	CCDC62	coiled-coil domain containing 62 [Source:HGNC Symbol;Acc:HGNC:30723]
ENSSSCG00000006307	664.206	0.541735	0.00353907	0.00968644	RCSD1	RCSD domain containing 1 [Source:HGNC Symbol;Acc:HGNC:28310]
ENSSSCG00000002805	438.223	0.542011	3.65e-09	4.84e-08	CFAP20	cilia- and flagella-associated protein 20 [Source:RefSeq peptide;Acc:NP_001231715]
ENSSSCG00000032478	1806.64	0.542464	0.000175533	0.000699049	MLLT6	MLLT6, PHD finger containing [Source:HGNC Symbol;Acc:HGNC:7138]
ENSSSCG00000002337	1308.04	0.542991	9.97e-06	5.58e-05	ZFYVE1	zinc finger FYVE-type containing 1 [Source:HGNC Symbol;Acc:HGNC:13180]
ENSSSCG00000030153	654.904	0.54379	2.91e-05	0.000144468	SMURF1	SMAD specific E3 ubiquitin protein ligase 1 [Source:HGNC Symbol;Acc:HGNC:16807]
ENSSSCG00000017038	423.431	0.54446	4.46e-07	3.48e-06
ENSSSCG00000017391	294.245	0.544876	0.000111497	0.000467482	PLEKHH3	pleckstrin homology, MyTH4 and FERM domain containing H3 [Source:HGNC Symbol;Acc:HGNC:26105]
ENSSSCG00000035940	459.454	0.546704	0.000908795	0.00295638	SPSB1	splA/ryanodine receptor domain and SOCS box containing 1 [Source:HGNC Symbol;Acc:HGNC:30628]
ENSSSCG00000009233	173.345	0.547757	0.000779399	0.00258435	GPAT3	glycerol-3-phosphate acyltransferase 3 [Source:HGNC Symbol;Acc:HGNC:28157]
ENSSSCG00000038494	1118.33	0.547909	4.43e-05	0.000209347	LPIN2	lipin 2 [Source:HGNC Symbol;Acc:HGNC:14450]
ENSSSCG00000035147	722.541	0.548371	1.26e-05	6.87e-05	NAGLU	N-acetyl-alpha-glucosaminidase [Source:HGNC Symbol;Acc:HGNC:7632]
ENSSSCG00000032428	749.471	0.548768	0.000474518	0.00166965	ARSA	arylsulfatase A [Source:HGNC Symbol;Acc:HGNC:713]
ENSSSCG00000010897	349.919	0.550084	1.38e-05	7.45e-05	ZBTB41	zinc finger and BTB domain containing 41 [Source:HGNC Symbol;Acc:HGNC:24819]
ENSSSCG00000027812	1349.21	0.552142	6.89e-11	1.38e-09	IQSEC1	IQ motif and Sec7 domain 1 [Source:HGNC Symbol;Acc:HGNC:29112]
ENSSSCG00000002366	6085.62	0.553151	0.00130238	0.00405906	NPC2	Epididymal secretory protein E1 [Source:UniProtKB/Swiss-Prot;Acc:O97763]
ENSSSCG00000009422	3647.2	0.554615	1.87e-10	3.35e-09	TSC22D1	TSC22 domain family member 1 [Source:HGNC Symbol;Acc:HGNC:16826]
ENSSSCG00000010569	3078.47	0.556341	1.6e-07	1.38e-06	MGEA5	meningioma expressed antigen 5 (hyaluronidase) [Source:HGNC Symbol;Acc:HGNC:7056]
ENSSSCG00000031793	204.225	0.556932	0.00101751	0.00327494	ZNF331	zinc finger protein 331 [Source:HGNC Symbol;Acc:HGNC:15489]
ENSSSCG00000035332	465.835	0.557181	0.000214307	0.000832941	ZNF436	zinc finger protein 436 [Source:HGNC Symbol;Acc:HGNC:20814]
ENSSSCG00000017142	1297.32	0.558344	4.83e-05	0.000226056	BAIAP2	BAI1 associated protein 2 [Source:HGNC Symbol;Acc:HGNC:947]
ENSSSCG00000014060	1175.29	0.558474	0.000104278	0.000441757		putative monooxygenase p33MONOX [Source:RefSeq peptide;Acc:NP_001239317]
ENSSSCG00000003153	27202.7	0.559729	0.000868529	0.00284616	FTL	Sus scrofa ferritin light chain (FTL), mRNA. [Source:RefSeq mRNA;Acc:NM_001244131]
ENSSSCG00000010276	980.846	0.559873	0.00160099	0.0048685	UNC5B	unc-5 netrin receptor B [Source:HGNC Symbol;Acc:HGNC:12568]
ENSSSCG00000011022	1492.83	0.561025	0.0020725	0.00607819	SVIL	supervillin [Source:HGNC Symbol;Acc:HGNC:11480]
ENSSSCG00000012284	137.502	0.561583	0.00360226	0.00981984	ZNF182	zinc finger protein 182 [Source:HGNC Symbol;Acc:HGNC:13001]
ENSSSCG00000023894	184.046	0.564904	5.42e-05	0.000248151	AKNA	AT-hook transcription factor [Source:HGNC Symbol;Acc:HGNC:24108]
ENSSSCG00000040061	149.262	0.565967	0.000117574	0.000489793	NINJ1	ninjurin 1 [Source:HGNC Symbol;Acc:HGNC:7824]
ENSSSCG00000007249	957.333	0.566175	0.00247924	0.00708893	NOL4L	nucleolar protein 4 like [Source:HGNC Symbol;Acc:HGNC:16106]
ENSSSCG00000009401	440.425	0.566851	2.19e-05	0.000112392	RB1	RB transcriptional corepressor 1 [Source:HGNC Symbol;Acc:HGNC:9884]
ENSSSCG00000015960	741.291	0.567093	3.18e-06	2e-05	MAP3K20	mitogen-activated protein kinase kinase kinase 20 [Source:HGNC Symbol;Acc:HGNC:17797]
ENSSSCG00000014033	448.58	0.567198	0.0019429	0.00574891	RMND5B	required for meiotic nuclear division 5 homolog B [Source:HGNC Symbol;Acc:HGNC:26181]
ENSSSCG00000003017	1414.66	0.567294	3.3e-06	2.07e-05	TGFB1	transforming growth factor beta 1 [Source:HGNC Symbol;Acc:HGNC:11766]
ENSSSCG00000008164	3715.86	0.568673	5.34e-11	1.1e-09	MAP4K4	mitogen-activated protein kinase kinase kinase kinase 4 [Source:HGNC Symbol;Acc:HGNC:6866]
ENSSSCG00000025598	309.593	0.569568	5.01e-05	0.000233098	COBLL1	cordon-bleu WH2 repeat protein like 1 [Source:HGNC Symbol;Acc:HGNC:23571]
ENSSSCG00000003115	252.319	0.570039	0.00222645	0.00646459	MEIS3	Meis homeobox 3 [Source:HGNC Symbol;Acc:HGNC:29537]
ENSSSCG00000022081	738.052	0.570242	1.29e-05	7.01e-05	PHLDB2	pleckstrin homology like domain family B member 2 [Source:HGNC Symbol;Acc:HGNC:29573]
ENSSSCG00000035493	355.979	0.570285	0.00126882	0.00396832	SACS	sacsin molecular chaperone [Source:HGNC Symbol;Acc:HGNC:10519]
ENSSSCG00000011514	234.042	0.571431	4.16e-05	0.000198219	MITF	melanogenesis associated transcription factor [Source:HGNC Symbol;Acc:HGNC:7105]
ENSSSCG00000013278	592.355	0.571972	0.00120257	0.00378603	TSPAN18	tetraspanin 18 [Source:HGNC Symbol;Acc:HGNC:20660]
ENSSSCG00000013775	492.834	0.572053	2.67e-05	0.000134082	ADGRE5	adhesion G protein-coupled receptor E5 [Source:HGNC Symbol;Acc:HGNC:1711]
ENSSSCG00000025514	905.973	0.572441	0.000137209	0.000562557
ENSSSCG00000023324	891.036	0.572756	0.00266879	0.00757174	KMT2A	lysine methyltransferase 2A [Source:HGNC Symbol;Acc:HGNC:7132]
ENSSSCG00000035757	155.939	0.57293	1.19e-05	6.52e-05	SSBP2	single stranded DNA binding protein 2 [Source:HGNC Symbol;Acc:HGNC:15831]
ENSSSCG00000017382	511.834	0.574303	3.12e-05	0.000154004	EZH1	histone-lysine N-methyltransferase EZH1 [Source:RefSeq peptide;Acc:NP_001230135]
ENSSSCG00000024696	690.282	0.574807	2.24e-08	2.42e-07
ENSSSCG00000040732	613.464	0.574894	1.16e-10	2.18e-09	WDR81	WD repeat domain 81 [Source:HGNC Symbol;Acc:HGNC:26600]
ENSSSCG00000038617	1075.48	0.575465	5.28e-05	0.00024375	PCMTD2	protein-L-isoaspartate (D-aspartate) O-methyltransferase domain containing 2 [Source:HGNC Symbol;Acc:HGNC:15882]
ENSSSCG00000011720	1195.1	0.575668	1.15e-07	1.04e-06	MBNL1	muscleblind like splicing regulator 1 [Source:HGNC Symbol;Acc:HGNC:6923]
ENSSSCG00000012022	20919.8	0.575684	0.000842374	0.00277319	APP	amyloid beta precursor protein [Source:HGNC Symbol;Acc:HGNC:620]
ENSSSCG00000024001	953.671	0.576401	0.000123777	0.000513684	PLXNA1	plexin A1 [Source:HGNC Symbol;Acc:HGNC:9099]
ENSSSCG00000021285	1162.75	0.578832	2.72e-05	0.000136214	RNF216	ring finger protein 216 [Source:HGNC Symbol;Acc:HGNC:21698]
ENSSSCG00000006324	1102.21	0.579398	0.00107036	0.00342111	ALDH9A1	aldehyde dehydrogenase 9 family member A1 [Source:HGNC Symbol;Acc:HGNC:412]
ENSSSCG00000017201	493.431	0.579591	4.04e-14	1.68e-12	UNK	unkempt family zinc finger [Source:HGNC Symbol;Acc:HGNC:29369]
ENSSSCG00000003021	1053.05	0.579856	2.08e-06	1.37e-05	MEGF8	multiple EGF like domains 8 [Source:HGNC Symbol;Acc:HGNC:3233]
ENSSSCG00000003435	269.052	0.581526	0.000316772	0.0011703	MIIP	migration and invasion inhibitory protein [Source:HGNC Symbol;Acc:HGNC:25715]
ENSSSCG00000022496	1194.25	0.581864	0.0017742	0.00532707	STK39	serine/threonine kinase 39 [Source:HGNC Symbol;Acc:HGNC:17717]
ENSSSCG00000036436	685.702	0.58396	5.32e-06	3.17e-05	FZD1	frizzled class receptor 1 [Source:HGNC Symbol;Acc:HGNC:4038]
ENSSSCG00000034321	2203.36	0.584603	1.98e-05	0.00010259	TP53INP1	tumor protein p53 inducible nuclear protein 1 [Source:HGNC Symbol;Acc:HGNC:18022]
ENSSSCG00000000278	1615.84	0.584883	2.5e-06	1.62e-05
ENSSSCG00000031493	521.96	0.585557	0.000814713	0.00269019	CYBA	cytochrome b-245 alpha chain [Source:HGNC Symbol;Acc:HGNC:2577]
ENSSSCG00000010368	1530.81	0.586875	2.07e-05	0.000106444	GLUD1	glutamate dehydrogenase 1, mitochondrial [Source:RefSeq peptide;Acc:NP_001231430]
ENSSSCG00000020853	1561.69	0.587091	0.000472997	0.00166512	BTBD3	BTB domain containing 3 [Source:HGNC Symbol;Acc:HGNC:15854]
ENSSSCG00000015735	425.68	0.587369	0.000629714	0.00214792	PTPN18	protein tyrosine phosphatase, non-receptor type 18 [Source:HGNC Symbol;Acc:HGNC:9649]
ENSSSCG00000039812	1269.72	0.587705	0.000152105	0.000616893	RAP2A	RAP2A, member of RAS oncogene family [Source:HGNC Symbol;Acc:HGNC:9861]
ENSSSCG00000016186	2759.35	0.587717	0.00013492	0.000555247	TMBIM1	transmembrane BAX inhibitor motif containing 1 [Source:HGNC Symbol;Acc:HGNC:23410]
ENSSSCG00000009744	1342	0.588761	4.78e-07	3.7e-06	SFSWAP	splicing factor SWAP [Source:HGNC Symbol;Acc:HGNC:10790]
ENSSSCG00000012399	27448.2	0.589025	9.05e-08	8.42e-07	FOXO4	forkhead box O4 [Source:HGNC Symbol;Acc:HGNC:7139]
ENSSSCG00000015568	811.9	0.589581	2.08e-12	5.8e-11	RNF2	ring finger protein 2 [Source:HGNC Symbol;Acc:HGNC:10061]
ENSSSCG00000014967	366.604	0.590125	0.00354491	0.00969686	FAM76B	family with sequence similarity 76 member B [Source:HGNC Symbol;Acc:HGNC:28492]
ENSSSCG00000004029	3015.92	0.590611	1.27e-10	2.37e-09	QKI	QKI, KH domain containing RNA binding [Source:HGNC Symbol;Acc:HGNC:21100]
ENSSSCG00000020879	981.221	0.591271	1.11e-05	6.16e-05	FBXW7	F-box and WD repeat domain containing 7 [Source:HGNC Symbol;Acc:HGNC:16712]
ENSSSCG00000017000	110.925	0.592002	0.000523949	0.00182646	RANBP17	RAN binding protein 17 [Source:HGNC Symbol;Acc:HGNC:14428]
ENSSSCG00000004144	250.245	0.592908	1.13e-06	7.94e-06	HECA	hdc homolog, cell cycle regulator [Source:HGNC Symbol;Acc:HGNC:21041]
ENSSSCG00000017357	1246.23	0.592963	1.35e-06	9.37e-06	ITGA2B	Sus scrofa integrin subunit alpha 2b (ITGA2B), mRNA. [Source:RefSeq mRNA;Acc:NM_213998]
ENSSSCG00000000383	669.088	0.593201	1.28e-06	8.89e-06	RNF41	ring finger protein 41 [Source:HGNC Symbol;Acc:HGNC:18401]
ENSSSCG00000040286	692.608	0.593369	9.38e-09	1.13e-07	CYLD	CYLD lysine 63 deubiquitinase [Source:HGNC Symbol;Acc:HGNC:2584]
ENSSSCG00000016573	217.675	0.593763	0.000384463	0.00139072	IRF5	interferon regulatory factor 5 [Source:HGNC Symbol;Acc:HGNC:6120]
ENSSSCG00000000985	1363.63	0.594134	0.000169496	0.000679136	EXOC2	exocyst complex component 2 [Source:HGNC Symbol;Acc:HGNC:24968]
ENSSSCG00000006502	2607.09	0.594873	2.31e-09	3.2e-08	ARHGEF2	Rho/Rac guanine nucleotide exchange factor 2 [Source:HGNC Symbol;Acc:HGNC:682]
ENSSSCG00000038383	74.4448	0.595502	0.00040586	0.00145569	DYNC2LI1	dynein cytoplasmic 2 light intermediate chain 1 [Source:HGNC Symbol;Acc:HGNC:24595]
ENSSSCG00000001810	317.027	0.595513	0.000136011	0.000558769
ENSSSCG00000033892	415.042	0.595871	0.000165935	0.000667483	EVA1B	eva-1 homolog B [Source:HGNC Symbol;Acc:HGNC:25558]
ENSSSCG00000036326	1214.36	0.595918	1.53e-13	5.69e-12	LATS2	large tumor suppressor kinase 2 [Source:HGNC Symbol;Acc:HGNC:6515]
ENSSSCG00000003950	1754.26	0.596429	3.9e-05	0.000187199	TIE1	tyrosine kinase with immunoglobulin like and EGF like domains 1 [Source:HGNC Symbol;Acc:HGNC:11809]
ENSSSCG00000008692	3259.05	0.596578	5.05e-08	5.03e-07	ADD1	adducin 1 [Source:HGNC Symbol;Acc:HGNC:243]
ENSSSCG00000031175	629.329	0.597001	0.000411106	0.00147009	FNIP2	folliculin interacting protein 2 [Source:HGNC Symbol;Acc:HGNC:29280]
ENSSSCG00000013048	467.556	0.598164	4.82e-09	6.21e-08	C11orf84	chromosome 11 open reading frame 84 [Source:HGNC Symbol;Acc:HGNC:25115]
ENSSSCG00000010862	1903.92	0.599314	4e-19	4.6e-17	CDC42BPA	CDC42 binding protein kinase alpha [Source:HGNC Symbol;Acc:HGNC:1737]
ENSSSCG00000040445	1059.03	0.599698	0.000136725	0.000561056	RND3	rho-related GTP-binding protein RhoE precursor [Source:RefSeq peptide;Acc:NP_999461]
ENSSSCG00000022636	93.0196	0.599944	0.00247398	0.00707672	DENND5B	DENN domain containing 5B [Source:HGNC Symbol;Acc:HGNC:28338]
ENSSSCG00000006840	197.422	0.600051	0.00036777	0.00133656	WDR47	WD repeat domain 47 [Source:HGNC Symbol;Acc:HGNC:29141]
ENSSSCG00000035634	337.752	0.600191	7.86e-07	5.77e-06		phospholipid scramblase 1 [Source:RefSeq peptide;Acc:NP_001233142]
ENSSSCG00000010534	671.468	0.602054	3.69e-07	2.93e-06	HPS1	HPS1, biogenesis of lysosomal organelles complex 3 subunit 1 [Source:HGNC Symbol;Acc:HGNC:5163]
ENSSSCG00000011430	1276.49	0.602532	6.81e-10	1.09e-08	DUSP7	dual specificity phosphatase 7 [Source:HGNC Symbol;Acc:HGNC:3073]
ENSSSCG00000013895	257.496	0.60267	2.82e-06	1.8e-05	MAST3	microtubule associated serine/threonine kinase 3 [Source:HGNC Symbol;Acc:HGNC:19036]
ENSSSCG00000022447	3287.54	0.602973	0.000322746	0.00119021	F3	coagulation factor III, tissue factor [Source:HGNC Symbol;Acc:HGNC:3541]
ENSSSCG00000008197	852.225	0.603441	0.000602856	0.00206645	SEMA4C	semaphorin 4C [Source:HGNC Symbol;Acc:HGNC:10731]
ENSSSCG00000016501	707.214	0.604356	0.000148511	0.00060507	KDM7A	lysine demethylase 7A [Source:HGNC Symbol;Acc:HGNC:22224]
ENSSSCG00000000160	499.281	0.605899	0.000982344	0.00317321	PRDM4	PR/SET domain 4 [Source:HGNC Symbol;Acc:HGNC:9348]
ENSSSCG00000005719	848.433	0.606607	3.91e-07	3.08e-06	RAPGEF1	Rap guanine nucleotide exchange factor 1 [Source:HGNC Symbol;Acc:HGNC:4568]
ENSSSCG00000005510	309.101	0.606665	0.00187825	0.00558892	PHF19	PHD finger protein 19 [Source:HGNC Symbol;Acc:HGNC:24566]
ENSSSCG00000039393	1053.22	0.606865	3.95e-05	0.000189481	SPRED1	sprouty related EVH1 domain containing 1 [Source:HGNC Symbol;Acc:HGNC:20249]
ENSSSCG00000026110	982.227	0.60738	5.1e-09	6.5e-08	SRPK2	SRSF protein kinase 2 [Source:HGNC Symbol;Acc:HGNC:11306]
ENSSSCG00000027017	1330.05	0.607623	9.76e-09	1.17e-07
ENSSSCG00000012295	69.6486	0.608748	0.00237316	0.00683494	MAGIX	MAGI family member, X-linked [Source:HGNC Symbol;Acc:HGNC:30006]
ENSSSCG00000012875	456.901	0.60888	0.000114921	0.000480005	TPCN2	two pore segment channel 2 [Source:HGNC Symbol;Acc:HGNC:20820]
ENSSSCG00000016113	3258.98	0.610311	4.74e-11	9.88e-10	BMPR2	bone morphogenetic protein receptor type-2 precursor [Source:RefSeq peptide;Acc:NP_001191829]
ENSSSCG00000007426	264.549	0.610907	5.59e-05	0.000254449	ACOT8	acyl-CoA thioesterase 8 [Source:HGNC Symbol;Acc:HGNC:15919]
ENSSSCG00000000695	350.833	0.611083	0.00329978	0.00911545	IFFO1	intermediate filament family orphan 1 [Source:HGNC Symbol;Acc:HGNC:24970]
ENSSSCG00000011569	703.088	0.612866	0.000108833	0.000457926
ENSSSCG00000025820	361.431	0.6145	3.84e-05	0.000184917	SLC15A4	solute carrier family 15 member 4 [Source:HGNC Symbol;Acc:HGNC:23090]
ENSSSCG00000008388	355.166	0.615662	4.59e-05	0.00021594	REL	REL proto-oncogene, NF-kB subunit [Source:HGNC Symbol;Acc:HGNC:9954]
ENSSSCG00000016918	476.115	0.615971	0.000131554	0.000543118	MAP3K1	mitogen-activated protein kinase kinase kinase 1 [Source:HGNC Symbol;Acc:HGNC:6848]
ENSSSCG00000008981	632.151	0.616071	0.0001806	0.000715382
ENSSSCG00000010128	235.186	0.616236	0.000362787	0.00132014	SEPT5	septin 5 [Source:HGNC Symbol;Acc:HGNC:9164]
ENSSSCG00000014852	3447.66	0.616405	2.7e-05	0.00013533	ARRB1	arrestin beta 1 [Source:HGNC Symbol;Acc:HGNC:711]
ENSSSCG00000004087	403.639	0.616791	0.000118563	0.000493482	CCDC170	coiled-coil domain containing 170 [Source:HGNC Symbol;Acc:HGNC:21177]
ENSSSCG00000037263	875.579	0.617837	2.84e-09	3.83e-08	SIAH1	siah E3 ubiquitin protein ligase 1 [Source:HGNC Symbol;Acc:HGNC:10857]
ENSSSCG00000013829	653.935	0.617951	6.15e-05	0.000276814	SYDE1	synapse defective Rho GTPase homolog 1 [Source:HGNC Symbol;Acc:HGNC:25824]
ENSSSCG00000012055	720.832	0.618527	0.000291947	0.00109016	MORC3	MORC family CW-type zinc finger 3 [Source:HGNC Symbol;Acc:HGNC:23572]
ENSSSCG00000030358	309.862	0.619115	0.00294577	0.00824123	SARM1	sterile alpha and TIR motif containing 1 [Source:HGNC Symbol;Acc:HGNC:17074]
ENSSSCG00000021698	752.059	0.61951	1.26e-09	1.86e-08	RRP1B	ribosomal RNA processing 1B [Source:HGNC Symbol;Acc:HGNC:23818]
ENSSSCG00000004222	540.349	0.6204	1.73e-06	1.17e-05	NCOA7	nuclear receptor coactivator 7 [Source:HGNC Symbol;Acc:HGNC:21081]
ENSSSCG00000005364	423.176	0.622746	4.41e-10	7.34e-09	TDRD7	tudor domain containing 7 [Source:HGNC Symbol;Acc:HGNC:30831]
ENSSSCG00000005082	716.293	0.62339	5.4e-05	0.000247685	PCNX4	pecanex homolog 4 [Source:HGNC Symbol;Acc:HGNC:20349]
ENSSSCG00000040435	1405.94	0.623862	3.75e-08	3.81e-07	STAT6	signal transducer and activator of transcription 6 [Source:HGNC Symbol;Acc:HGNC:11368]
ENSSSCG00000016691	384.826	0.625137	5.82e-07	4.41e-06	JAZF1	JAZF zinc finger 1 [Source:HGNC Symbol;Acc:HGNC:28917]
ENSSSCG00000028759	1008.87	0.625761	5.28e-07	4.05e-06	ASAP1	ArfGAP with SH3 domain, ankyrin repeat and PH domain 1 [Source:HGNC Symbol;Acc:HGNC:2720]
ENSSSCG00000009477	2372.62	0.626112	0.00349595	0.0095905	EDNRB	endothelin receptor type B [Source:HGNC Symbol;Acc:HGNC:3180]
ENSSSCG00000038853	546.299	0.626985	8.41e-05	0.000365899	GPR137B	G protein-coupled receptor 137B [Source:HGNC Symbol;Acc:HGNC:11862]
ENSSSCG00000017584	1695.29	0.627431	3.28e-07	2.64e-06	PPP1R9B	protein phosphatase 1 regulatory subunit 9B [Source:HGNC Symbol;Acc:HGNC:9298]
ENSSSCG00000021149	308.893	0.628211	1.56e-06	1.07e-05	RNF217	ring finger protein 217 [Source:HGNC Symbol;Acc:HGNC:21487]
ENSSSCG00000003183	566.6	0.628501	1.07e-12	3.21e-11	RRAS	RAS related [Source:HGNC Symbol;Acc:HGNC:10447]
ENSSSCG00000014390	277.226	0.629065	1.71e-05	8.97e-05	FCHSD1	FCH and double SH3 domains 1 [Source:HGNC Symbol;Acc:HGNC:25463]
ENSSSCG00000005604	180.419	0.629314	0.00156006	0.00475312	PBX3	PBX homeobox 3 [Source:HGNC Symbol;Acc:HGNC:8634]
ENSSSCG00000013766	143.45	0.630162	0.000741809	0.00247466	IL27RA	interleukin-27 receptor subunit alpha precursor [Source:RefSeq peptide;Acc:NP_001230813]
ENSSSCG00000016792	510.757	0.630194	0.000111482	0.000467482	RETREG1	reticulophagy regulator 1 [Source:HGNC Symbol;Acc:HGNC:25964]
ENSSSCG00000015701	293.188	0.632411	9.04e-06	5.1e-05	MGAT5	mannosyl (alpha-1,6-)-glycoprotein beta-1,6-N-acetyl-glucosaminyltransferase [Source:HGNC Symbol;Acc:HGNC:7049]
ENSSSCG00000032549	394.834	0.632663	3.33e-05	0.00016311	GNA12	G protein subunit alpha 12 [Source:HGNC Symbol;Acc:HGNC:4380]
ENSSSCG00000035993	304.563	0.63275	0.00173507	0.00522607	C1QTNF2	C1q and TNF related 2 [Source:HGNC Symbol;Acc:HGNC:14325]
ENSSSCG00000013595	216.883	0.632887	0.0015232	0.00464778	CERS4	ceramide synthase 4 [Source:HGNC Symbol;Acc:HGNC:23747]
ENSSSCG00000002921	694.66	0.633083	0.00174554	0.00525429	CLIP3	CAP-Gly domain containing linker protein 3 [Source:HGNC Symbol;Acc:HGNC:24314]
ENSSSCG00000011664	1215.48	0.633116	0.00188985	0.00561758	RBP1	retinol binding protein 1 [Source:HGNC Symbol;Acc:HGNC:9919]
ENSSSCG00000015850	220.338	0.635089	0.00186839	0.00556306	DUSP4	dual specificity phosphatase 4 [Source:HGNC Symbol;Acc:HGNC:3070]
ENSSSCG00000012836	2873.61	0.635745	2.75e-09	3.72e-08	AP2A2	adaptor related protein complex 2 alpha 2 subunit [Source:HGNC Symbol;Acc:HGNC:562]
ENSSSCG00000014581	408.899	0.636034	0.00257595	0.00734195	TUB	tubby bipartite transcription factor [Source:HGNC Symbol;Acc:HGNC:12406]
ENSSSCG00000003768	200.28	0.6375	0.00024959	0.000952944
ENSSSCG00000022741	3327.73	0.638122	0.00219206	0.00637861	PDGFRB	platelet derived growth factor receptor beta [Source:HGNC Symbol;Acc:HGNC:8804]
ENSSSCG00000037580	185.657	0.639564	0.000279477	0.00104964	ITPRIPL1	ITPRIP like 1 [Source:HGNC Symbol;Acc:HGNC:29371]
ENSSSCG00000014113	64.3738	0.63967	0.00123635	0.0038787	HOMER1	homer scaffolding protein 1 [Source:HGNC Symbol;Acc:HGNC:17512]
ENSSSCG00000027778	1432.62	0.640552	2.14e-13	7.66e-12
ENSSSCG00000023294	467.008	0.640594	0.000186716	0.000737153	KRCC1	lysine rich coiled-coil 1 [Source:HGNC Symbol;Acc:HGNC:28039]
ENSSSCG00000004249	209.517	0.64084	0.0017883	0.0053604	CEP85L	centrosomal protein 85 like [Source:HGNC Symbol;Acc:HGNC:21638]
ENSSSCG00000012508	156.024	0.644604	0.00358248	0.0097751
ENSSSCG00000017472	2194.98	0.64553	0.00362207	0.00986442	IGFBP4	insulin-like growth factor-binding protein 4 precursor [Source:RefSeq peptide;Acc:NP_001116601]
ENSSSCG00000017623	946.666	0.645825	0.000134304	0.000552872	VEZF1	vascular endothelial zinc finger 1 [Source:HGNC Symbol;Acc:HGNC:12949]
ENSSSCG00000038549	2407.3	0.646822	0.000885786	0.00289157	ZFP36L2	ZFP36 ring finger protein like 2 [Source:HGNC Symbol;Acc:HGNC:1108]
ENSSSCG00000011033	12000.4	0.648292	0.000213969	0.000831856	VIM	vimentin [Source:HGNC Symbol;Acc:HGNC:12692]
ENSSSCG00000022464	1103.29	0.649564	7.81e-17	6.13e-15	KBTBD2	kelch repeat and BTB domain containing 2 [Source:HGNC Symbol;Acc:HGNC:21751]
ENSSSCG00000014875	692.784	0.649798	0.000668112	0.00225784	CAPN5	calpain 5 [Source:HGNC Symbol;Acc:HGNC:1482]
ENSSSCG00000012840	1182.9	0.652971	2.13e-06	1.4e-05	CD151	CD151 molecule (Raph blood group) [Source:HGNC Symbol;Acc:HGNC:1630]
ENSSSCG00000000033	562.295	0.653	0.0027391	0.00774044	TSPO	Sus scrofa translocator protein (TSPO), mRNA. [Source:RefSeq mRNA;Acc:NM_213753]
ENSSSCG00000000167	342.191	0.653481	0.000537625	0.00186911	RIC8B	RIC8 guanine nucleotide exchange factor B [Source:HGNC Symbol;Acc:HGNC:25555]
ENSSSCG00000015129	3576.92	0.653564	7.57e-13	2.35e-11	ARHGEF12	Rho guanine nucleotide exchange factor 12 [Source:HGNC Symbol;Acc:HGNC:14193]
ENSSSCG00000002666	823.599	0.653969	4.4e-06	2.67e-05	KIAA0513	KIAA0513 [Source:HGNC Symbol;Acc:HGNC:29058]
ENSSSCG00000013295	712.854	0.654921	1.56e-06	1.06e-05	TRIM44	tripartite motif containing 44 [Source:HGNC Symbol;Acc:HGNC:19016]
ENSSSCG00000016755	296.711	0.655526	0.000639486	0.00217605	POLM	DNA polymerase mu [Source:HGNC Symbol;Acc:HGNC:9185]
ENSSSCG00000002774	1481.4	0.656013	2.66e-07	2.18e-06	RIPOR1	RHO family interacting cell polarization regulator 1 [Source:HGNC Symbol;Acc:HGNC:25836]
ENSSSCG00000038618	334.092	0.657109	9.85e-05	0.000420229	RFLNB	refilin B [Source:HGNC Symbol;Acc:HGNC:28705]
ENSSSCG00000028983	1442.64	0.657141	1.53e-05	8.16e-05	TBC1D1	TBC1 domain family member 1 [Source:HGNC Symbol;Acc:HGNC:11578]
ENSSSCG00000040519	167.753	0.657373	0.00129192	0.00402909	URGCP	upregulator of cell proliferation [Source:HGNC Symbol;Acc:HGNC:30890]
ENSSSCG00000012633	3230.26	0.658786	2.62e-06	1.69e-05	IL13RA1	interleukin-13 receptor subunit alpha-1 precursor [Source:RefSeq peptide;Acc:NP_999506]
ENSSSCG00000029507	99.6941	0.658825	0.00315493	0.0087577	RASGEF1B	RasGEF domain family member 1B [Source:HGNC Symbol;Acc:HGNC:24881]
ENSSSCG00000026152	595.618	0.659449	9.15e-10	1.41e-08	PRKD2	protein kinase D2 [Source:HGNC Symbol;Acc:HGNC:17293]
ENSSSCG00000023171	326.531	0.659889	1.76e-05	9.24e-05	PQLC1	PQ loop repeat containing 1 [Source:HGNC Symbol;Acc:HGNC:26188]
ENSSSCG00000035152	161.87	0.659929	0.000399621	0.00143694	TEF	TEF, PAR bZIP transcription factor [Source:HGNC Symbol;Acc:HGNC:11722]
ENSSSCG00000032960	251.684	0.660385	0.00105929	0.00339031	MANEAL	mannosidase endo-alpha like [Source:HGNC Symbol;Acc:HGNC:26452]
ENSSSCG00000007727	206.019	0.660502	0.00138463	0.0042808	AUTS2	AUTS2, activator of transcription and developmental regulator [Source:HGNC Symbol;Acc:HGNC:14262]
ENSSSCG00000029576	243.743	0.662689	0.00335612	0.00925316	ZNF239	zinc finger protein 239 [Source:HGNC Symbol;Acc:HGNC:13031]
ENSSSCG00000016656	378.369	0.663779	4.52e-06	2.73e-05	ELMO1	engulfment and cell motility 1 [Source:HGNC Symbol;Acc:HGNC:16286]
ENSSSCG00000011797	317.353	0.664097	4.14e-05	0.00019708	TBCCD1	TBCC domain containing 1 [Source:HGNC Symbol;Acc:HGNC:25546]
ENSSSCG00000022676	174.241	0.664439	0.00309597	0.00861413	OPHN1	oligophrenin 1 [Source:HGNC Symbol;Acc:HGNC:8148]
ENSSSCG00000009505	1217.77	0.664605	2.7e-08	2.84e-07	MBNL2	muscleblind like splicing regulator 2 [Source:HGNC Symbol;Acc:HGNC:16746]
ENSSSCG00000004979	644.365	0.665107	7.57e-10	1.19e-08	MYO9A	myosin IXA [Source:HGNC Symbol;Acc:HGNC:7608]
ENSSSCG00000008738	242.307	0.666382	2.58e-05	0.000130109	CC2D2A	coiled-coil and C2 domain containing 2A [Source:HGNC Symbol;Acc:HGNC:29253]
ENSSSCG00000003553	926.88	0.667108	1.05e-07	9.64e-07	MTFR1L	mitochondrial fission regulator 1 like [Source:HGNC Symbol;Acc:HGNC:28836]
ENSSSCG00000013786	171.388	0.667535	0.00107617	0.00343739	ZNF333	zinc finger protein 333 [Source:HGNC Symbol;Acc:HGNC:15624]
ENSSSCG00000012956	420.284	0.670039	0.000514803	0.00179853	PACS1	phosphofurin acidic cluster sorting protein 1 [Source:HGNC Symbol;Acc:HGNC:30032]
ENSSSCG00000032265	2903	0.670208	3.4e-08	3.5e-07	AES	amino-terminal enhancer of split [Source:HGNC Symbol;Acc:HGNC:307]
ENSSSCG00000011950	166.022	0.670366	5.19e-05	0.000240269	NXPE3	neurexophilin and PC-esterase domain family member 3 [Source:HGNC Symbol;Acc:HGNC:28238]
ENSSSCG00000002243	874.962	0.670633	1.25e-09	1.85e-08	SLC12A6	solute carrier family 12 member 6 [Source:HGNC Symbol;Acc:HGNC:10914]
ENSSSCG00000016836	318.207	0.671616	1.71e-10	3.08e-09	NADK2	NAD kinase 2, mitochondrial [Source:HGNC Symbol;Acc:HGNC:26404]
ENSSSCG00000004121	989.904	0.671724	2.26e-07	1.89e-06	FBXO30	F-box protein 30 [Source:HGNC Symbol;Acc:HGNC:15600]
ENSSSCG00000027314	994.984	0.673243	3.59e-05	0.000174032	CAMSAP2	calmodulin regulated spectrin associated protein family member 2 [Source:HGNC Symbol;Acc:HGNC:29188]
ENSSSCG00000013016	505.62	0.674363	1.39e-09	2.03e-08	PPP2R5B	protein phosphatase 2 regulatory subunit B'beta [Source:HGNC Symbol;Acc:HGNC:9310]
ENSSSCG00000004551	1635.43	0.67503	3.19e-10	5.5e-09	ZNF609	zinc finger protein 609 [Source:HGNC Symbol;Acc:HGNC:29003]
ENSSSCG00000015273	1777.89	0.675106	5.26e-05	0.000242889	ATP2B4	ATPase plasma membrane Ca2+ transporting 4 [Source:HGNC Symbol;Acc:HGNC:817]
ENSSSCG00000040811	110.8	0.675333	0.00144827	0.00444578
ENSSSCG00000005627	611.367	0.676268	0.00211683	0.00618785	AK1	adenylate kinase 1 [Source:HGNC Symbol;Acc:HGNC:361]
ENSSSCG00000027487	443.641	0.676468	2.16e-06	1.42e-05	LAT2	linker for activation of T-cells family member 2 [Source:HGNC Symbol;Acc:HGNC:12749]
ENSSSCG00000029082	2303.18	0.676552	3.72e-08	3.79e-07	KMT2E	lysine methyltransferase 2E [Source:HGNC Symbol;Acc:HGNC:18541]
ENSSSCG00000004938	401.519	0.676677	3.17e-05	0.00015617	DENND4A	DENN domain containing 4A [Source:HGNC Symbol;Acc:HGNC:24321]
ENSSSCG00000012403	2251.77	0.676681	1.29e-05	7.02e-05
ENSSSCG00000010340	756.779	0.67709	0.000995233	0.00320904	FAM213A	family with sequence similarity 213 member A [Source:HGNC Symbol;Acc:HGNC:28651]
ENSSSCG00000008207	540.106	0.677851	1.18e-11	2.76e-10	RPIA	ribose 5-phosphate isomerase A [Source:HGNC Symbol;Acc:HGNC:10297]
ENSSSCG00000038569	315.971	0.678686	0.00012897	0.000533529	ARMCX1	armadillo repeat containing, X-linked 1 [Source:HGNC Symbol;Acc:HGNC:18073]
ENSSSCG00000033385	634.752	0.678828	0.000682605	0.00229866
ENSSSCG00000029521	893.828	0.679189	1.59e-05	8.41e-05	CD82	CD82 molecule [Source:HGNC Symbol;Acc:HGNC:6210]
ENSSSCG00000030679	163.416	0.679726	0.000115194	0.000480862	C14orf28	chromosome 14 open reading frame 28 [Source:HGNC Symbol;Acc:HGNC:19834]
ENSSSCG00000007637	831.462	0.680192	0.000155783	0.000629841	TRIM4	tripartite motif containing 4 [Source:HGNC Symbol;Acc:HGNC:16275]
ENSSSCG00000016531	108.45	0.680486	8.52e-06	4.84e-05	C7orf49	chromosome 7 open reading frame 49 [Source:HGNC Symbol;Acc:HGNC:22432]
ENSSSCG00000005975	1644.49	0.680867	3.21e-05	0.000157755	MTSS1	MTSS1, I-BAR domain containing [Source:HGNC Symbol;Acc:HGNC:20443]
ENSSSCG00000004332	150.711	0.682108	0.000179875	0.000712904	BACH2	BTB domain and CNC homolog 2 [Source:HGNC Symbol;Acc:HGNC:14078]
ENSSSCG00000010644	346.766	0.682932	5.61e-07	4.27e-06	DCLRE1A	DNA cross-link repair 1A [Source:HGNC Symbol;Acc:HGNC:17660]
ENSSSCG00000005901	722.013	0.683034	4.57e-09	5.91e-08
ENSSSCG00000038918	2403.38	0.684504	4.72e-09	6.1e-08	CTSF	cathepsin F [Source:HGNC Symbol;Acc:HGNC:2531]
ENSSSCG00000040682	1437.53	0.685777	6.45e-11	1.3e-09	MAPK3	mitogen-activated protein kinase 3 [Source:HGNC Symbol;Acc:HGNC:6877]
ENSSSCG00000011511	1332.32	0.686327	3.95e-06	2.42e-05	FRMD4B	FERM domain containing 4B [Source:HGNC Symbol;Acc:HGNC:24886]
ENSSSCG00000005284	606.787	0.687146	0.000647018	0.00219683	GNA14	G protein subunit alpha 14 [Source:HGNC Symbol;Acc:HGNC:4382]
ENSSSCG00000030432	68.6261	0.687989	0.00301878	0.00842566
ENSSSCG00000028552	685.706	0.68855	1.15e-05	6.33e-05	BHLHE41	basic helix-loop-helix family member e41 [Source:HGNC Symbol;Acc:HGNC:16617]
ENSSSCG00000022155	828.838	0.689757	0.000190022	0.000747719	RBPJ	recombination signal binding protein for immunoglobulin kappa J region [Source:HGNC Symbol;Acc:HGNC:5724]
ENSSSCG00000015247	1033.85	0.690029	5.57e-07	4.25e-06	ZBTB44	zinc finger and BTB domain containing 44 [Source:HGNC Symbol;Acc:HGNC:25001]
ENSSSCG00000028109	87.2303	0.690526	0.000220025	0.000852842	SNTB2	syntrophin beta 2 [Source:HGNC Symbol;Acc:HGNC:11169]
ENSSSCG00000010138	295.587	0.690873	0.00208458	0.00610735	ZDHHC8	zinc finger DHHC-type containing 8 [Source:HGNC Symbol;Acc:HGNC:18474]
ENSSSCG00000010078	438.247	0.691479	8.12e-05	0.000354677	TOP3B	DNA topoisomerase III beta [Source:HGNC Symbol;Acc:HGNC:11993]
ENSSSCG00000005533	1648.28	0.692278	0.00165424	0.00500905	PTGS1	prostaglandin-endoperoxide synthase 1 [Source:HGNC Symbol;Acc:HGNC:9604]
ENSSSCG00000012915	112.767	0.692584	0.00361674	0.0098526	CLCF1	cardiotrophin like cytokine factor 1 [Source:HGNC Symbol;Acc:HGNC:17412]
ENSSSCG00000033171	281.199	0.692901	9.82e-05	0.000419323	MAPK11	mitogen-activated protein kinase 11 [Source:HGNC Symbol;Acc:HGNC:6873]
ENSSSCG00000010915	851.836	0.692903	0.000367315	0.00133525	NAV1	neuron navigator 1 [Source:HGNC Symbol;Acc:HGNC:15989]
ENSSSCG00000002383	273.961	0.693487	0.00281519	0.00792519	FOS	proto-oncogene c-Fos [Source:RefSeq peptide;Acc:NP_001116585]
ENSSSCG00000004421	928.845	0.694108	0.000130753	0.000540434	FYN	FYN proto-oncogene, Src family tyrosine kinase [Source:HGNC Symbol;Acc:HGNC:4037]
ENSSSCG00000005045	529.451	0.69456	0.00179766	0.00538392	BMP4	bone morphogenetic protein 4 [Source:HGNC Symbol;Acc:HGNC:1071]
ENSSSCG00000027312	325.817	0.694678	2.22e-06	1.46e-05	PTCH1	patched 1 [Source:HGNC Symbol;Acc:HGNC:9585]
ENSSSCG00000026004	1513.17	0.695726	1.8e-06	1.21e-05	MSRB3	methionine sulfoxide reductase B3 [Source:HGNC Symbol;Acc:HGNC:27375]
ENSSSCG00000008066	134.856	0.695982	0.000764495	0.00254143	ZNF484	zinc finger protein 484 [Source:HGNC Symbol;Acc:HGNC:23385]
ENSSSCG00000030502	560.262	0.698306	0.000534351	0.00185863	CEP170	centrosomal protein 170 [Source:HGNC Symbol;Acc:HGNC:28920]
ENSSSCG00000025182	809.969	0.699086	1.6e-11	3.65e-10	ELK4	ELK4, ETS transcription factor [Source:HGNC Symbol;Acc:HGNC:3326]
ENSSSCG00000008168	970.359	0.699302	3.43e-08	3.53e-07	RNF149	ring finger protein 149 [Source:HGNC Symbol;Acc:HGNC:23137]
ENSSSCG00000002267	75.2546	0.69936	0.00154917	0.00472096	RGMA	repulsive guidance molecule family member a [Source:HGNC Symbol;Acc:HGNC:30308]
ENSSSCG00000029616	385.759	0.699514	9.31e-07	6.7e-06	FAAP100	Fanconi anemia core complex associated protein 100 [Source:HGNC Symbol;Acc:HGNC:26171]
ENSSSCG00000017912	631.883	0.701062	0.000211229	0.000822796	PLD2	phospholipase D2 [Source:HGNC Symbol;Acc:HGNC:9068]
ENSSSCG00000000402	1315.8	0.701182	6.9e-07	5.15e-06	RBMS2	RNA binding motif single stranded interacting protein 2 [Source:HGNC Symbol;Acc:HGNC:9909]
ENSSSCG00000002672	274.802	0.701251	5.55e-05	0.00025311	TLDC1	TBC/LysM-associated domain containing 1 [Source:HGNC Symbol;Acc:HGNC:29325]
ENSSSCG00000035284	1071.22	0.701342	4.72e-07	3.66e-06	BMF	Bcl2 modifying factor [Source:HGNC Symbol;Acc:HGNC:24132]
ENSSSCG00000030123	1504.85	0.701794	1.98e-11	4.44e-10	CDS2	CDP-diacylglycerol synthase 2 [Source:HGNC Symbol;Acc:HGNC:1801]
ENSSSCG00000002841	1093.28	0.702927	1.26e-21	2.19e-19	N4BP1	NEDD4 binding protein 1 [Source:HGNC Symbol;Acc:HGNC:29850]
ENSSSCG00000015201	213.879	0.704539	0.000500714	0.00175318	MSANTD2	Myb/SANT DNA binding domain containing 2 [Source:HGNC Symbol;Acc:HGNC:26266]
ENSSSCG00000007944	438.139	0.705522	0.000325563	0.00119906
ENSSSCG00000038026	1040.46	0.705708	2.89e-10	5.02e-09	RAB12	RAB12, member RAS oncogene family [Source:HGNC Symbol;Acc:HGNC:31332]
ENSSSCG00000004304	605.835	0.706569	2.86e-05	0.00014253	SLC35A1	solute carrier family 35 member A1 [Source:HGNC Symbol;Acc:HGNC:11021]
ENSSSCG00000017197	711.72	0.707276	2.73e-05	0.000136759	FBF1	Fas binding factor 1 [Source:HGNC Symbol;Acc:HGNC:24674]
ENSSSCG00000008642	575.939	0.708354	2.06e-05	0.000105954	ASAP2	ArfGAP with SH3 domain, ankyrin repeat and PH domain 2 [Source:HGNC Symbol;Acc:HGNC:2721]
ENSSSCG00000039182	459.531	0.709124	0.000329764	0.00121265	C11orf96	chromosome 11 open reading frame 96 [Source:HGNC Symbol;Acc:HGNC:38675]
ENSSSCG00000021704	116.003	0.709323	2.36e-06	1.54e-05	PTPDC1	protein tyrosine phosphatase domain containing 1 [Source:HGNC Symbol;Acc:HGNC:30184]
ENSSSCG00000037536	362.294	0.709414	5.97e-07	4.51e-06	SLC25A28	solute carrier family 25 member 28 [Source:HGNC Symbol;Acc:HGNC:23472]
ENSSSCG00000015896	1866.8	0.709446	0.00338429	0.00932002	FAP	fibroblast activation protein alpha [Source:HGNC Symbol;Acc:HGNC:3590]
ENSSSCG00000030680	468.658	0.710233	0.000166817	0.000670273	TCF7	transcription factor 7 [Source:HGNC Symbol;Acc:HGNC:11639]
ENSSSCG00000021821	1965.84	0.711215	8.04e-07	5.89e-06	MYO1C	myosin IC [Source:HGNC Symbol;Acc:HGNC:7597]
ENSSSCG00000003198	85.0027	0.711778	0.00247239	0.0070736	FUZ	fuzzy planar cell polarity protein [Source:HGNC Symbol;Acc:HGNC:26219]
ENSSSCG00000011619	374.484	0.711802	3.02e-13	1.05e-11	EEFSEC	eukaryotic elongation factor, selenocysteine-tRNA specific [Source:HGNC Symbol;Acc:HGNC:24614]
ENSSSCG00000003897	350.868	0.711961	9.37e-07	6.72e-06	MOB3C	MOB kinase activator 3C [Source:HGNC Symbol;Acc:HGNC:29800]
ENSSSCG00000015368	275.198	0.712368	0.00109346	0.00348715	HDAC9	histone deacetylase 9 [Source:HGNC Symbol;Acc:HGNC:14065]
ENSSSCG00000024623	752.695	0.712908	4.89e-09	6.27e-08	USP25	ubiquitin specific peptidase 25 [Source:HGNC Symbol;Acc:HGNC:12624]
ENSSSCG00000015645	947.917	0.713729	2.62e-05	0.000131981
ENSSSCG00000000759	134.867	0.71444	8.82e-05	0.000382417
ENSSSCG00000038948	1472.89	0.715331	2.46e-12	6.76e-11	ETS2	ETS proto-oncogene 2, transcription factor [Source:HGNC Symbol;Acc:HGNC:3489]
ENSSSCG00000016342	117.349	0.715538	8.75e-07	6.37e-06	HES6	hes family bHLH transcription factor 6 [Source:HGNC Symbol;Acc:HGNC:18254]
ENSSSCG00000016119	215.641	0.715744	2.11e-06	1.39e-05
ENSSSCG00000009627	409.96	0.716158	4.41e-05	0.000208341
ENSSSCG00000011933	466.842	0.71661	2.81e-07	2.29e-06	NECTIN3	nectin cell adhesion molecule 3 [Source:HGNC Symbol;Acc:HGNC:17664]
ENSSSCG00000010226	1952.5	0.717054	8.16e-07	5.97e-06	JMJD1C	jumonji domain containing 1C [Source:HGNC Symbol;Acc:HGNC:12313]
ENSSSCG00000040786	14152.4	0.717997	3.69e-09	4.89e-08	SPTBN1	spectrin beta, non-erythrocytic 1 [Source:HGNC Symbol;Acc:HGNC:11275]
ENSSSCG00000021749	92.4257	0.718198	3.57e-06	2.21e-05	MCF2L2	MCF.2 cell line derived transforming sequence-like 2 [Source:HGNC Symbol;Acc:HGNC:30319]
ENSSSCG00000014960	1158.36	0.719317	6.46e-05	0.00028907	AMOTL1	angiomotin like 1 [Source:HGNC Symbol;Acc:HGNC:17811]
ENSSSCG00000036423	1285.33	0.719549	1.55e-07	1.35e-06	CCDC50	coiled-coil domain containing 50 [Source:HGNC Symbol;Acc:HGNC:18111]
ENSSSCG00000035196	304.36	0.71972	2.12e-09	2.98e-08
ENSSSCG00000023974	704.266	0.720553	6.23e-06	3.66e-05	PHF21A	PHD finger protein 21A [Source:HGNC Symbol;Acc:HGNC:24156]
ENSSSCG00000000907	564.629	0.722311	0.000911822	0.00296416	PLXNC1	plexin C1 [Source:HGNC Symbol;Acc:HGNC:9106]
ENSSSCG00000039616	211.043	0.722733	0.000349152	0.0012767	ZBTB25	zinc finger and BTB domain containing 25 [Source:HGNC Symbol;Acc:HGNC:13112]
ENSSSCG00000040208	850.916	0.723605	4.78e-06	2.87e-05	PAG1	phosphoprotein membrane anchor with glycosphingolipid microdomains 1 [Source:HGNC Symbol;Acc:HGNC:30043]
ENSSSCG00000001567	48.59	0.723671	0.00120117	0.00378328	CPNE5	copine 5 [Source:HGNC Symbol;Acc:HGNC:2318]
ENSSSCG00000010949	822.13	0.724663	0.000590824	0.00202934	DAPK1	death associated protein kinase 1 [Source:HGNC Symbol;Acc:HGNC:2674]
ENSSSCG00000035859	1272.36	0.72471	2.46e-08	2.63e-07	WNT5A	Wnt family member 5A [Source:HGNC Symbol;Acc:HGNC:12784]
ENSSSCG00000011076	94.1487	0.725452	1.26e-05	6.87e-05	OTUD1	OTU deubiquitinase 1 [Source:HGNC Symbol;Acc:HGNC:27346]
ENSSSCG00000030467	437.839	0.72636	0.000608451	0.00208236	PHC3	polyhomeotic homolog 3 [Source:HGNC Symbol;Acc:HGNC:15682]
ENSSSCG00000014838	288.914	0.726504	5.17e-06	3.09e-05	PGM2L1	phosphoglucomutase 2 like 1 [Source:HGNC Symbol;Acc:HGNC:20898]
ENSSSCG00000008051	148.816	0.726961	0.00236059	0.00680147	ABCA3	ATP binding cassette subfamily A member 3 [Source:HGNC Symbol;Acc:HGNC:33]
ENSSSCG00000029228	1128.33	0.728733	3.49e-05	0.000170159	ZNF276	zinc finger protein 276 [Source:HGNC Symbol;Acc:HGNC:23330]
ENSSSCG00000006720	58.271	0.729673	0.00298492	0.0083393	HAO2	hydroxyacid oxidase 2 [Source:HGNC Symbol;Acc:HGNC:4810]
ENSSSCG00000008773	1420.15	0.730611	4.64e-05	0.000217895	PGM2	phosphoglucomutase 2 [Source:HGNC Symbol;Acc:HGNC:8906]
ENSSSCG00000010650	449.166	0.731002	9.52e-11	1.84e-09	AFAP1L2	actin filament associated protein 1 like 2 [Source:HGNC Symbol;Acc:HGNC:25901]
ENSSSCG00000033703	726.945	0.732216	0.00014733	0.00060043	FAM111A	family with sequence similarity 111 member A [Source:HGNC Symbol;Acc:HGNC:24725]
ENSSSCG00000024621	455.402	0.73246	2.15e-09	3.02e-08	KAT2B	lysine acetyltransferase 2B [Source:HGNC Symbol;Acc:HGNC:8638]
ENSSSCG00000005024	720.671	0.732862	9.06e-07	6.55e-06	PYGL	glycogen phosphorylase, liver form [Source:RefSeq peptide;Acc:NP_001116644]
ENSSSCG00000015074	376.322	0.734821	1.67e-07	1.44e-06	SIDT2	SID1 transmembrane family member 2 [Source:HGNC Symbol;Acc:HGNC:24272]
ENSSSCG00000007817	190.819	0.735117	5.88e-05	0.000266096	IL4R	interleukin 4 receptor [Source:HGNC Symbol;Acc:HGNC:6015]
ENSSSCG00000026224	1348.91	0.737089	1.7e-07	1.46e-06	ARHGAP31	Rho GTPase activating protein 31 [Source:HGNC Symbol;Acc:HGNC:29216]
ENSSSCG00000001391	198.622	0.737497	1.29e-09	1.9e-08	CCHCR1	coiled-coil alpha-helical rod protein 1 [Source:HGNC Symbol;Acc:HGNC:13930]
ENSSSCG00000008041	1963.58	0.737913	0.000185666	0.000734019	PKD1	polycystin 1, transient receptor potential channel interacting [Source:HGNC Symbol;Acc:HGNC:9008]
ENSSSCG00000025463	3016.31	0.739726	2.71e-06	1.74e-05	PROS1	protein S [Source:HGNC Symbol;Acc:HGNC:9456]
ENSSSCG00000036306	1466.54	0.740634	4.9e-05	0.000228884
ENSSSCG00000028805	971.34	0.740771	0.000907249	0.0029527	PTPRM	protein tyrosine phosphatase, receptor type M [Source:HGNC Symbol;Acc:HGNC:9675]
ENSSSCG00000010683	622.581	0.74081	1.87e-11	4.21e-10	GRK5	G protein-coupled receptor kinase 5 [Source:HGNC Symbol;Acc:HGNC:4544]
ENSSSCG00000012277	1735.02	0.740832	0.00189958	0.0056371	TIMP1	metalloproteinase inhibitor 1 precursor [Source:RefSeq peptide;Acc:NP_999022]
ENSSSCG00000007542	130.587	0.741071	0.00018402	0.00072832	PRKAR1B	protein kinase cAMP-dependent type I regulatory subunit beta [Source:HGNC Symbol;Acc:HGNC:9390]
ENSSSCG00000015825	3324.42	0.741073	0.000261058	0.000991951	ADGRA2	adhesion G protein-coupled receptor A2 [Source:HGNC Symbol;Acc:HGNC:17849]
ENSSSCG00000016754	10216.3	0.741315	0.00248286	0.00709643	AEBP1	AE binding protein 1 [Source:HGNC Symbol;Acc:HGNC:303]
ENSSSCG00000033321	637.835	0.74167	0.000677454	0.00228401	GAS1	growth arrest specific 1 [Source:HGNC Symbol;Acc:HGNC:4165]
ENSSSCG00000001242	1409.47	0.742059	0.000354926	0.00129483	GABBR1	gamma-aminobutyric acid type B receptor subunit 1 [Source:HGNC Symbol;Acc:HGNC:4070]
ENSSSCG00000006087	444.776	0.74327	0.000327591	0.00120528	CPQ	carboxypeptidase Q precursor [Source:RefSeq peptide;Acc:NP_001230620]
ENSSSCG00000012982	710.85	0.74426	2.48e-09	3.41e-08	SIPA1	signal-induced proliferation-associated 1 [Source:HGNC Symbol;Acc:HGNC:10885]
ENSSSCG00000008943	139.255	0.744324	2.43e-05	0.000123173	SLC4A4	solute carrier family 4 member 4 [Source:HGNC Symbol;Acc:HGNC:11030]
ENSSSCG00000006923	179.801	0.747497	0.000813277	0.00268669	GBP2	Sus scrofa guanylate binding protein 2, interferon-inducible (GBP2), mRNA. [Source:RefSeq mRNA;Acc:NM_001128474]
ENSSSCG00000027278	182.83	0.747723	0.000200384	0.00078374	ARL6	ADP ribosylation factor like GTPase 6 [Source:HGNC Symbol;Acc:HGNC:13210]
ENSSSCG00000001639	486.656	0.747977	0.00172998	0.00521186	TRERF1	transcriptional regulating factor 1 [Source:HGNC Symbol;Acc:HGNC:18273]
ENSSSCG00000016976	460.032	0.748325	5.76e-09	7.27e-08	ZNF366	zinc finger protein 366 [Source:HGNC Symbol;Acc:HGNC:18316]
ENSSSCG00000010102	17089.2	0.749556	0.00276753	0.0078115	SLC7A4	solute carrier family 7 member 4 [Source:HGNC Symbol;Acc:HGNC:11062]
ENSSSCG00000005229	930.654	0.749655	0.00010244	0.000435004	VLDLR	very low density lipoprotein receptor [Source:HGNC Symbol;Acc:HGNC:12698]
ENSSSCG00000009616	670.899	0.749736	0.00061783	0.00211244	HR	lysine-specific demethylase hairless [Source:RefSeq peptide;Acc:NP_001077399]
ENSSSCG00000037483	506.01	0.751588	1.2e-05	6.58e-05	RFTN2	raftlin family member 2 [Source:HGNC Symbol;Acc:HGNC:26402]
ENSSSCG00000026583	335.794	0.751958	9.04e-06	5.1e-05	TLR1	toll like receptor 1 [Source:HGNC Symbol;Acc:HGNC:11847]
ENSSSCG00000000010	11110.9	0.752386	0.000181654	0.000719356	FBLN1	fibulin 1 [Source:HGNC Symbol;Acc:HGNC:3600]
ENSSSCG00000039041	133.95	0.752561	1.26e-05	6.87e-05	ZNF467	zinc finger protein 467 [Source:HGNC Symbol;Acc:HGNC:23154]
ENSSSCG00000014869	823.914	0.752913	0.0001996	0.000781528	LRRC32	leucine rich repeat containing 32 [Source:HGNC Symbol;Acc:HGNC:4161]
ENSSSCG00000012181	217.885	0.752919	1.88e-07	1.6e-06	PDK3	pyruvate dehydrogenase kinase 3 [Source:HGNC Symbol;Acc:HGNC:8811]
ENSSSCG00000038763	572.471	0.753381	6.63e-08	6.4e-07	CERK	ceramide kinase [Source:HGNC Symbol;Acc:HGNC:19256]
ENSSSCG00000033074	1679.89	0.754149	0.000261369	0.000992827	ZCCHC24	zinc finger CCHC-type containing 24 [Source:HGNC Symbol;Acc:HGNC:26911]
ENSSSCG00000001076	481.854	0.754893	1.64e-08	1.85e-07	RNF144B	ring finger protein 144B [Source:HGNC Symbol;Acc:HGNC:21578]
ENSSSCG00000011239	621.068	0.757435	2.79e-08	2.92e-07
ENSSSCG00000011876	92.0129	0.757856	0.000523432	0.0018251	DTX3L	deltex E3 ubiquitin ligase 3L [Source:HGNC Symbol;Acc:HGNC:30323]
ENSSSCG00000008578	359.495	0.757986	6.35e-05	0.000284617	ADCY3	adenylate cyclase 3 [Source:HGNC Symbol;Acc:HGNC:234]
ENSSSCG00000015888	1384.67	0.758893	4.99e-11	1.03e-09	RBMS1	RNA binding motif single stranded interacting protein 1 [Source:HGNC Symbol;Acc:HGNC:9907]
ENSSSCG00000021519	343.067	0.760086	1.28e-06	8.88e-06	CPNE2	copine 2 [Source:HGNC Symbol;Acc:HGNC:2315]
ENSSSCG00000038856	910.216	0.760111	8.02e-10	1.25e-08	TRIM8	tripartite motif containing 8 [Source:HGNC Symbol;Acc:HGNC:15579]
ENSSSCG00000016432	579.288	0.760114	7.29e-06	4.22e-05	PRKAG2	protein kinase AMP-activated non-catalytic subunit gamma 2 [Source:HGNC Symbol;Acc:HGNC:9386]
ENSSSCG00000034611	1218.71	0.760419	0.000190456	0.000749219	MEAF6	MYST/Esa1 associated factor 6 [Source:HGNC Symbol;Acc:HGNC:25674]
ENSSSCG00000005022	947.807	0.761061	3.25e-09	4.34e-08	NIN	ninein [Source:HGNC Symbol;Acc:HGNC:14906]
ENSSSCG00000020858	1406.16	0.762032	3.66e-07	2.91e-06	KIF13A	kinesin family member 13A [Source:HGNC Symbol;Acc:HGNC:14566]
ENSSSCG00000003708	252.645	0.762061	3.89e-07	3.07e-06	ANKRD29	ankyrin repeat domain 29 [Source:HGNC Symbol;Acc:HGNC:27110]
ENSSSCG00000001065	437.093	0.762406	2.65e-05	0.000133369	ATXN1	ataxin 1 [Source:HGNC Symbol;Acc:HGNC:10548]
ENSSSCG00000031818	42.1484	0.763277	0.00139835	0.0043176
ENSSSCG00000005190	116.856	0.763332	0.00108588	0.00346684	NFIB	nuclear factor I B [Source:HGNC Symbol;Acc:HGNC:7785]
ENSSSCG00000038141	113.088	0.766252	2.76e-05	0.000137786	TICAM2	Sus scrofa toll like receptor adaptor molecule 2 (TICAM2), mRNA. [Source:RefSeq mRNA;Acc:NM_001204351]
ENSSSCG00000003710	102.04	0.766517	0.000261428	0.000992827	TTC39C	tetratricopeptide repeat domain 39C [Source:HGNC Symbol;Acc:HGNC:26595]
ENSSSCG00000007668	1544.39	0.766717	4.49e-06	2.72e-05	GIGYF1	GRB10 interacting GYF protein 1 [Source:HGNC Symbol;Acc:HGNC:9126]
ENSSSCG00000003619	50.6241	0.766998	0.00142658	0.00439242	AZIN2	antizyme inhibitor 2 [Source:RefSeq peptide;Acc:NP_001116665]
ENSSSCG00000015537	396.97	0.767468	1.72e-08	1.92e-07	XPR1	xenotropic and polytropic retrovirus receptor 1 [Source:HGNC Symbol;Acc:HGNC:12827]
ENSSSCG00000010109	1106.46	0.76801	4.18e-06	2.55e-05	SCARF2	scavenger receptor class F member 2 [Source:HGNC Symbol;Acc:HGNC:19869]
ENSSSCG00000000862	899.425	0.769025	0.00181857	0.00543514	GNPTAB	N-acetylglucosamine-1-phosphate transferase alpha and beta subunits [Source:HGNC Symbol;Acc:HGNC:29670]
ENSSSCG00000012059	674.543	0.769244	6.19e-12	1.54e-10	HLCS	holocarboxylase synthetase [Source:HGNC Symbol;Acc:HGNC:4976]
ENSSSCG00000034758	1112.8	0.769745	8.01e-07	5.87e-06	PDXK	pyridoxal kinase [Source:RefSeq peptide;Acc:NP_999108]
ENSSSCG00000029621	366.763	0.770479	0.00228938	0.0066217	BMPR1B	bone morphogenetic protein receptor type 1B [Source:HGNC Symbol;Acc:HGNC:1077]
ENSSSCG00000005967	1020.48	0.771662	3.53e-06	2.2e-05	FAM84B	family with sequence similarity 84 member B [Source:HGNC Symbol;Acc:HGNC:24166]
ENSSSCG00000022963	399.124	0.771964	1.21e-12	3.58e-11
ENSSSCG00000003766	825.724	0.772194	5.98e-14	2.42e-12	DNAJB4	DnaJ heat shock protein family (Hsp40) member B4 [Source:HGNC Symbol;Acc:HGNC:14886]
ENSSSCG00000005178	133.799	0.772848	2.93e-05	0.00014556	CNTLN	centlein [Source:HGNC Symbol;Acc:HGNC:23432]
ENSSSCG00000011795	1558.59	0.7732	9.91e-07	7.04e-06	IGF2BP2	insulin like growth factor 2 mRNA binding protein 2 [Source:HGNC Symbol;Acc:HGNC:28867]
ENSSSCG00000006162	222.406	0.773555	2.49e-10	4.36e-09	ZC2HC1A	zinc finger C2HC-type containing 1A [Source:HGNC Symbol;Acc:HGNC:24277]
ENSSSCG00000011743	225.155	0.773615	0.00103714	0.00332986	MECOM	MDS1 and EVI1 complex locus [Source:HGNC Symbol;Acc:HGNC:3498]
ENSSSCG00000010329	735.228	0.775751	8.85e-13	2.72e-11	ZMIZ1	zinc finger MIZ-type containing 1 [Source:HGNC Symbol;Acc:HGNC:16493]
ENSSSCG00000036475	128.04	0.776032	0.000111756	0.000468294	HS3ST2	heparan sulfate-glucosamine 3-sulfotransferase 2 [Source:HGNC Symbol;Acc:HGNC:5195]
ENSSSCG00000006550	1327.42	0.776062	2.05e-06	1.36e-05	ATP8B2	ATPase phospholipid transporting 8B2 [Source:HGNC Symbol;Acc:HGNC:13534]
ENSSSCG00000037645	714.716	0.776488	7.34e-08	6.98e-07	COTL1	coactosin like F-actin binding protein 1 [Source:HGNC Symbol;Acc:HGNC:18304]
ENSSSCG00000037910	1025.5	0.777198	2.15e-06	1.41e-05	DUSP6	dual specificity protein phosphatase 6 [Source:RefSeq peptide;Acc:NP_001254771]
ENSSSCG00000000090	58.9307	0.77767	0.000455443	0.00160729	CBX7	chromobox 7 [Source:HGNC Symbol;Acc:HGNC:1557]
ENSSSCG00000016763	365.177	0.778231	0.001055	0.00337808	GLI3	GLI family zinc finger 3 [Source:HGNC Symbol;Acc:HGNC:4319]
ENSSSCG00000036790	109.786	0.778583	4.94e-05	0.000230347	AKAP7	A-kinase anchoring protein 7 [Source:HGNC Symbol;Acc:HGNC:377]
ENSSSCG00000022784	706.749	0.779437	0.000199308	0.000780601	PLEKHO1	pleckstrin homology domain containing O1 [Source:HGNC Symbol;Acc:HGNC:24310]
ENSSSCG00000004506	392.739	0.781387	3.99e-13	1.34e-11	CTIF	cap binding complex dependent translation initiation factor [Source:HGNC Symbol;Acc:HGNC:23925]
ENSSSCG00000004695	186.257	0.781592	0.000192511	0.000756681	WDR76	WD repeat domain 76 [Source:HGNC Symbol;Acc:HGNC:25773]
ENSSSCG00000017608	509.003	0.783122	1.51e-10	2.78e-09
ENSSSCG00000036083	954.934	0.78436	2.85e-06	1.82e-05
ENSSSCG00000033800	50.9203	0.786262	0.000673843	0.00227344	PELI2	pellino E3 ubiquitin protein ligase family member 2 [Source:HGNC Symbol;Acc:HGNC:8828]
ENSSSCG00000033497	889.765	0.787559	5.41e-06	3.22e-05	RERE	arginine-glutamic acid dipeptide repeats [Source:HGNC Symbol;Acc:HGNC:9965]
ENSSSCG00000038492	492.329	0.788414	0.000209376	0.000816669	FAM109B	family with sequence similarity 109 member B [Source:HGNC Symbol;Acc:HGNC:27161]
ENSSSCG00000006115	84.3788	0.789178	0.00358311	0.0097751	RUNX1T1	RUNX1 translocation partner 1 [Source:HGNC Symbol;Acc:HGNC:1535]
ENSSSCG00000007559	348.76	0.789534	1.93e-08	2.12e-07	MAFK	MAF bZIP transcription factor K [Source:HGNC Symbol;Acc:HGNC:6782]
ENSSSCG00000035999	132.762	0.78987	0.00219275	0.00637861	NUDT16L1	nudix hydrolase 16 like 1 [Source:HGNC Symbol;Acc:HGNC:28154]
ENSSSCG00000035941	132.387	0.790126	5.21e-06	3.11e-05	DSEL	dermatan sulfate epimerase-like [Source:HGNC Symbol;Acc:HGNC:18144]
ENSSSCG00000009400	925.47	0.791108	1.53e-08	1.74e-07	RCBTB2	RCC1 and BTB domain containing protein 2 [Source:HGNC Symbol;Acc:HGNC:1914]
ENSSSCG00000025114	829.354	0.791399	7.53e-05	0.000331444	FMNL3	formin like 3 [Source:HGNC Symbol;Acc:HGNC:23698]
ENSSSCG00000000837	158.316	0.791974	6.3e-08	6.12e-07	CHST11	carbohydrate sulfotransferase 11 [Source:HGNC Symbol;Acc:HGNC:17422]
ENSSSCG00000026141	156.115	0.792052	0.000467183	0.00164587	ZNF71	zinc finger protein 71 [Source:HGNC Symbol;Acc:HGNC:13141]
ENSSSCG00000015256	968.952	0.793044	2.41e-05	0.000122333	JAM3	junctional adhesion molecule 3 [Source:HGNC Symbol;Acc:HGNC:15532]
ENSSSCG00000022933	244.3	0.793854	0.000647133	0.00219683	EFR3B	EFR3 homolog B [Source:HGNC Symbol;Acc:HGNC:29155]
ENSSSCG00000025130	92.8681	0.794547	0.00311415	0.00865796	KLF12	Kruppel like factor 12 [Source:HGNC Symbol;Acc:HGNC:6346]
ENSSSCG00000004044	5989.41	0.7946	5.73e-05	0.000260162	IGF2R	cation-independent mannose-6-phosphate receptor precursor [Source:RefSeq peptide;Acc:NP_001231402]
ENSSSCG00000024152	506.687	0.79487	3.7e-08	3.78e-07	ETV6	ETS variant 6 [Source:HGNC Symbol;Acc:HGNC:3495]
ENSSSCG00000029687	283.212	0.795037	6.77e-05	0.000300586	TMEM246	transmembrane protein 246 [Source:HGNC Symbol;Acc:HGNC:28180]
ENSSSCG00000011234	332.985	0.795138	4.07e-05	0.000194294		CKLF-like MARVEL transmembrane domain-containing protein 7 [Source:RefSeq peptide;Acc:NP_001230851]
ENSSSCG00000009434	1286.08	0.795178	8.23e-11	1.62e-09	RGCC	regulator of cell cycle [Source:HGNC Symbol;Acc:HGNC:20369]
ENSSSCG00000015563	1631.48	0.79584	2.26e-05	0.000115332	RGL1	ral guanine nucleotide dissociation stimulator like 1 [Source:HGNC Symbol;Acc:HGNC:30281]
ENSSSCG00000035969	1511.16	0.796654	2.49e-06	1.61e-05	THRA	thyroid hormone receptor, alpha [Source:HGNC Symbol;Acc:HGNC:11796]
ENSSSCG00000007232	296.509	0.796902	0.00352481	0.00965482	DUSP15	dual specificity phosphatase 15 [Source:HGNC Symbol;Acc:HGNC:16236]
ENSSSCG00000016625	455.643	0.797311	0.000104609	0.000442897	CTTNBP2	cortactin binding protein 2 [Source:HGNC Symbol;Acc:HGNC:15679]
ENSSSCG00000000038	1963.51	0.797449	1.74e-08	1.94e-07	CYB5R3	cytochrome b5 reductase 3 [Source:HGNC Symbol;Acc:HGNC:2873]
ENSSSCG00000014632	800.37	0.797559	8.6e-06	4.88e-05	FAM160A2	family with sequence similarity 160 member A2 [Source:HGNC Symbol;Acc:HGNC:25378]
ENSSSCG00000004896	462.195	0.798088	2.23e-09	3.12e-08	PHLPP1	PH domain and leucine rich repeat protein phosphatase 1 [Source:HGNC Symbol;Acc:HGNC:20610]
ENSSSCG00000004136	207.599	0.800797	8.03e-08	7.55e-07	AIG1	androgen induced 1 [Source:HGNC Symbol;Acc:HGNC:21607]
ENSSSCG00000028126	87.519	0.800909	0.00101444	0.00326581	MPPE1	metallophosphoesterase 1 [Source:HGNC Symbol;Acc:HGNC:15988]
ENSSSCG00000001727	1038.94	0.800973	1.22e-06	8.54e-06	TNFRSF21	TNF receptor superfamily member 21 [Source:HGNC Symbol;Acc:HGNC:13469]
ENSSSCG00000010054	153.517	0.801381	0.00187671	0.00558551	ADORA2A	adenosine A2a receptor [Source:HGNC Symbol;Acc:HGNC:263]
ENSSSCG00000008123	511.646	0.801431	4.65e-08	4.65e-07	ARID5A	AT-rich interaction domain 5A [Source:HGNC Symbol;Acc:HGNC:17361]
ENSSSCG00000020984	615.981	0.801513	3.01e-07	2.44e-06	LXN	latexin [Source:HGNC Symbol;Acc:HGNC:13347]
ENSSSCG00000008556	134.345	0.802546	0.000143733	0.000586442	KHK	ketohexokinase [Source:HGNC Symbol;Acc:HGNC:6315]
ENSSSCG00000006958	119.465	0.802926	5.72e-05	0.000259873	TOP1MT	DNA topoisomerase I mitochondrial [Source:HGNC Symbol;Acc:HGNC:29787]
ENSSSCG00000030016	133.795	0.802962	0.00334705	0.00923173	PDE9A	phosphodiesterase 9A [Source:HGNC Symbol;Acc:HGNC:8795]
ENSSSCG00000037935	487.616	0.802965	1.77e-05	9.27e-05	CYYR1	cysteine and tyrosine rich 1 [Source:HGNC Symbol;Acc:HGNC:16274]
ENSSSCG00000037324	567.599	0.803364	1.84e-07	1.57e-06
ENSSSCG00000005620	279.448	0.803881	0.00011488	0.000479975	SH2D3C	SH2 domain containing 3C [Source:HGNC Symbol;Acc:HGNC:16884]
ENSSSCG00000001049	347.786	0.804231	2.05e-09	2.89e-08	HIVEP1	human immunodeficiency virus type I enhancer binding protein 1 [Source:HGNC Symbol;Acc:HGNC:4920]
ENSSSCG00000003551	96.8938	0.805432	0.000807679	0.00267006	PAQR7	progestin and adipoQ receptor family member 7 [Source:HGNC Symbol;Acc:HGNC:23146]
ENSSSCG00000017006	250.677	0.806213	0.000176194	0.000700454	LCP2	lymphocyte cytosolic protein 2 [Source:HGNC Symbol;Acc:HGNC:6529]
ENSSSCG00000028148	304.526	0.807544	3.74e-05	0.000180863	DMD	dystrophin [Source:HGNC Symbol;Acc:HGNC:2928]
ENSSSCG00000038966	787.644	0.808962	0.00283639	0.00797116	KRT7	keratin 7 [Source:HGNC Symbol;Acc:HGNC:6445]
ENSSSCG00000006648	1621.76	0.809447	3.56e-06	2.21e-05	CTSS	cathepsin S [Source:HGNC Symbol;Acc:HGNC:2545]
ENSSSCG00000014979	200.31	0.810448	6.28e-06	3.69e-05	CEP126	centrosomal protein 126 [Source:HGNC Symbol;Acc:HGNC:29264]
ENSSSCG00000017215	248.796	0.811692	3.57e-07	2.84e-06	SLC16A5	solute carrier family 16 member 5 [Source:HGNC Symbol;Acc:HGNC:10926]
ENSSSCG00000038500	274.889	0.811877	1.58e-07	1.38e-06	TRIB1	tribbles pseudokinase 1 [Source:HGNC Symbol;Acc:HGNC:16891]
ENSSSCG00000014224	239.184	0.812114	0.000360188	0.00131202	SEMA6A	semaphorin 6A [Source:HGNC Symbol;Acc:HGNC:10738]
ENSSSCG00000006463	904.774	0.812275	0.000107545	0.000453136	PEAR1	platelet endothelial aggregation receptor 1 [Source:HGNC Symbol;Acc:HGNC:33631]
ENSSSCG00000025260	524.774	0.8127	3.4e-10	5.83e-09	CARD10	caspase recruitment domain family member 10 [Source:HGNC Symbol;Acc:HGNC:16422]
ENSSSCG00000000156	583.63	0.813032	8.09e-05	0.000353733	FBXO7	F-box protein 7 [Source:HGNC Symbol;Acc:HGNC:13586]
ENSSSCG00000012241	300.443	0.813136	7.55e-08	7.16e-07
ENSSSCG00000017317	77.5306	0.813515	0.000637064	0.00216936	WNT3	Wnt family member 3 [Source:HGNC Symbol;Acc:HGNC:12782]
ENSSSCG00000021774	266.81	0.814309	8.73e-06	4.94e-05
ENSSSCG00000009166	275.315	0.814802	3.01e-06	1.91e-05	MANBA	mannosidase beta [Source:HGNC Symbol;Acc:HGNC:6831]
ENSSSCG00000034516	105.679	0.815283	0.002441	0.00701049	CDKL1	cyclin dependent kinase like 1 [Source:HGNC Symbol;Acc:HGNC:1781]
ENSSSCG00000005738	1110.52	0.816068	4.25e-05	0.000201735	RALGDS	ral guanine nucleotide dissociation stimulator [Source:HGNC Symbol;Acc:HGNC:9842]
ENSSSCG00000003478	302.564	0.816841	7.09e-07	5.27e-06
ENSSSCG00000006703	207.452	0.817495	8.55e-06	4.86e-05	PRKAB2	5'-AMP-activated protein kinase subunit beta-2 [Source:RefSeq peptide;Acc:NP_001230612]
ENSSSCG00000009593	320.622	0.818314	0.000695047	0.00233505	ROR2	receptor tyrosine kinase like orphan receptor 2 [Source:HGNC Symbol;Acc:HGNC:10257]
ENSSSCG00000011570	101.946	0.818322	8.12e-05	0.000354677	IRAK2	interleukin 1 receptor associated kinase 2 [Source:HGNC Symbol;Acc:HGNC:6113]
ENSSSCG00000000091	231.469	0.819186	1.12e-06	7.9e-06	APOBEC3B	DNA dC->dU-editing enzyme APOBEC-3F [Source:RefSeq peptide;Acc:NP_001090915]
ENSSSCG00000015357	594.558	0.819648	0.00115073	0.00364533	MEOX2	homeobox protein MOX-2 [Source:RefSeq peptide;Acc:NP_999286]
ENSSSCG00000009101	99.3414	0.821168	3.87e-05	0.000186322	PRDM5	PR/SET domain 5 [Source:HGNC Symbol;Acc:HGNC:9349]
ENSSSCG00000001700	2331.29	0.821316	0.000162209	0.000653968	SLC29A1	solute carrier family 29 member 1 (Augustine blood group) [Source:HGNC Symbol;Acc:HGNC:11003]
ENSSSCG00000039875	634.918	0.822734	0.000153759	0.000622895	NKD1	naked cuticle homolog 1 [Source:HGNC Symbol;Acc:HGNC:17045]
ENSSSCG00000024960	414.939	0.822876	0.000398071	0.00143282	PDGFC	platelet derived growth factor C [Source:HGNC Symbol;Acc:HGNC:8801]
ENSSSCG00000013061	924.149	0.823204	1.57e-10	2.87e-09	EML3	echinoderm microtubule associated protein like 3 [Source:HGNC Symbol;Acc:HGNC:26666]
ENSSSCG00000035593	131.178	0.82486	0.00026319	0.000998989
ENSSSCG00000016925	583.778	0.825586	1.07e-05	5.95e-05	PLK2	polo like kinase 2 [Source:HGNC Symbol;Acc:HGNC:19699]
ENSSSCG00000012510	419.866	0.826421	2.09e-05	0.00010749	ARMCX2	armadillo repeat containing, X-linked 2 [Source:HGNC Symbol;Acc:HGNC:16869]
ENSSSCG00000012087	440.08	0.826554	0.000336259	0.00123367	SLC37A1	solute carrier family 37 member 1 [Source:HGNC Symbol;Acc:HGNC:11024]
ENSSSCG00000024881	579.634	0.827375	2.82e-13	9.93e-12	TCP11L2	t-complex 11 like 2 [Source:HGNC Symbol;Acc:HGNC:28627]
ENSSSCG00000007286	291.231	0.827627	1.08e-07	9.88e-07	ACSS2	acyl-CoA synthetase short chain family member 2 [Source:HGNC Symbol;Acc:HGNC:15814]
ENSSSCG00000005221	29.711	0.828124	0.00234743	0.0067663	SPATA6L	spermatogenesis associated 6 like [Source:HGNC Symbol;Acc:HGNC:25472]
ENSSSCG00000000910	290.209	0.829865	2.37e-17	2.08e-15	CRADD	CASP2 and RIPK1 domain containing adaptor with death domain [Source:HGNC Symbol;Acc:HGNC:2340]
ENSSSCG00000035430	1152.95	0.830523	6.54e-14	2.63e-12	YPEL3	yippee like 3 [Source:HGNC Symbol;Acc:HGNC:18327]
ENSSSCG00000017164	6833.51	0.831352	0.000114482	0.000478592	TIMP2	TIMP metallopeptidase inhibitor 2 [Source:HGNC Symbol;Acc:HGNC:11821]
ENSSSCG00000033135	238.959	0.831847	3.29e-06	2.06e-05	VAMP5	vesicle associated membrane protein 5 [Source:HGNC Symbol;Acc:HGNC:12646]
ENSSSCG00000009217	913.753	0.833645	1.7e-08	1.9e-07	PKD2	polycystin 2, transient receptor potential cation channel [Source:HGNC Symbol;Acc:HGNC:9009]
ENSSSCG00000007897	114.173	0.833763	5.06e-07	3.89e-06	SNN	stannin [Source:HGNC Symbol;Acc:HGNC:11149]
ENSSSCG00000037706	224.368	0.835042	0.00310485	0.00863717	PRKAR2B	protein kinase cAMP-dependent type II regulatory subunit beta [Source:HGNC Symbol;Acc:HGNC:9392]
ENSSSCG00000029539	875.851	0.835819	1.09e-07	9.91e-07	RAB23	RAB23, member RAS oncogene family [Source:HGNC Symbol;Acc:HGNC:14263]
ENSSSCG00000013292	97.2715	0.835969	0.000887099	0.00289504	PRR5L	proline rich 5 like [Source:HGNC Symbol;Acc:HGNC:25878]
ENSSSCG00000008593	78.4669	0.83757	0.0029164	0.00816546	KLHL29	kelch like family member 29 [Source:HGNC Symbol;Acc:HGNC:29404]
ENSSSCG00000033674	247.97	0.837847	0.000325958	0.00119989	PRKCB	protein kinase C beta [Source:HGNC Symbol;Acc:HGNC:9395]
ENSSSCG00000023803	1204.62	0.838194	7.67e-08	7.25e-07	ELK3	ELK3, ETS transcription factor [Source:HGNC Symbol;Acc:HGNC:3325]
ENSSSCG00000003971	305.507	0.838916	7.05e-06	4.1e-05	SCMH1	Scm polycomb group protein homolog 1 [Source:HGNC Symbol;Acc:HGNC:19003]
ENSSSCG00000006981	133.323	0.83932	0.00120199	0.00378504	MICU3	mitochondrial calcium uptake family member 3 [Source:HGNC Symbol;Acc:HGNC:27820]
ENSSSCG00000004223	390.589	0.839559	6.04e-05	0.000272375	HEY2	hes related family bHLH transcription factor with YRPW motif 2 [Source:HGNC Symbol;Acc:HGNC:4881]
ENSSSCG00000012739	294.441	0.839933	1.57e-07	1.36e-06	TMEM185A	transmembrane protein 185A [Source:HGNC Symbol;Acc:HGNC:17125]
ENSSSCG00000004787	113.761	0.840514	0.00177059	0.00531959	GPR176	G protein-coupled receptor 176 [Source:HGNC Symbol;Acc:HGNC:32370]
ENSSSCG00000028531	361.433	0.84165	4.68e-06	2.82e-05	SH3BP1	SH3 domain binding protein 1 [Source:HGNC Symbol;Acc:HGNC:10824]
ENSSSCG00000014924	3511.38	0.84186	0.000531525	0.00185106	CTSC	cathepsin C [Source:HGNC Symbol;Acc:HGNC:2528]
ENSSSCG00000037105	603.433	0.843498	2.1e-06	1.39e-05	EVL	Enah/Vasp-like [Source:HGNC Symbol;Acc:HGNC:20234]
ENSSSCG00000002412	91.2375	0.843544	0.000420304	0.00149847	STON2	stonin 2 [Source:HGNC Symbol;Acc:HGNC:30652]
ENSSSCG00000038296	65.1918	0.843925	9.25e-05	0.000397725
ENSSSCG00000000573	222.417	0.8441	5.13e-06	3.06e-05	KCNJ8	potassium voltage-gated channel subfamily J member 8 [Source:HGNC Symbol;Acc:HGNC:6269]
ENSSSCG00000015814	585.111	0.845795	2.3e-09	3.2e-08
ENSSSCG00000016261	258.624	0.846779	0.000423657	0.00150663	SP110	SP110 nuclear body protein [Source:HGNC Symbol;Acc:HGNC:5401]
ENSSSCG00000024810	231.158	0.846905	3.99e-08	4.03e-07	PRAM1	PML-RARA regulated adaptor molecule 1 [Source:HGNC Symbol;Acc:HGNC:30091]
ENSSSCG00000023653	1194.49	0.847699	2.01e-06	1.34e-05	GLIS2	GLIS family zinc finger 2 [Source:HGNC Symbol;Acc:HGNC:29450]
ENSSSCG00000014976	255.756	0.847922	3.85e-06	2.37e-05	ARHGAP42	Rho GTPase activating protein 42 [Source:HGNC Symbol;Acc:HGNC:26545]
ENSSSCG00000031125	906.19	0.848145	5.82e-05	0.000263961	AMPD2	adenosine monophosphate deaminase 2 [Source:HGNC Symbol;Acc:HGNC:469]
ENSSSCG00000004509	97.0041	0.848604	0.000197166	0.000772847	LIPG	lipase G, endothelial type [Source:HGNC Symbol;Acc:HGNC:6623]
ENSSSCG00000001840	651.883	0.849102	3.26e-08	3.37e-07	KIF7	kinesin family member 7 [Source:HGNC Symbol;Acc:HGNC:30497]
ENSSSCG00000012126	1345.7	0.850791	1.77e-08	1.97e-07
ENSSSCG00000037266	50.2914	0.851983	0.000577642	0.00198885
ENSSSCG00000005164	344.354	0.854793	1.15e-05	6.33e-05	HACD4	3-hydroxyacyl-CoA dehydratase 4 [Source:HGNC Symbol;Acc:HGNC:20920]
ENSSSCG00000037646	252.097	0.855435	3.03e-08	3.15e-07	DNAJA4	dnaJ homolog subfamily A member 4 [Source:RefSeq peptide;Acc:NP_999504]
ENSSSCG00000006620	314.043	0.857034	4.73e-08	4.72e-07	TUFT1	tuftelin 1 [Source:HGNC Symbol;Acc:HGNC:12422]
ENSSSCG00000016338	285.537	0.857625	9.36e-08	8.67e-07	PER2	period circadian regulator 2 [Source:HGNC Symbol;Acc:HGNC:8846]
ENSSSCG00000034630	555.361	0.857976	2.61e-05	0.000131508	ABI2	abl interactor 2 [Source:HGNC Symbol;Acc:HGNC:24011]
ENSSSCG00000003763	220.143	0.858189	0.00115711	0.00366066	IFI44	interferon-induced protein 44 [Source:RefSeq peptide;Acc:NP_001233134]
ENSSSCG00000015378	194.133	0.858566	4.27e-07	3.34e-06	SP4	Sp4 transcription factor [Source:HGNC Symbol;Acc:HGNC:11209]
ENSSSCG00000037461	61.6982	0.859224	0.000311786	0.00115517	MLF1	myeloid leukemia factor 1 [Source:HGNC Symbol;Acc:HGNC:7125]
ENSSSCG00000016535	10304.8	0.860008	9.48e-10	1.45e-08	CALD1	caldesmon 1 [Source:HGNC Symbol;Acc:HGNC:1441]
ENSSSCG00000010485	368.16	0.861339	9.31e-10	1.43e-08	TBC1D12	TBC1 domain family member 12 [Source:HGNC Symbol;Acc:HGNC:29082]
ENSSSCG00000024045	932.21	0.86211	4.04e-07	3.17e-06
ENSSSCG00000038806	2639.24	0.863466	3.57e-05	0.000173438	AXL	Sus scrofa AXL receptor tyrosine kinase (AXL), mRNA. [Source:RefSeq mRNA;Acc:NM_001128458]
ENSSSCG00000009151	253.733	0.864096	1.03e-05	5.75e-05	CYP2U1	cytochrome P450 family 2 subfamily U member 1 [Source:HGNC Symbol;Acc:HGNC:20582]
ENSSSCG00000030484	760.682	0.864449	2.33e-06	1.52e-05	AHR	aryl hydrocarbon receptor [Source:RefSeq peptide;Acc:NP_001289955]
ENSSSCG00000040162	1784.34	0.864572	4.46e-06	2.7e-05	NUPR1	nuclear protein 1, transcriptional regulator [Source:HGNC Symbol;Acc:HGNC:29990]
ENSSSCG00000021068	201.861	0.86482	0.000175655	0.000699288	TRAF5	TNF receptor associated factor 5 [Source:HGNC Symbol;Acc:HGNC:12035]
ENSSSCG00000007968	328.42	0.865336	2.07e-06	1.37e-05	RHBDF1	rhomboid 5 homolog 1 [Source:HGNC Symbol;Acc:HGNC:20561]
ENSSSCG00000032693	963.596	0.865447	1.79e-10	3.21e-09	MAPK12	mitogen-activated protein kinase 12 [Source:HGNC Symbol;Acc:HGNC:6874]
ENSSSCG00000008577	157.054	0.865466	4.49e-07	3.49e-06	DNAJC27	DnaJ heat shock protein family (Hsp40) member C27 [Source:HGNC Symbol;Acc:HGNC:30290]
ENSSSCG00000007568	142.257	0.867192	5.19e-06	3.09e-05	IQCE	IQ motif containing E [Source:HGNC Symbol;Acc:HGNC:29171]
ENSSSCG00000021612	728.956	0.867772	4.18e-05	0.000198968	ARHGAP28	Rho GTPase activating protein 28 [Source:HGNC Symbol;Acc:HGNC:25509]
ENSSSCG00000027477	818.025	0.869174	2.12e-06	1.39e-05	TBC1D2B	TBC1 domain family member 2B [Source:HGNC Symbol;Acc:HGNC:29183]
ENSSSCG00000036549	647.985	0.871737	0.00011414	0.000477439	DPYSL3	dihydropyrimidinase like 3 [Source:HGNC Symbol;Acc:HGNC:3015]
ENSSSCG00000002235	1229.9	0.872098	2.01e-06	1.33e-05	LPCAT4	lysophosphatidylcholine acyltransferase 4 [Source:HGNC Symbol;Acc:HGNC:30059]
ENSSSCG00000011592	3153.7	0.872353	1.72e-06	1.16e-05	PLXND1	plexin D1 [Source:HGNC Symbol;Acc:HGNC:9107]
ENSSSCG00000006009	2384.12	0.873672	3.48e-06	2.17e-05	EXT1	exostosin glycosyltransferase 1 [Source:HGNC Symbol;Acc:HGNC:3512]
ENSSSCG00000014303	444.21	0.874442	8.79e-07	6.39e-06	JADE2	jade family PHD finger 2 [Source:HGNC Symbol;Acc:HGNC:22984]
ENSSSCG00000035195	362.219	0.876823	1.13e-06	7.95e-06	HNMT	histamine N-methyltransferase [Source:RefSeq peptide;Acc:NP_001231490]
ENSSSCG00000034767	244.345	0.878656	0.000178098	0.000706253	LAMA1	laminin subunit alpha 1 [Source:HGNC Symbol;Acc:HGNC:6481]
ENSSSCG00000036537	794.002	0.879827	7.3e-16	4.45e-14	NFIC	nuclear factor I C [Source:HGNC Symbol;Acc:HGNC:7786]
ENSSSCG00000006982	96.3186	0.881227	0.00020298	0.000793021	ZDHHC2	zinc finger DHHC-type containing 2 [Source:HGNC Symbol;Acc:HGNC:18469]
ENSSSCG00000004898	392.217	0.882789	1.07e-05	5.95e-05	TNFRSF11A	TNF receptor superfamily member 11a [Source:HGNC Symbol;Acc:HGNC:11908]
ENSSSCG00000027098	584.947	0.882836	9e-08	8.38e-07
ENSSSCG00000009347	69.8658	0.883388	0.00104012	0.00333717
ENSSSCG00000031201	580.336	0.884077	0.000319325	0.00117851	LMOD1	leiomodin 1 [Source:HGNC Symbol;Acc:HGNC:6647]
ENSSSCG00000008722	435.916	0.885231	4.06e-06	2.49e-05
ENSSSCG00000025869	120.983	0.885581	0.00234407	0.00675797	CABP7	calcium binding protein 7 [Source:HGNC Symbol;Acc:HGNC:20834]
ENSSSCG00000022839	97.2746	0.885714	1.9e-05	9.88e-05
ENSSSCG00000002504	31.1456	0.886002	0.00109423	0.00348883	AK7	adenylate kinase 7 [Source:HGNC Symbol;Acc:HGNC:20091]
ENSSSCG00000014401	2971.19	0.886351	1.17e-07	1.05e-06	NR3C1	nuclear receptor subfamily 3 group C member 1 [Source:HGNC Symbol;Acc:HGNC:7978]
ENSSSCG00000029365	318.768	0.888516	6.32e-07	4.75e-06	MSI1	musashi RNA binding protein 1 [Source:HGNC Symbol;Acc:HGNC:7330]
ENSSSCG00000009589	183.25	0.889026	1.64e-05	8.65e-05	SYK	tyrosine-protein kinase SYK [Source:RefSeq peptide;Acc:NP_001098422]
ENSSSCG00000036213	31.2499	0.889497	0.000662381	0.00224219	FGF2	fibroblast growth factor 2 [Source:HGNC Symbol;Acc:HGNC:3676]
ENSSSCG00000035495	302.047	0.890136	0.000816739	0.00269564	KITLG	KIT ligand [Source:HGNC Symbol;Acc:HGNC:6343]
ENSSSCG00000008753	714.897	0.890304	7.46e-13	2.34e-11	ADGRA3	adhesion G protein-coupled receptor A3 [Source:HGNC Symbol;Acc:HGNC:13839]
ENSSSCG00000014628	673.689	0.8908	6.58e-06	3.84e-05	APBB1	amyloid beta precursor protein binding family B member 1 [Source:HGNC Symbol;Acc:HGNC:581]
ENSSSCG00000012253	632.628	0.890804	5.53e-09	7e-08	CASK	calcium/calmodulin dependent serine protein kinase [Source:HGNC Symbol;Acc:HGNC:1497]
ENSSSCG00000004132	2239.5	0.891135	3.25e-09	4.34e-08	PHACTR2	phosphatase and actin regulator 2 [Source:HGNC Symbol;Acc:HGNC:20956]
ENSSSCG00000033175	943.222	0.891322	2.5e-11	5.45e-10	SASH1	SAM and SH3 domain containing 1 [Source:HGNC Symbol;Acc:HGNC:19182]
ENSSSCG00000003881	127.538	0.892845	0.000533248	0.0018557	SPATA6	spermatogenesis associated 6 [Source:HGNC Symbol;Acc:HGNC:18309]
ENSSSCG00000003326	4294.8	0.892939	7.8e-07	5.73e-06
ENSSSCG00000011384	38.5985	0.893536	0.0027102	0.00767125	BSN	bassoon presynaptic cytomatrix protein [Source:HGNC Symbol;Acc:HGNC:1117]
ENSSSCG00000024750	345.434	0.894256	1.51e-09	2.2e-08	GFOD2	glucose-fructose oxidoreductase domain containing 2 [Source:HGNC Symbol;Acc:HGNC:28159]
ENSSSCG00000007034	188.93	0.894824	6.39e-05	0.000286183
ENSSSCG00000037890	135.365	0.894846	0.001335	0.00414714	ZNF853	zinc finger protein 853 [Source:HGNC Symbol;Acc:HGNC:21767]
ENSSSCG00000012944	93.1243	0.895167	0.0018043	0.00540155	PELI3	pellino E3 ubiquitin protein ligase family member 3 [Source:HGNC Symbol;Acc:HGNC:30010]
ENSSSCG00000014156	3217.95	0.89521	6.56e-08	6.34e-07	ARRDC3	arrestin domain containing 3 [Source:HGNC Symbol;Acc:HGNC:29263]
ENSSSCG00000011470	77.2817	0.89563	5.48e-05	0.000250583	ABHD6	abhydrolase domain containing 6 [Source:HGNC Symbol;Acc:HGNC:21398]
ENSSSCG00000006175	196.48	0.897693	0.000579772	0.00199522	LY96	lymphocyte antigen 96 [Source:HGNC Symbol;Acc:HGNC:17156]
ENSSSCG00000004718	172.44	0.89776	3.13e-06	1.97e-05	TTBK2	tau tubulin kinase 2 [Source:HGNC Symbol;Acc:HGNC:19141]
ENSSSCG00000013604	267.805	0.898469	0.000164268	0.000661338	MYO1F	myosin IF [Source:HGNC Symbol;Acc:HGNC:7600]
ENSSSCG00000026994	731.354	0.898835	0.000194314	0.000763135	ADAMTS10	A disintegrin and metalloproteinase with thrombospondin motifs 10 precursor [Source:RefSeq peptide;Acc:NP_001233179]
ENSSSCG00000024813	976.882	0.899321	9.41e-17	7.26e-15	MAP3K3	mitogen-activated protein kinase kinase kinase 3 [Source:HGNC Symbol;Acc:HGNC:6855]
ENSSSCG00000008360	1159.24	0.899469	0.000839287	0.00276366	CEP68	centrosomal protein 68 [Source:HGNC Symbol;Acc:HGNC:29076]
ENSSSCG00000003921	153.902	0.899542	5.8e-07	4.4e-06	ZSWIM5	zinc finger SWIM-type containing 5 [Source:HGNC Symbol;Acc:HGNC:29299]
ENSSSCG00000006018	123.222	0.899865	3.48e-06	2.17e-05	TRPS1	transcriptional repressor GATA binding 1 [Source:HGNC Symbol;Acc:HGNC:12340]
ENSSSCG00000040037	1124.92	0.900375	5.56e-05	0.000253362	MTSS1L	MTSS1L, I-BAR domain containing [Source:HGNC Symbol;Acc:HGNC:25094]
ENSSSCG00000001800	117.093	0.901369	0.000107567	0.000453136	TM6SF1	transmembrane 6 superfamily member 1 [Source:HGNC Symbol;Acc:HGNC:11860]
ENSSSCG00000001078	517.451	0.904546	0.000161594	0.000651673	MBOAT1	membrane bound O-acyltransferase domain containing 1 [Source:HGNC Symbol;Acc:HGNC:21579]
ENSSSCG00000038867	180.016	0.904693	1.51e-05	8.07e-05	PPM1K	protein phosphatase, Mg2+/Mn2+ dependent 1K [Source:HGNC Symbol;Acc:HGNC:25415]
ENSSSCG00000023907	824.506	0.905201	1.06e-07	9.69e-07	AFAP1	actin filament-associated protein 1 [Source:RefSeq peptide;Acc:NP_001240750]
ENSSSCG00000011782	5268.04	0.905284	0.000165728	0.000666836	ABCC5	ATP binding cassette subfamily C member 5 [Source:HGNC Symbol;Acc:HGNC:56]
ENSSSCG00000005267	5133.38	0.907672	9.4e-05	0.000403657	ANXA1	annexin A1 [Source:RefSeq peptide;Acc:NP_001157470]
ENSSSCG00000000209	444.989	0.908961	5.96e-07	4.5e-06	NCKAP5L	NCK associated protein 5 like [Source:HGNC Symbol;Acc:HGNC:29321]
ENSSSCG00000018058	736.865	0.909315	7.72e-09	9.5e-08	ARHGAP23	Rho GTPase activating protein 23 [Source:HGNC Symbol;Acc:HGNC:29293]
ENSSSCG00000003805	487.381	0.910341	2.83e-05	0.000141001	PDE4B	phosphodiesterase 4B [Source:HGNC Symbol;Acc:HGNC:8781]
ENSSSCG00000029411	1705.14	0.912449	1.55e-07	1.35e-06	CAPN2	calpain-2 catalytic subunit [Source:RefSeq peptide;Acc:NP_001093658]
ENSSSCG00000040334	987.477	0.914471	3.65e-06	2.26e-05	CBX6	chromobox 6 [Source:HGNC Symbol;Acc:HGNC:1556]
ENSSSCG00000035798	115.753	0.914581	0.000295457	0.00110066	PRTG	protogenin [Source:HGNC Symbol;Acc:HGNC:26373]
ENSSSCG00000015523	131.613	0.91559	0.00287042	0.00805252	RALGPS2	Ral GEF with PH domain and SH3 binding motif 2 [Source:HGNC Symbol;Acc:HGNC:30279]
ENSSSCG00000036190	251.255	0.915745	2.54e-08	2.7e-07	GIPC3	GIPC PDZ domain containing family member 3 [Source:HGNC Symbol;Acc:HGNC:18183]
ENSSSCG00000011701	230.276	0.916163	0.000454484	0.00160509	TM4SF18	transmembrane 4 L six family member 18 [Source:HGNC Symbol;Acc:HGNC:25181]
ENSSSCG00000022039	609.192	0.916604	1.23e-05	6.75e-05	STARD9	StAR related lipid transfer domain containing 9 [Source:HGNC Symbol;Acc:HGNC:19162]
ENSSSCG00000027198	643.488	0.917077	1.84e-07	1.57e-06	PDK2	pyruvate dehydrogenase kinase 2 [Source:HGNC Symbol;Acc:HGNC:8810]
ENSSSCG00000029163	709.589	0.917225	8.17e-05	0.000356589	BCAT1	branched chain amino acid transaminase 1 [Source:HGNC Symbol;Acc:HGNC:976]
ENSSSCG00000007682	61.0036	0.917439	0.00168909	0.00510053	SH2B2	SH2B adaptor protein 2 [Source:HGNC Symbol;Acc:HGNC:17381]
ENSSSCG00000013282	161.038	0.917871	0.00122018	0.00383638	ACCS	1-aminocyclopropane-1-carboxylate synthase homolog (inactive) [Source:HGNC Symbol;Acc:HGNC:23989]
ENSSSCG00000002656	825.421	0.91868	2.33e-07	1.94e-06	ZCCHC14	zinc finger CCHC-type containing 14 [Source:HGNC Symbol;Acc:HGNC:24134]
ENSSSCG00000012027	361.479	0.918907	0.000264675	0.00100382	ADAMTS5	ADAM metallopeptidase with thrombospondin type 1 motif 5 [Source:HGNC Symbol;Acc:HGNC:221]
ENSSSCG00000013490	484.062	0.920271	4.67e-06	2.81e-05	PIP5K1C	phosphatidylinositol-4-phosphate 5-kinase type 1 gamma [Source:HGNC Symbol;Acc:HGNC:8996]
ENSSSCG00000016056	1924.34	0.920802	4.64e-12	1.19e-10	GLS	glutaminase [Source:HGNC Symbol;Acc:HGNC:4331]
ENSSSCG00000022322	142.427	0.922122	3.21e-05	0.000157755	BCL2L11	BCL2 like 11 [Source:HGNC Symbol;Acc:HGNC:994]
ENSSSCG00000033367	836.309	0.922749	4.99e-05	0.000232384	PLEKHA2	pleckstrin homology domain containing A2 [Source:HGNC Symbol;Acc:HGNC:14336]
ENSSSCG00000005128	37.5108	0.923083	0.000357772	0.00130455	TUSC1	tumor suppressor candidate 1 [Source:HGNC Symbol;Acc:HGNC:31010]
ENSSSCG00000036322	489.447	0.923672	3.23e-08	3.35e-07	SPRY4	sprouty RTK signaling antagonist 4 [Source:HGNC Symbol;Acc:HGNC:15533]
ENSSSCG00000014900	43.6193	0.925025	0.00356888	0.00974562	RAB30	RAB30, member RAS oncogene family [Source:HGNC Symbol;Acc:HGNC:9770]
ENSSSCG00000022486	629.02	0.927171	1.64e-10	2.97e-09	CBLB	Cbl proto-oncogene B [Source:HGNC Symbol;Acc:HGNC:1542]
ENSSSCG00000002872	1306.74	0.927906	2.2e-16	1.52e-14	KIAA0355	KIAA0355 [Source:HGNC Symbol;Acc:HGNC:29016]
ENSSSCG00000038080	578.402	0.928847	0.00140735	0.00433977	EMCN	endomucin [Source:HGNC Symbol;Acc:HGNC:16041]
ENSSSCG00000023419	553.269	0.929793	1.71e-10	3.08e-09	ARHGEF10	Rho guanine nucleotide exchange factor 10 [Source:HGNC Symbol;Acc:HGNC:14103]
ENSSSCG00000004390	1062.36	0.930144	7.25e-10	1.15e-08	SESN1	sestrin 1 [Source:HGNC Symbol;Acc:HGNC:21595]
ENSSSCG00000035971	19.4924	0.930533	0.00246315	0.00705423	DUSP2	dual specificity phosphatase 2 [Source:HGNC Symbol;Acc:HGNC:3068]
ENSSSCG00000007504	110.074	0.931221	0.00212879	0.00621772	RBM38	RNA binding motif protein 38 [Source:HGNC Symbol;Acc:HGNC:15818]
ENSSSCG00000032489	109.715	0.931652	6.89e-07	5.15e-06	KLHDC1	kelch domain containing 1 [Source:HGNC Symbol;Acc:HGNC:19836]
ENSSSCG00000009956	223.628	0.932914	0.000449315	0.00158998	GRK3	G protein-coupled receptor kinase 3 [Source:HGNC Symbol;Acc:HGNC:290]
ENSSSCG00000039166	212.08	0.934166	1.06e-13	4.12e-12	WTIP	WT1 interacting protein [Source:HGNC Symbol;Acc:HGNC:20964]
ENSSSCG00000007949	496.534	0.936888	7.03e-07	5.24e-06	SRL	sarcalumenin [Source:HGNC Symbol;Acc:HGNC:11295]
ENSSSCG00000014965	986.314	0.937018	8.97e-11	1.75e-09	ENDOD1	endonuclease domain containing 1 [Source:HGNC Symbol;Acc:HGNC:29129]
ENSSSCG00000003376	400.256	0.937247	2.82e-09	3.82e-08	PLEKHG5	pleckstrin homology and RhoGEF domain containing G5 [Source:HGNC Symbol;Acc:HGNC:29105]
ENSSSCG00000007147	1474.55	0.93852	4.92e-11	1.02e-09	HSPA12B	heat shock protein family A (Hsp70) member 12B [Source:HGNC Symbol;Acc:HGNC:16193]
ENSSSCG00000010861	657.011	0.939486	8.69e-11	1.7e-09	COQ8A	coenzyme Q8A [Source:HGNC Symbol;Acc:HGNC:16812]
ENSSSCG00000001963	387.798	0.940567	8.9e-07	6.45e-06	EGLN3	egl-9 family hypoxia inducible factor 3 [Source:HGNC Symbol;Acc:HGNC:14661]
ENSSSCG00000004582	720.924	0.941481	2.81e-07	2.29e-06	BNIP2	BCL2 interacting protein 2 [Source:HGNC Symbol;Acc:HGNC:1083]
ENSSSCG00000023379	163.225	0.942722	0.000337441	0.00123769	UBE2L6	ubiquitin/ISG15-conjugating enzyme E2 L6 [Source:RefSeq peptide;Acc:NP_001233144]
ENSSSCG00000006521	162.222	0.943203	1.46e-06	1.01e-05	FAM189B	family with sequence similarity 189 member B [Source:HGNC Symbol;Acc:HGNC:1233]
ENSSSCG00000039271	157.799	0.943555	0.000556719	0.00192377	ST8SIA2	alpha-2,8-sialyltransferase 8B precursor [Source:RefSeq peptide;Acc:NP_001302605]
ENSSSCG00000007200	293.066	0.944325	3.8e-23	8.9e-21	FAM110A	family with sequence similarity 110 member A [Source:HGNC Symbol;Acc:HGNC:16188]
ENSSSCG00000013106	228.737	0.945008	6.37e-05	0.000285465	PTGDR2	prostaglandin D2 receptor 2 [Source:HGNC Symbol;Acc:HGNC:4502]
ENSSSCG00000003821	472.713	0.947065	2.22e-06	1.46e-05	KANK4	KN motif and ankyrin repeat domains 4 [Source:HGNC Symbol;Acc:HGNC:27263]
ENSSSCG00000025531	1246.42	0.950558	4.47e-06	2.71e-05	SSPN	sarcospan [Source:HGNC Symbol;Acc:HGNC:11322]
ENSSSCG00000035297	1074.42	0.951857	0.000556445	0.00192329	ISG12(A)	uncharacterized protein LOC100153902 [Source:RefSeq peptide;Acc:NP_001185850]
ENSSSCG00000029715	166.699	0.952787	0.00027446	0.00103461	OLFM1	olfactomedin 1 [Source:HGNC Symbol;Acc:HGNC:17187]
ENSSSCG00000004917	182.421	0.953944	6.46e-08	6.25e-07	MALT1	MALT1 paracaspase [Source:HGNC Symbol;Acc:HGNC:6819]
ENSSSCG00000004612	90.8516	0.957293	0.000393652	0.00141941	RAB27A	RAB27A, member RAS oncogene family [Source:HGNC Symbol;Acc:HGNC:9766]
ENSSSCG00000006624	394.364	0.957837	0.000914574	0.00297179	SELENBP1	selenium binding protein 1 [Source:HGNC Symbol;Acc:HGNC:10719]
ENSSSCG00000035101	174.855	0.958189	0.000472628	0.00166423	KLF5	Krueppel-like factor 5 [Source:RefSeq peptide;Acc:NP_001090958]
ENSSSCG00000028908	742.351	0.958339	5.17e-14	2.11e-12	DYNLT3	dynein light chain Tctex-type 3 [Source:HGNC Symbol;Acc:HGNC:11694]
ENSSSCG00000003226	86.0158	0.958726	0.000942193	0.00305181
ENSSSCG00000011075	1077.73	0.960239	1.58e-08	1.79e-07	KIAA1217	KIAA1217 [Source:HGNC Symbol;Acc:HGNC:25428]
ENSSSCG00000010703	1042.71	0.962495	2.11e-10	3.75e-09
ENSSSCG00000009747	327.399	0.962614	7.59e-08	7.18e-07	STX2	syntaxin 2 [Source:HGNC Symbol;Acc:HGNC:3403]
ENSSSCG00000028562	48.8036	0.962839	0.00151529	0.00462562
ENSSSCG00000004479	256.698	0.963763	1.61e-12	4.63e-11	FILIP1	filamin A interacting protein 1 [Source:HGNC Symbol;Acc:HGNC:21015]
ENSSSCG00000014062	310.14	0.964451	4.95e-05	0.000230573	SIMC1	SUMO interacting motifs containing 1 [Source:HGNC Symbol;Acc:HGNC:24779]
ENSSSCG00000007722	86.1856	0.966061	0.000991961	0.00319993	NCF1	neutrophil cytosol factor 1 [Source:RefSeq peptide;Acc:NP_001106691]
ENSSSCG00000013507	283.032	0.966115	7.38e-06	4.27e-05	MPND	MPN domain containing [Source:HGNC Symbol;Acc:HGNC:25934]
ENSSSCG00000014171	455.528	0.966688	4.73e-07	3.67e-06	ERAP1	endoplasmic reticulum aminopeptidase 1 [Source:HGNC Symbol;Acc:HGNC:18173]
ENSSSCG00000037241	339.932	0.966963	0.000165309	0.000665338	RGS2	Regulator of G-protein signaling 2 [Source:UniProtKB/Swiss-Prot;Acc:Q3S853]
ENSSSCG00000006568	944.399	0.967221	3.59e-06	2.22e-05	DENND4B	DENN domain containing 4B [Source:HGNC Symbol;Acc:HGNC:29044]
ENSSSCG00000011941	231.558	0.968547	1.31e-07	1.16e-06	IFT57	intraflagellar transport 57 [Source:HGNC Symbol;Acc:HGNC:17367]
ENSSSCG00000004952	1099.85	0.97045	1.53e-10	2.8e-09	SMAD3	SMAD family member 3 [Source:HGNC Symbol;Acc:HGNC:6769]
ENSSSCG00000000660	78871.8	0.970791	9.23e-06	5.2e-05	A2M	alpha-2-macroglobulin [Source:HGNC Symbol;Acc:HGNC:7]
ENSSSCG00000012988	1356.82	0.970939	1.72e-06	1.17e-05	EHBP1L1	EH domain binding protein 1 like 1 [Source:HGNC Symbol;Acc:HGNC:30682]
ENSSSCG00000037025	8688.04	0.971214	0.000287045	0.00107326	PLVAP	plasmalemma vesicle associated protein [Source:HGNC Symbol;Acc:HGNC:13635]
ENSSSCG00000008265	244.409	0.971356	2.97e-07	2.41e-06	DOK1	docking protein 1 [Source:RefSeq peptide;Acc:NP_001137177]
ENSSSCG00000017874	273.942	0.971827	1.26e-05	6.87e-05	ATP2A3	ATPase sarcoplasmic/endoplasmic reticulum Ca2+ transporting 3 [Source:HGNC Symbol;Acc:HGNC:813]
ENSSSCG00000006957	58.2979	0.972044	0.00101997	0.00327992	RHPN1	rhophilin Rho GTPase binding protein 1 [Source:HGNC Symbol;Acc:HGNC:19973]
ENSSSCG00000036639	1697.64	0.97288	1.22e-08	1.42e-07	STOM	stomatin [Source:HGNC Symbol;Acc:HGNC:3383]
ENSSSCG00000016532	260.957	0.974011	7.42e-05	0.000326899	WDR91	WD repeat domain 91 [Source:HGNC Symbol;Acc:HGNC:24997]
ENSSSCG00000032251	232.863	0.97568	2.5e-05	0.000126605	MAFB	MAF bZIP transcription factor B [Source:HGNC Symbol;Acc:HGNC:6408]
ENSSSCG00000011828	569.973	0.976231	6.96e-08	6.68e-07	FAM43A	family with sequence similarity 43 member A [Source:HGNC Symbol;Acc:HGNC:26888]
ENSSSCG00000014321	59.7077	0.977347	0.00112613	0.00357853	KLHL3	kelch like family member 3 [Source:HGNC Symbol;Acc:HGNC:6354]
ENSSSCG00000010626	49.9519	0.977509	4.49e-05	0.000211633	RBM20	RNA binding motif protein 20 [Source:HGNC Symbol;Acc:HGNC:27424]
ENSSSCG00000039770	91.0561	0.978513	0.00296591	0.00829595	SLC6A9	solute carrier family 6 member 9 [Source:HGNC Symbol;Acc:HGNC:11056]
ENSSSCG00000015923	237.198	0.9794	3.2e-06	2.01e-05	NOSTRIN	nitric oxide synthase trafficking [Source:HGNC Symbol;Acc:HGNC:20203]
ENSSSCG00000006651	123.427	0.979704	0.000344784	0.001263	ADAMTSL4	ADAMTS like 4 [Source:HGNC Symbol;Acc:HGNC:19706]
ENSSSCG00000030831	299.404	0.980096	2.26e-08	2.44e-07	DENND3	DENN domain containing 3 [Source:HGNC Symbol;Acc:HGNC:29134]
ENSSSCG00000032369	134.741	0.980349	1.61e-06	1.1e-05	HSD3B7	hydroxy-delta-5-steroid dehydrogenase, 3 beta- and steroid delta-isomerase 7 [Source:HGNC Symbol;Acc:HGNC:18324]
ENSSSCG00000012323	1025.81	0.981121	7.46e-11	1.48e-09	TSPYL2	TSPY like 2 [Source:HGNC Symbol;Acc:HGNC:24358]
ENSSSCG00000030130	1355.67	0.982783	2.14e-07	1.8e-06	DPYSL2	dihydropyrimidinase like 2 [Source:HGNC Symbol;Acc:HGNC:3014]
ENSSSCG00000024958	328.936	0.982902	9.32e-06	5.25e-05	GPR173	G protein-coupled receptor 173 [Source:HGNC Symbol;Acc:HGNC:18186]
ENSSSCG00000016857	11174.7	0.983339	4.26e-09	5.55e-08	DAB2	DAB2, clathrin adaptor protein [Source:HGNC Symbol;Acc:HGNC:2662]
ENSSSCG00000017738	140.524	0.983482	1.68e-05	8.82e-05	ADAP2	ArfGAP with dual PH domains 2 [Source:HGNC Symbol;Acc:HGNC:16487]
ENSSSCG00000009141	239.502	0.984431	3.5e-05	0.000170642	MCUB	mitochondrial calcium uniporter dominant negative beta subunit [Source:HGNC Symbol;Acc:HGNC:26076]
ENSSSCG00000039890	171.825	0.985164	1.23e-05	6.76e-05	RASL11A	RAS like family 11 member A [Source:HGNC Symbol;Acc:HGNC:23802]
ENSSSCG00000036569	1164.28	0.985501	3.6e-07	2.86e-06	PTP4A3	protein tyrosine phosphatase type IVA, member 3 [Source:HGNC Symbol;Acc:HGNC:9636]
ENSSSCG00000035432	664.945	0.98734	1.19e-09	1.78e-08	HDGFL3	HDGF like 3 [Source:HGNC Symbol;Acc:HGNC:24937]
ENSSSCG00000011819	58.8404	0.987356	1.87e-05	9.73e-05	MB21D2	Mab-21 domain containing 2 [Source:HGNC Symbol;Acc:HGNC:30438]
ENSSSCG00000010593	51.7997	0.989816	2.97e-05	0.000147063	CNNM2	cyclin and CBS domain divalent metal cation transport mediator 2 [Source:HGNC Symbol;Acc:HGNC:103]
ENSSSCG00000000734	1247.06	0.992669	8.28e-05	0.000360717
ENSSSCG00000030110	99.3118	0.993461	1.46e-05	7.84e-05
ENSSSCG00000017605	731.684	0.997304	2.03e-08	2.2e-07	MMD	monocyte to macrophage differentiation associated [Source:HGNC Symbol;Acc:HGNC:7153]
ENSSSCG00000009229	343.661	0.997406	2.98e-07	2.42e-06	ARHGAP24	Rho GTPase activating protein 24 [Source:HGNC Symbol;Acc:HGNC:25361]
ENSSSCG00000024549	207.907	0.998547	8.38e-06	4.77e-05	LYL1	LYL1, basic helix-loop-helix family member [Source:HGNC Symbol;Acc:HGNC:6734]
ENSSSCG00000007324	336.14	0.999439	3e-09	4.03e-08	SOGA1	suppressor of glucose, autophagy associated 1 [Source:HGNC Symbol;Acc:HGNC:16111]
ENSSSCG00000016685	192.857	1.00058	0.00103317	0.00331936
ENSSSCG00000036963	161.385	1.00074	0.000558544	0.00192915	LRRC25	leucine rich repeat containing 25 [Source:HGNC Symbol;Acc:HGNC:29806]
ENSSSCG00000004379	110.992	1.00212	0.000132632	0.000546935	SOBP	sine oculis binding protein homolog [Source:HGNC Symbol;Acc:HGNC:29256]
ENSSSCG00000014633	1018.42	1.0034	2.74e-08	2.87e-07	CAVIN3	caveolae associated protein 3 [Source:HGNC Symbol;Acc:HGNC:9400]
ENSSSCG00000011056	610.167	1.00465	2.09e-09	2.95e-08	FRMD4A	FERM domain containing 4A [Source:HGNC Symbol;Acc:HGNC:25491]
ENSSSCG00000016502	264.65	1.00478	3.83e-15	1.95e-13	PARP12	poly(ADP-ribose) polymerase family member 12 [Source:HGNC Symbol;Acc:HGNC:21919]
ENSSSCG00000035825	69.7425	1.00631	0.00173761	0.00523263	UBE2QL1	ubiquitin conjugating enzyme E2 Q family like 1 [Source:HGNC Symbol;Acc:HGNC:37269]
ENSSSCG00000001394	229.699	1.00695	4.5e-06	2.72e-05
ENSSSCG00000017178	799.953	1.00738	0.00176981	0.00531837	SPHK1	sphingosine kinase 1 [Source:HGNC Symbol;Acc:HGNC:11240]
ENSSSCG00000009370	227.209	1.00836	5.22e-14	2.12e-12	FOXO1	forkhead box O1 [Source:HGNC Symbol;Acc:HGNC:3819]
ENSSSCG00000002389	893.691	1.01041	3.17e-10	5.46e-09	VASH1	vasohibin 1 [Source:HGNC Symbol;Acc:HGNC:19964]
ENSSSCG00000036933	117.374	1.01057	5.5e-05	0.000251434	NR1D1	nuclear receptor subfamily 1 group D member 1 [Source:HGNC Symbol;Acc:HGNC:7962]
ENSSSCG00000003395	245.515	1.01119	1.17e-08	1.37e-07	PIK3CD	phosphatidylinositol-4,5-bisphosphate 3-kinase catalytic subunit delta [Source:HGNC Symbol;Acc:HGNC:8977]
ENSSSCG00000027859	1037.98	1.01169	2.18e-12	6.05e-11	HDAC7	histone deacetylase 7 [Source:HGNC Symbol;Acc:HGNC:14067]
ENSSSCG00000004027	118.207	1.01258	6.26e-08	6.09e-07	PDE10A	phosphodiesterase 10A [Source:HGNC Symbol;Acc:HGNC:8772]
ENSSSCG00000040405	56.4231	1.01351	0.000423597	0.00150663	SERP2	stress associated endoplasmic reticulum protein family member 2 [Source:HGNC Symbol;Acc:HGNC:20607]
ENSSSCG00000014876	662.23	1.01372	1.18e-08	1.38e-07	MYO7A	Sus scrofa myosin VIIA (MYO7A), mRNA. [Source:RefSeq mRNA;Acc:NM_001099928]
ENSSSCG00000040578	1017.86	1.01375	1.59e-09	2.31e-08	CASKIN2	CASK interacting protein 2 [Source:HGNC Symbol;Acc:HGNC:18200]
ENSSSCG00000006338	827.651	1.01593	7.52e-12	1.85e-10	DDR2	discoidin domain receptor tyrosine kinase 2 [Source:HGNC Symbol;Acc:HGNC:2731]
ENSSSCG00000022345	664.308	1.01651	2.85e-14	1.21e-12	CHN1	chimerin 1 [Source:HGNC Symbol;Acc:HGNC:1943]
ENSSSCG00000025582	227.552	1.01671	6.57e-06	3.84e-05	PXDC1	PX domain containing 1 [Source:HGNC Symbol;Acc:HGNC:21361]
ENSSSCG00000037766	384.701	1.01746	2.36e-05	0.000120213	NR3C2	nuclear receptor subfamily 3 group C member 2 [Source:HGNC Symbol;Acc:HGNC:7979]
ENSSSCG00000040981	366.05	1.01889	2.94e-06	1.87e-05	GMFG	glia maturation factor gamma [Source:HGNC Symbol;Acc:HGNC:4374]
ENSSSCG00000010640	97.1	1.01893	1.23e-08	1.43e-07	NRAP	nebulin related anchoring protein [Source:HGNC Symbol;Acc:HGNC:7988]
ENSSSCG00000037264	1557.92	1.01908	6.21e-24	1.58e-21	RAB31	RAB31, member RAS oncogene family [Source:HGNC Symbol;Acc:HGNC:9771]
ENSSSCG00000014568	589.044	1.02151	4.87e-09	6.25e-08	ST5	suppression of tumorigenicity 5 [Source:HGNC Symbol;Acc:HGNC:11350]
ENSSSCG00000010170	60.0091	1.02207	1.94e-05	0.000100859	DISC1	disrupted in schizophrenia 1 [Source:HGNC Symbol;Acc:HGNC:2888]
ENSSSCG00000015019	492.439	1.02226	5.96e-05	0.000269184	COLCA2	colorectal cancer associated 2 [Source:HGNC Symbol;Acc:HGNC:26978]
ENSSSCG00000000645	2497.47	1.02309	5.22e-21	8.19e-19	GABARAPL1	Sus scrofa GABA(A) receptor-associated protein like 1 (GABARAPL1), mRNA. [Source:RefSeq mRNA;Acc:NM_001190287]
ENSSSCG00000027660	870.369	1.02324	1.81e-09	2.59e-08	IFI44L	interferon induced protein 44 like [Source:HGNC Symbol;Acc:HGNC:17817]
ENSSSCG00000008691	540.837	1.02329	1.34e-09	1.98e-08	TNIP2	TNFAIP3 interacting protein 2 [Source:HGNC Symbol;Acc:HGNC:19118]
ENSSSCG00000017515	618.127	1.02358	2.36e-07	1.96e-06	TBKBP1	TBK1 binding protein 1 [Source:HGNC Symbol;Acc:HGNC:30140]
ENSSSCG00000035987	316.083	1.0239	5.13e-06	3.07e-05	EHD3	EH domain containing 3 [Source:HGNC Symbol;Acc:HGNC:3244]
ENSSSCG00000025499	242.598	1.02397	2.4e-05	0.000121617
ENSSSCG00000000234	234.944	1.02507	1.02e-08	1.21e-07	GRASP	general receptor for phosphoinositides 1 associated scaffold protein [Source:HGNC Symbol;Acc:HGNC:18707]
ENSSSCG00000039194	1638.36	1.0263	2.88e-11	6.15e-10	KANK2	KN motif and ankyrin repeat domains 2 [Source:HGNC Symbol;Acc:HGNC:29300]
ENSSSCG00000005308	485.43	1.02681	3.27e-08	3.38e-07	RUSC2	RUN and SH3 domain containing 2 [Source:HGNC Symbol;Acc:HGNC:23625]
ENSSSCG00000030156	299.204	1.02717	3.44e-09	4.59e-08	APBB1IP	amyloid beta precursor protein binding family B member 1 interacting protein [Source:HGNC Symbol;Acc:HGNC:17379]
ENSSSCG00000040267	466.493	1.02797	9.88e-10	1.5e-08	CYS1	cystin 1 [Source:HGNC Symbol;Acc:HGNC:18525]
ENSSSCG00000004199	2434.96	1.02805	7.12e-10	1.13e-08	EPB41L2	erythrocyte membrane protein band 4.1 like 2 [Source:HGNC Symbol;Acc:HGNC:3379]
ENSSSCG00000008456	157.889	1.02813	8.95e-07	6.48e-06	PLEKHH2	pleckstrin homology, MyTH4 and FERM domain containing H2 [Source:HGNC Symbol;Acc:HGNC:30506]
ENSSSCG00000015652	46.4036	1.02883	0.000389177	0.0014047	IL10	interleukin 10 [Source:HGNC Symbol;Acc:HGNC:5962]
ENSSSCG00000009881	419.07	1.03275	0.00148088	0.00453028	OAS2	2'-5'-oligoadenylate synthetase 2 [Source:HGNC Symbol;Acc:HGNC:8087]
ENSSSCG00000016497	665.653	1.03323	1.78e-08	1.97e-07	DENND2A	DENN domain containing 2A [Source:HGNC Symbol;Acc:HGNC:22212]
ENSSSCG00000020912	151.283	1.03345	0.000186582	0.000736826	HECTD2	HECT domain E3 ubiquitin protein ligase 2 [Source:HGNC Symbol;Acc:HGNC:26736]
ENSSSCG00000031262	12668.3	1.03466	2.86e-12	7.71e-11	TXNIP	Thioredoxin-interacting protein [Source:UniProtKB/Swiss-Prot;Acc:Q2HY40]
ENSSSCG00000033025	318.795	1.03545	4.1e-06	2.51e-05	C21orf91	chromosome 21 open reading frame 91 [Source:HGNC Symbol;Acc:HGNC:16459]
ENSSSCG00000015862	514.381	1.03605	1.48e-06	1.02e-05	LIMS2	LIM zinc finger domain containing 2 [Source:HGNC Symbol;Acc:HGNC:16084]
ENSSSCG00000009002	428.939	1.03689	2.57e-06	1.66e-05	TLR2	toll like receptor 2 [Source:HGNC Symbol;Acc:HGNC:11848]
ENSSSCG00000032833	435.121	1.03729	1.03e-07	9.44e-07	CD320	CD320 molecule [Source:HGNC Symbol;Acc:HGNC:16692]
ENSSSCG00000018034	63.7721	1.03803	0.000610114	0.00208756
ENSSSCG00000016882	75.2057	1.03829	0.000685123	0.0023055	PARP8	poly(ADP-ribose) polymerase family member 8 [Source:HGNC Symbol;Acc:HGNC:26124]
ENSSSCG00000036381	446.706	1.03859	3.24e-13	1.12e-11	RBMS3	RNA binding motif single stranded interacting protein 3 [Source:HGNC Symbol;Acc:HGNC:13427]
ENSSSCG00000014565	326.613	1.03958	8.32e-10	1.3e-08
ENSSSCG00000029855	1425.31	1.04039	4.76e-11	9.92e-10	LHFPL6	LHFPL tetraspan subfamily member 6 [Source:HGNC Symbol;Acc:HGNC:6586]
ENSSSCG00000003167	143.109	1.04066	0.000170821	0.000683282	FLT3LG	fms related tyrosine kinase 3 ligand [Source:HGNC Symbol;Acc:HGNC:3766]
ENSSSCG00000029482	189.426	1.04106	5.93e-05	0.000268119	CHST15	carbohydrate sulfotransferase 15 [Source:HGNC Symbol;Acc:HGNC:18137]
ENSSSCG00000015801	73.7725	1.04232	2.26e-06	1.47e-05	TLR3	Sus scrofa toll like receptor 3 (TLR3), mRNA. [Source:RefSeq mRNA;Acc:NM_001097444]
ENSSSCG00000010613	226.613	1.04296	5.3e-08	5.25e-07	ITPRIP	inositol 1,4,5-trisphosphate receptor interacting protein [Source:HGNC Symbol;Acc:HGNC:29370]
ENSSSCG00000013144	764.272	1.04536	0.000123666	0.000513374
ENSSSCG00000005481	530.406	1.04558	5.78e-08	5.67e-07
ENSSSCG00000015036	110.002	1.04663	4.3e-05	0.000203832	DIXDC1	DIX domain containing 1 [Source:HGNC Symbol;Acc:HGNC:23695]
ENSSSCG00000033883	124.614	1.04708	3.11e-06	1.96e-05
ENSSSCG00000008842	152.387	1.04708	0.000666515	0.00225352	KIT	mast/stem cell growth factor receptor Kit precursor [Source:RefSeq peptide;Acc:NP_001037990]
ENSSSCG00000012790	330.605	1.0472	2.69e-06	1.73e-05	ARHGAP4	Rho GTPase activating protein 4 [Source:HGNC Symbol;Acc:HGNC:674]
ENSSSCG00000032601	230.247	1.04721	4.56e-06	2.75e-05	RASSF2	Ras association domain family member 2 [Source:HGNC Symbol;Acc:HGNC:9883]
ENSSSCG00000009626	898.446	1.04833	1.01e-13	3.94e-12	SORBS3	sorbin and SH3 domain containing 3 [Source:HGNC Symbol;Acc:HGNC:30907]
ENSSSCG00000035772	2480.74	1.04974	0.000296306	0.00110326	CDH5	Sus scrofa cadherin 5, type 2 (vascular endothelium) (CDH5), mRNA. [Source:RefSeq mRNA;Acc:NM_001001649]
ENSSSCG00000008812	353.692	1.04978	5.28e-07	4.05e-06	ATP10D	ATPase phospholipid transporting 10D (putative) [Source:HGNC Symbol;Acc:HGNC:13549]
ENSSSCG00000017296	1847.6	1.04983	7.83e-06	4.49e-05	ACE	Sus scrofa angiotensin I converting enzyme (peptidyl-dipeptidase A) 1 (ACE), transcript variant 1, mRNA. [Source:RefSeq mRNA;Acc:NM_001033015]
ENSSSCG00000014351	335.579	1.05087	3.78e-05	0.000182488
ENSSSCG00000012996	146.16	1.05278	8.54e-07	6.22e-06	CDC42EP2	CDC42 effector protein 2 [Source:HGNC Symbol;Acc:HGNC:16263]
ENSSSCG00000016758	361.182	1.05285	1.05e-08	1.25e-07
ENSSSCG00000026412	377.002	1.05323	7.46e-08	7.08e-07	PLXNA2	plexin A2 [Source:HGNC Symbol;Acc:HGNC:9100]
ENSSSCG00000040332	1576.07	1.05437	6.63e-08	6.4e-07	LBH	limb bud and heart development [Source:HGNC Symbol;Acc:HGNC:29532]
ENSSSCG00000016111	2277.91	1.05577	2.63e-09	3.59e-08	FZD7	frizzled class receptor 7 [Source:HGNC Symbol;Acc:HGNC:4045]
ENSSSCG00000008349	236.726	1.05793	1.92e-10	3.42e-09	CNRIP1	cannabinoid receptor interacting protein 1 [Source:HGNC Symbol;Acc:HGNC:24546]
ENSSSCG00000005243	1655.04	1.05818	4.05e-10	6.8e-09	PGM5	phosphoglucomutase 5 [Source:HGNC Symbol;Acc:HGNC:8908]
ENSSSCG00000015350	121.366	1.05953	1.73e-08	1.93e-07	THSD7A	thrombospondin type 1 domain containing 7A [Source:HGNC Symbol;Acc:HGNC:22207]
ENSSSCG00000032552	435.03	1.05961	5.92e-10	9.61e-09	RFFL	ring finger and FYVE like domain containing E3 ubiquitin protein ligase [Source:HGNC Symbol;Acc:HGNC:24821]
ENSSSCG00000003604	44.8341	1.06058	0.000544423	0.00188906	ADGRB2	adhesion G protein-coupled receptor B2 [Source:HGNC Symbol;Acc:HGNC:944]
ENSSSCG00000015200	949.382	1.06076	1.84e-06	1.24e-05	ESAM	endothelial cell adhesion molecule [Source:HGNC Symbol;Acc:HGNC:17474]
ENSSSCG00000006088	2758.46	1.06078	7.53e-09	9.29e-08	SDC2	syndecan 2 precursor [Source:RefSeq peptide;Acc:NP_001302683]
ENSSSCG00000011295	938.385	1.06139	2.05e-21	3.44e-19	SNRK	SNF related kinase [Source:HGNC Symbol;Acc:HGNC:30598]
ENSSSCG00000011643	1360.08	1.06173	4.71e-17	3.88e-15	AMOTL2	angiomotin like 2 [Source:HGNC Symbol;Acc:HGNC:17812]
ENSSSCG00000013403	297.351	1.06178	3.99e-07	3.14e-06	GALNT18	polypeptide N-acetylgalactosaminyltransferase 18 [Source:HGNC Symbol;Acc:HGNC:30488]
ENSSSCG00000038783	1216.99	1.064	0.000389032	0.00140453	IGFBP3	Insulin-like growth factor-binding protein 3 [Source:UniProtKB/Swiss-Prot;Acc:P16611]
ENSSSCG00000029151	819.878	1.06401	7.99e-09	9.8e-08	RASIP1	Ras interacting protein 1 [Source:HGNC Symbol;Acc:HGNC:24716]
ENSSSCG00000000549	1561.08	1.06839	4.57e-16	2.89e-14	PPFIBP1	PPFIA binding protein 1 [Source:HGNC Symbol;Acc:HGNC:9249]
ENSSSCG00000030877	59.0254	1.06999	0.00245252	0.00703085	FRMPD4	FERM and PDZ domain containing 4 [Source:HGNC Symbol;Acc:HGNC:29007]
ENSSSCG00000039074	123.995	1.07187	2.69e-08	2.84e-07	TNFRSF13C	TNF receptor superfamily member 13C [Source:HGNC Symbol;Acc:HGNC:17755]
ENSSSCG00000013297	520.639	1.07268	2e-05	0.000103293	CD44	CD44 molecule (Indian blood group) [Source:HGNC Symbol;Acc:HGNC:1681]
ENSSSCG00000017943	715.02	1.07571	2.24e-08	2.42e-07	ACAP1	ArfGAP with coiled-coil, ankyrin repeat and PH domains 1 [Source:HGNC Symbol;Acc:HGNC:16467]
ENSSSCG00000014820	1103.43	1.07573	5.73e-08	5.63e-07	FCHSD2	FCH and double SH3 domains 2 [Source:HGNC Symbol;Acc:HGNC:29114]
ENSSSCG00000006335	278.247	1.07576	3.73e-07	2.95e-06	RGS4	regulator of G protein signaling 4 [Source:HGNC Symbol;Acc:HGNC:10000]
ENSSSCG00000002495	471.353	1.07642	9.07e-12	2.21e-10	SYNE3	spectrin repeat containing nuclear envelope family member 3 [Source:HGNC Symbol;Acc:HGNC:19861]
ENSSSCG00000010509	566.926	1.07687	8.58e-07	6.25e-06	PIK3AP1	phosphoinositide-3-kinase adaptor protein 1 [Source:HGNC Symbol;Acc:HGNC:30034]
ENSSSCG00000033120	3381.31	1.07818	1.2e-10	2.25e-09	PALM2	paralemmin-2 [Source:RefSeq peptide;Acc:NP_001191124]
ENSSSCG00000004127	5862.91	1.07878	3.19e-06	2.01e-05	PLAGL1	PLAG1 like zinc finger 1 [Source:HGNC Symbol;Acc:HGNC:9046]
ENSSSCG00000008686	82.0195	1.07924	1.06e-05	5.91e-05	C4orf48	chromosome 4 open reading frame 48 [Source:HGNC Symbol;Acc:HGNC:34437]
ENSSSCG00000005437	535.432	1.07951	1.89e-08	2.07e-07	KLF4	Sus scrofa Kruppel like factor 4 (KLF4), mRNA. [Source:RefSeq mRNA;Acc:NM_001031782]
ENSSSCG00000016634	3257.24	1.08082	1.04e-07	9.57e-07	CAV1	Sus scrofa caveolin 1 (CAV1), transcript variant 3, mRNA. [Source:RefSeq mRNA;Acc:NM_214438]
ENSSSCG00000007145	144.482	1.08085	0.000637729	0.00217111	ADAM33	ADAM metallopeptidase domain 33 [Source:HGNC Symbol;Acc:HGNC:15478]
ENSSSCG00000008919	91.5775	1.08324	5.2e-06	3.1e-05	EPHA5	EPH receptor A5 [Source:HGNC Symbol;Acc:HGNC:3389]
ENSSSCG00000021712	309.648	1.08407	3.57e-09	4.75e-08	HERC6	HECT and RLD domain containing E3 ubiquitin protein ligase family member 6 [Source:HGNC Symbol;Acc:HGNC:26072]
ENSSSCG00000022128	636.97	1.08522	7.21e-27	2.86e-24	MXI1	MAX interactor 1, dimerization protein [Source:HGNC Symbol;Acc:HGNC:7534]
ENSSSCG00000034493	345.771	1.08549	1.71e-08	1.91e-07	ST3GAL6	ST3 beta-galactoside alpha-2,3-sialyltransferase 6 [Source:HGNC Symbol;Acc:HGNC:18080]
ENSSSCG00000014567	386.124	1.08593	5.71e-13	1.83e-11	TRIM66	tripartite motif containing 66 [Source:HGNC Symbol;Acc:HGNC:29005]
ENSSSCG00000035419	3584.74	1.08635	1.73e-05	9.06e-05	RARRES2	retinoic acid receptor responder 2 [Source:HGNC Symbol;Acc:HGNC:9868]
ENSSSCG00000013919	1094.5	1.08768	1.04e-09	1.56e-08	HOMER3	homer scaffolding protein 3 [Source:HGNC Symbol;Acc:HGNC:17514]
ENSSSCG00000022031	286.818	1.08807	1.19e-06	8.29e-06	CHST2	carbohydrate sulfotransferase 2 [Source:HGNC Symbol;Acc:HGNC:1970]
ENSSSCG00000009412	1268.97	1.08863	1.2e-05	6.58e-05	LCP1	lymphocyte cytosolic protein 1 [Source:HGNC Symbol;Acc:HGNC:6528]
ENSSSCG00000031660	153.165	1.08955	0.000127247	0.000527167	MAPK8IP2	mitogen-activated protein kinase 8 interacting protein 2 [Source:HGNC Symbol;Acc:HGNC:6883]
ENSSSCG00000023001	320.467	1.09317	1.81e-17	1.65e-15	CCDC149	coiled-coil domain containing 149 [Source:HGNC Symbol;Acc:HGNC:25405]
ENSSSCG00000032053	132.275	1.09442	2.28e-05	0.000116248	ST8SIA5	ST8 alpha-N-acetyl-neuraminide alpha-2,8-sialyltransferase 5 [Source:HGNC Symbol;Acc:HGNC:17827]
ENSSSCG00000006059	430.934	1.09538	9.24e-10	1.42e-08	NCALD	neurocalcin delta [Source:HGNC Symbol;Acc:HGNC:7655]
ENSSSCG00000008346	399.665	1.09675	6.16e-11	1.25e-09	APLF	aprataxin and PNKP like factor [Source:HGNC Symbol;Acc:HGNC:28724]
ENSSSCG00000006800	444.013	1.0988	1.76e-07	1.51e-06	CD53	CD53 molecule [Source:HGNC Symbol;Acc:HGNC:1686]
ENSSSCG00000027348	1218.63	1.10015	2.13e-11	4.74e-10	WIPF1	WAS/WASL interacting protein family member 1 [Source:HGNC Symbol;Acc:HGNC:12736]
ENSSSCG00000028172	106.828	1.10106	7.53e-06	4.35e-05	FAM78A	family with sequence similarity 78 member A [Source:HGNC Symbol;Acc:HGNC:25465]
ENSSSCG00000015334	2366.88	1.10131	1.79e-08	1.98e-07	PDK4	Sus scrofa pyruvate dehydrogenase kinase 4 (PDK4), mRNA. [Source:RefSeq mRNA;Acc:NM_001159306]
ENSSSCG00000009457	100.057	1.10247	0.00011809	0.000491657	DACH1	dachshund family transcription factor 1 [Source:HGNC Symbol;Acc:HGNC:2663]
ENSSSCG00000025049	2847.38	1.10263	4.73e-09	6.11e-08	CYBRD1	cytochrome b reductase 1 [Source:HGNC Symbol;Acc:HGNC:20797]
ENSSSCG00000001869	600.61	1.10335	5.68e-13	1.83e-11	PEAK1	pseudopodium enriched atypical kinase 1 [Source:HGNC Symbol;Acc:HGNC:29431]
ENSSSCG00000014362	103.474	1.1037	2.43e-05	0.000123173	HBEGF	heparin binding EGF like growth factor [Source:HGNC Symbol;Acc:HGNC:3059]
ENSSSCG00000009330	150.498	1.10393	3.25e-05	0.00015945	ALOX5AP	arachidonate 5-lipoxygenase activating protein [Source:HGNC Symbol;Acc:HGNC:436]
ENSSSCG00000002376	45.4103	1.10433	0.00188129	0.00559679	PGF	placental growth factor [Source:HGNC Symbol;Acc:HGNC:8893]
ENSSSCG00000016782	1037.11	1.10466	2.5e-09	3.42e-08	FAM105A	family with sequence similarity 105 member A [Source:HGNC Symbol;Acc:HGNC:25629]
ENSSSCG00000038824	126.747	1.10507	0.000518763	0.00181015	FRRS1L	ferric chelate reductase 1 like [Source:HGNC Symbol;Acc:HGNC:1362]
ENSSSCG00000035598	264.369	1.1052	2.67e-07	2.19e-06	EDN1	endothelin-1 preproprotein [Source:RefSeq peptide;Acc:NP_999047]
ENSSSCG00000023611	2236.47	1.10549	0.000573172	0.00197489		Sus scrofa tenascin-X (TN-X), mRNA. [Source:RefSeq mRNA;Acc:NM_001123204]
ENSSSCG00000037582	226.476	1.10567	1.7e-07	1.46e-06	F2RL2	coagulation factor II thrombin receptor like 2 [Source:HGNC Symbol;Acc:HGNC:3539]
ENSSSCG00000011928	5548.83	1.10618	6.79e-07	5.08e-06	CCDC80	coiled-coil domain containing 80 [Source:HGNC Symbol;Acc:HGNC:30649]
ENSSSCG00000015235	1852.1	1.1065	5.19e-07	3.99e-06	ETS1	ETS proto-oncogene 1, transcription factor [Source:HGNC Symbol;Acc:HGNC:3488]
ENSSSCG00000006940	551.28	1.10659	2.11e-07	1.78e-06	CYR61	cysteine rich angiogenic inducer 61 [Source:HGNC Symbol;Acc:HGNC:2654]
ENSSSCG00000039838	331.442	1.10662	2.85e-07	2.32e-06	RGS10	regulator of G protein signaling 10 [Source:HGNC Symbol;Acc:HGNC:9992]
ENSSSCG00000007350	508.225	1.10736	1.3e-07	1.16e-06	PPP1R16B	protein phosphatase 1 regulatory subunit 16B [Source:HGNC Symbol;Acc:HGNC:15850]
ENSSSCG00000015083	2094.85	1.10746	4.86e-11	1.01e-09
ENSSSCG00000013664	125.26	1.1095	1.21e-13	4.59e-12	C19orf66	chromosome 19 open reading frame 66 [Source:HGNC Symbol;Acc:HGNC:25649]
ENSSSCG00000016678	52.6984	1.11002	7.65e-05	0.00033608	NOD1	nucleotide-binding oligomerization domain-containing protein 1 [Source:RefSeq peptide;Acc:NP_001107749]
ENSSSCG00000009256	1950.5	1.11281	7.76e-10	1.22e-08	ANTXR2	anthrax toxin receptor 2 [Source:HGNC Symbol;Acc:HGNC:21732]
ENSSSCG00000035153	170.999	1.11331	3.4e-08	3.5e-07	TRIM38	tripartite motif containing 38 [Source:HGNC Symbol;Acc:HGNC:10059]
ENSSSCG00000024162	40.4778	1.11466	0.00171868	0.00518437	IMPA2	inositol monophosphatase 2 [Source:HGNC Symbol;Acc:HGNC:6051]
ENSSSCG00000001834	5298.09	1.1152	1.28e-07	1.14e-06	MFGE8	milk fat globule-EGF factor 8 protein [Source:HGNC Symbol;Acc:HGNC:7036]
ENSSSCG00000022004	370.761	1.11525	2.68e-11	5.76e-10	SH3BP2	SH3 domain binding protein 2 [Source:HGNC Symbol;Acc:HGNC:10825]
ENSSSCG00000021232	54.001	1.11547	9.83e-05	0.000419439	SYNC	syncoilin, intermediate filament protein [Source:HGNC Symbol;Acc:HGNC:28897]
ENSSSCG00000008266	973.099	1.11571	1.03e-06	7.3e-06	LOXL3	lysyl oxidase like 3 [Source:HGNC Symbol;Acc:HGNC:13869]
ENSSSCG00000014038	941.71	1.11604	1.82e-08	2.01e-07	FAM193B	Sus scrofa family with sequence similarity 193 member B (FAM193B), mRNA. [Source:RefSeq mRNA;Acc:NM_001243850]
ENSSSCG00000036314	318.274	1.11696	5.08e-11	1.05e-09	HHEX	hematopoietically-expressed homeobox protein HHEX [Source:RefSeq peptide;Acc:NP_001231508]
ENSSSCG00000017146	696.992	1.12	1.81e-12	5.14e-11	RNF213	ring finger protein 213 [Source:HGNC Symbol;Acc:HGNC:14539]
ENSSSCG00000002648	96.2863	1.12253	8.14e-05	0.000355406	CBFA2T3	CBFA2/RUNX1 translocation partner 3 [Source:HGNC Symbol;Acc:HGNC:1537]
ENSSSCG00000004279	557.644	1.12309	8.27e-12	2.02e-10	OGFRL1	opioid growth factor receptor like 1 [Source:HGNC Symbol;Acc:HGNC:21378]
ENSSSCG00000012035	719.369	1.12346	3.64e-06	2.25e-05	SYNJ1	synaptojanin 1 [Source:HGNC Symbol;Acc:HGNC:11503]
ENSSSCG00000025134	63.7531	1.12388	0.00049736	0.00174314	FAM171B	family with sequence similarity 171 member B [Source:HGNC Symbol;Acc:HGNC:29412]
ENSSSCG00000005191	1273.48	1.12444	2.4e-11	5.24e-10	MPDZ	multiple PDZ domain crumbs cell polarity complex component [Source:HGNC Symbol;Acc:HGNC:7208]
ENSSSCG00000031536	506.194	1.12447	4.06e-06	2.49e-05	MYCT1	MYC target 1 [Source:HGNC Symbol;Acc:HGNC:23172]
ENSSSCG00000027465	117.399	1.12524	6.59e-06	3.85e-05	NLGN3	neuroligin 3 [Source:HGNC Symbol;Acc:HGNC:14289]
ENSSSCG00000015770	506.987	1.12588	0.000107446	0.000452892	VEGFC	vascular endothelial growth factor C [Source:HGNC Symbol;Acc:HGNC:12682]
ENSSSCG00000029249	114.312	1.12624	2.98e-05	0.000147524	NAV3	neuron navigator 3 [Source:HGNC Symbol;Acc:HGNC:15998]
ENSSSCG00000013041	338.368	1.12647	1.63e-07	1.41e-06	FERMT3	fermitin family member 3 [Source:HGNC Symbol;Acc:HGNC:23151]
ENSSSCG00000008510	5181.63	1.12695	4.04e-08	4.07e-07	LTBP1	latent transforming growth factor beta binding protein 1 [Source:HGNC Symbol;Acc:HGNC:6714]
ENSSSCG00000013566	246.179	1.12726	4.55e-06	2.75e-05	INSR	insulin receptor [Source:HGNC Symbol;Acc:HGNC:6091]
ENSSSCG00000009833	582.257	1.12742	3.67e-11	7.74e-10	SH2B3	SH2B adaptor protein 3 [Source:HGNC Symbol;Acc:HGNC:29605]
ENSSSCG00000035983	616.565	1.12838	6.16e-06	3.62e-05	TPPP3	tubulin polymerization promoting protein family member 3 [Source:HGNC Symbol;Acc:HGNC:24162]
ENSSSCG00000014034	265.326	1.12865	1.47e-06	1.01e-05	N4BP3	NEDD4 binding protein 3 [Source:HGNC Symbol;Acc:HGNC:29852]
ENSSSCG00000024158	153.602	1.12881	1.4e-05	7.55e-05	ANO1	anoctamin 1 [Source:HGNC Symbol;Acc:HGNC:21625]
ENSSSCG00000038911	785.32	1.1293	9.21e-09	1.11e-07	KLF2	Sus scrofa Kruppel like factor 2 (KLF2), mRNA. [Source:RefSeq mRNA;Acc:NM_001134351]
ENSSSCG00000007212	19.0854	1.13052	0.000698312	0.0023438	C20orf96	chromosome 20 open reading frame 96 [Source:HGNC Symbol;Acc:HGNC:16227]
ENSSSCG00000036261	107.272	1.13183	0.000222666	0.000862144	CROCC2	ciliary rootlet coiled-coil, rootletin family member 2 [Source:HGNC Symbol;Acc:HGNC:51677]
ENSSSCG00000014039	89.8615	1.13209	2.29e-05	0.000116811	RGS14	regulator of G protein signaling 14 [Source:HGNC Symbol;Acc:HGNC:9996]
ENSSSCG00000015802	145.253	1.13242	6.09e-07	4.59e-06	FAM149A	family with sequence similarity 149 member A [Source:HGNC Symbol;Acc:HGNC:24527]
ENSSSCG00000014972	563.916	1.13255	1.16e-07	1.05e-06	CCDC82	coiled-coil domain containing 82 [Source:HGNC Symbol;Acc:HGNC:26282]
ENSSSCG00000008240	64.7876	1.13299	7.43e-07	5.5e-06	SH2D6	SH2 domain containing 6 [Source:HGNC Symbol;Acc:HGNC:30439]
ENSSSCG00000022361	145.137	1.13303	2.83e-07	2.3e-06
ENSSSCG00000011059	106.617	1.13333	0.000119613	0.000497561	MYO3A	myosin IIIA [Source:HGNC Symbol;Acc:HGNC:7601]
ENSSSCG00000012838	946.374	1.13481	1.47e-08	1.68e-07	TSPAN4	tetraspanin 4 [Source:HGNC Symbol;Acc:HGNC:11859]
ENSSSCG00000017333	224.472	1.13622	2.09e-07	1.76e-06	FMNL1	formin like 1 [Source:HGNC Symbol;Acc:HGNC:1212]
ENSSSCG00000010381	115.09	1.14037	1.37e-05	7.42e-05	ARHGAP22	Rho GTPase activating protein 22 [Source:HGNC Symbol;Acc:HGNC:30320]
ENSSSCG00000032434	261.053	1.14155	4.64e-05	0.000217895	PLAUR	plasminogen activator, urokinase receptor [Source:HGNC Symbol;Acc:HGNC:9053]
ENSSSCG00000014274	119.463	1.14192	6.29e-05	0.000282587	PDLIM4	PDZ and LIM domain 4 [Source:HGNC Symbol;Acc:HGNC:16501]
ENSSSCG00000017046	251.184	1.14193	6.4e-08	6.2e-07	EBF1	early B-cell factor 1 [Source:HGNC Symbol;Acc:HGNC:3126]
ENSSSCG00000014149	1239.29	1.1428	2.29e-11	5.04e-10	MEF2C	myocyte enhancer factor 2C [Source:HGNC Symbol;Acc:HGNC:6996]
ENSSSCG00000016742	24.7508	1.1437	2.98e-05	0.000147524	MYO1G	myosin IG [Source:HGNC Symbol;Acc:HGNC:13880]
ENSSSCG00000012153	79.5466	1.14405	3.92e-08	3.97e-07	RAI2	retinoic acid induced 2 [Source:HGNC Symbol;Acc:HGNC:9835]
ENSSSCG00000013074	514.043	1.14644	1.81e-09	2.59e-08	RAB3IL1	RAB3A interacting protein like 1 [Source:HGNC Symbol;Acc:HGNC:9780]
ENSSSCG00000032984	255.247	1.14666	1.05e-07	9.61e-07	BEND7	BEN domain containing 7 [Source:HGNC Symbol;Acc:HGNC:23514]
ENSSSCG00000008038	2649.18	1.1469	1.09e-11	2.59e-10	SLC9A3R2	SLC9A3 regulator 2 [Source:HGNC Symbol;Acc:HGNC:11076]
ENSSSCG00000028740	195.894	1.14694	1.87e-13	6.81e-12	CTDSPL	CTD small phosphatase like [Source:HGNC Symbol;Acc:HGNC:16890]
ENSSSCG00000007067	2978.02	1.14717	1.09e-09	1.63e-08	JAG1	jagged 1 [Source:HGNC Symbol;Acc:HGNC:6188]
ENSSSCG00000036022	197.189	1.14782	3.42e-05	0.000167111
ENSSSCG00000032687	386.387	1.15151	2.76e-10	4.82e-09	CYP4V2	cytochrome P450 family 4 subfamily V member 2 [Source:HGNC Symbol;Acc:HGNC:23198]
ENSSSCG00000038598	150.795	1.15244	7.64e-11	1.52e-09	ADRB2	adrenoceptor beta 2 [Source:HGNC Symbol;Acc:HGNC:286]
ENSSSCG00000026425	143.508	1.15341	9.38e-07	6.72e-06	ADAMTSL2	ADAMTS like 2 [Source:HGNC Symbol;Acc:HGNC:14631]
ENSSSCG00000017615	268.603	1.15367	1.04e-07	9.55e-07	DGKE	diacylglycerol kinase epsilon [Source:HGNC Symbol;Acc:HGNC:2852]
ENSSSCG00000011813	1345.32	1.1538	8.83e-10	1.36e-08	P3H2	prolyl 3-hydroxylase 2 [Source:HGNC Symbol;Acc:HGNC:19317]
ENSSSCG00000034262	95.4773	1.15425	2.59e-11	5.63e-10	FIGN	fidgetin, microtubule severing factor [Source:HGNC Symbol;Acc:HGNC:13285]
ENSSSCG00000031666	225.283	1.15534	1.76e-13	6.44e-12	C11orf95	chromosome 11 open reading frame 95 [Source:HGNC Symbol;Acc:HGNC:28449]
ENSSSCG00000017918	703.856	1.1564	1.53e-12	4.44e-11	ARRB2	arrestin beta 2 [Source:HGNC Symbol;Acc:HGNC:712]
ENSSSCG00000008230	253.145	1.15868	1.1e-07	1e-06	ATOH8	atonal bHLH transcription factor 8 [Source:HGNC Symbol;Acc:HGNC:24126]
ENSSSCG00000033613	177.828	1.16176	7.72e-07	5.68e-06	FOXS1	forkhead box S1 [Source:HGNC Symbol;Acc:HGNC:3735]
ENSSSCG00000006452	198.157	1.16186	7.36e-10	1.17e-08	CD1D	CD1d molecule [Source:HGNC Symbol;Acc:HGNC:1637]
ENSSSCG00000007058	105.12	1.16372	9.53e-07	6.81e-06	PLCB4	phospholipase C beta 4 [Source:HGNC Symbol;Acc:HGNC:9059]
ENSSSCG00000015567	465.09	1.16718	3.44e-07	2.74e-06	FAM129A	Sus scrofa protein Niban-like (LOC100516994), mRNA. [Source:RefSeq mRNA;Acc:NM_001243219]
ENSSSCG00000006546	64.2014	1.1684	0.000409358	0.00146531	TDRD10	Sus scrofa tudor domain containing 10 (TDRD10), mRNA. [Source:RefSeq mRNA;Acc:NM_001246198]
ENSSSCG00000026729	311.517	1.16891	7.06e-09	8.77e-08	TMEM150C	transmembrane protein 150C [Source:HGNC Symbol;Acc:HGNC:37263]
ENSSSCG00000017879	689.363	1.16902	7.02e-08	6.72e-07	SPNS2	sphingolipid transporter 2 [Source:HGNC Symbol;Acc:HGNC:26992]
ENSSSCG00000040735	128.482	1.16924	3.32e-16	2.16e-14	DDAH1	dimethylarginine dimethylaminohydrolase 1 [Source:HGNC Symbol;Acc:HGNC:2715]
ENSSSCG00000029849	1200.98	1.17044	1.02e-08	1.21e-07	S1PR1	sphingosine-1-phosphate receptor 1 [Source:HGNC Symbol;Acc:HGNC:3165]
ENSSSCG00000015131	28.3996	1.17325	0.0013187	0.00410275	GRIK4	glutamate ionotropic receptor kainate type subunit 4 [Source:HGNC Symbol;Acc:HGNC:4582]
ENSSSCG00000008312	637.903	1.17333	3.21e-07	2.58e-06	DYSF	dysferlin [Source:HGNC Symbol;Acc:HGNC:3097]
ENSSSCG00000036618	590.244	1.1735	7.8e-09	9.57e-08		low affinity immunoglobulin gamma Fc region receptor III precursor [Source:RefSeq peptide;Acc:NP_999556]
ENSSSCG00000024578	1698	1.17412	7.52e-10	1.19e-08	PHLDB1	pleckstrin homology like domain family B member 1 [Source:HGNC Symbol;Acc:HGNC:23697]
ENSSSCG00000009852	223.613	1.17434	2.43e-09	3.34e-08	VSIG10	V-set and immunoglobulin domain containing 10 [Source:HGNC Symbol;Acc:HGNC:26078]
ENSSSCG00000017614	197.981	1.17532	5.69e-10	9.27e-09	TRIM25	tripartite motif containing 25 [Source:HGNC Symbol;Acc:HGNC:12932]
ENSSSCG00000010133	376.602	1.17611	1.27e-10	2.36e-09	ARVCF	ARVCF, delta catenin family member [Source:HGNC Symbol;Acc:HGNC:728]
ENSSSCG00000011538	378.524	1.17647	6.28e-09	7.88e-08	LMCD1	LIM and cysteine rich domains 1 [Source:HGNC Symbol;Acc:HGNC:6633]
ENSSSCG00000033463	23.6545	1.17907	0.000107787	0.000453927	KCNF1	potassium voltage-gated channel modifier subfamily F member 1 [Source:HGNC Symbol;Acc:HGNC:6246]
ENSSSCG00000040388	504.735	1.18023	2.02e-08	2.2e-07	ZBTB46	zinc finger and BTB domain containing 46 [Source:HGNC Symbol;Acc:HGNC:16094]
ENSSSCG00000014238	38.8252	1.18123	0.00175549	0.00527868	PRDM6	PR/SET domain 6 [Source:HGNC Symbol;Acc:HGNC:9350]
ENSSSCG00000009111	1175.77	1.18418	1.1e-14	5.09e-13	SYNPO2	synaptopodin 2 [Source:HGNC Symbol;Acc:HGNC:17732]
ENSSSCG00000017330	144.148	1.18474	4.85e-08	4.83e-07	MAP3K14	mitogen-activated protein kinase kinase kinase 14 [Source:HGNC Symbol;Acc:HGNC:6853]
ENSSSCG00000038345	102.399	1.18519	5.87e-06	3.46e-05	IKZF1	IKAROS family zinc finger 1 [Source:HGNC Symbol;Acc:HGNC:13176]
ENSSSCG00000006889	1924.23	1.18563	3.33e-16	2.16e-14	ARHGAP29	Rho GTPase activating protein 29 [Source:HGNC Symbol;Acc:HGNC:30207]
ENSSSCG00000008689	13.8127	1.18602	0.00312247	0.00867602	ZFYVE28	zinc finger FYVE-type containing 28 [Source:HGNC Symbol;Acc:HGNC:29334]
ENSSSCG00000039045	3684.32	1.18869	4.84e-06	2.91e-05	SLC26A2	solute carrier family 26 member 2 [Source:HGNC Symbol;Acc:HGNC:10994]
ENSSSCG00000015579	7648.35	1.18907	4.8e-05	0.000224867	PTGS2	prostaglandin G/H synthase 2 precursor [Source:RefSeq peptide;Acc:NP_999486]
ENSSSCG00000024071	465.807	1.18936	7.3e-08	6.95e-07	SCARF1	scavenger receptor class F member 1 [Source:HGNC Symbol;Acc:HGNC:16820]
ENSSSCG00000013642	433.576	1.19035	8.86e-12	2.16e-10	PDE4A	phosphodiesterase 4A [Source:HGNC Symbol;Acc:HGNC:8780]
ENSSSCG00000008973	683.849	1.19074	1.22e-11	2.84e-10	NAAA	N-acylethanolamine acid amidase [Source:HGNC Symbol;Acc:HGNC:736]
ENSSSCG00000013004	422.596	1.19191	0.000268814	0.00101682	TM7SF2	transmembrane 7 superfamily member 2 [Source:HGNC Symbol;Acc:HGNC:11863]
ENSSSCG00000003407	60.1294	1.19224	9.78e-08	9.03e-07	CASZ1	castor zinc finger 1 [Source:HGNC Symbol;Acc:HGNC:26002]
ENSSSCG00000016548	1384.64	1.19259	1.05e-05	5.84e-05
ENSSSCG00000000736	429.398	1.1931	5.97e-11	1.22e-09	TEAD4	transcriptional enhancer factor TEF-3 [Source:RefSeq peptide;Acc:NP_001136138]
ENSSSCG00000016991	609.924	1.19583	3.78e-14	1.58e-12	DUSP1	dual specificity phosphatase 1 [Source:HGNC Symbol;Acc:HGNC:3064]
ENSSSCG00000016452	151.643	1.19584	9.75e-07	6.95e-06	GIMAP8	GTPase, IMAP family member 8 [Source:HGNC Symbol;Acc:HGNC:21792]
ENSSSCG00000031074	135.883	1.19728	7.79e-06	4.47e-05	FAM110D	family with sequence similarity 110 member D [Source:HGNC Symbol;Acc:HGNC:25860]
ENSSSCG00000013079	157.99	1.19781	2.51e-08	2.68e-07	DAGLA	diacylglycerol lipase alpha [Source:HGNC Symbol;Acc:HGNC:1165]
ENSSSCG00000010603	181.04	1.19925	1.27e-09	1.87e-08	NEURL1	neuralized E3 ubiquitin protein ligase 1 [Source:HGNC Symbol;Acc:HGNC:7761]
ENSSSCG00000007700	571.033	1.20086	9.76e-17	7.4e-15	HIP1	huntingtin interacting protein 1 [Source:HGNC Symbol;Acc:HGNC:4913]
ENSSSCG00000017534	38.9239	1.20281	0.000388869	0.0014043	HOXB3	homeobox B3 [Source:HGNC Symbol;Acc:HGNC:5114]
ENSSSCG00000014670	653.207	1.20356	5.59e-10	9.13e-09	TRIM5	tripartite motif containing 5 [Source:HGNC Symbol;Acc:HGNC:16276]
ENSSSCG00000005277	207.272	1.20515	3.28e-08	3.39e-07	GCNT1	glucosaminyl (N-acetyl) transferase 1, core 2 [Source:HGNC Symbol;Acc:HGNC:4203]
ENSSSCG00000004215	44.2032	1.2066	0.000176645	0.000702052	KIAA0408	KIAA0408 [Source:HGNC Symbol;Acc:HGNC:21636]
ENSSSCG00000015815	1803.88	1.20806	1.56e-29	1.01e-26	FGFR1	fibroblast growth factor receptor 1 [Source:HGNC Symbol;Acc:HGNC:3688]
ENSSSCG00000027196	244.156	1.21125	1.49e-09	2.18e-08
ENSSSCG00000027677	172.631	1.21254	7.53e-13	2.35e-11
ENSSSCG00000008509	654.287	1.21293	1.01e-11	2.43e-10	RASGRP3	RAS guanyl releasing protein 3 [Source:HGNC Symbol;Acc:HGNC:14545]
ENSSSCG00000013473	820.704	1.21306	4.52e-05	0.000213158	GNA15	G protein subunit alpha 15 [Source:HGNC Symbol;Acc:HGNC:4383]
ENSSSCG00000039173	15.878	1.21487	0.00348584	0.0095701
ENSSSCG00000006572	1351.06	1.21512	2.68e-05	0.000134475	NPR1	natriuretic peptide receptor 1 [Source:HGNC Symbol;Acc:HGNC:7943]
ENSSSCG00000015474	190.723	1.21597	0.000798716	0.00264226	PPFIA4	PTPRF interacting protein alpha 4 [Source:HGNC Symbol;Acc:HGNC:9248]
ENSSSCG00000035424	204.116	1.21664	3.58e-07	2.85e-06
ENSSSCG00000010210	501.139	1.21759	1.19e-05	6.52e-05	SLC16A9	solute carrier family 16 member 9 [Source:HGNC Symbol;Acc:HGNC:23520]
ENSSSCG00000035420	503.54	1.21784	1.08e-09	1.63e-08	HES4	hes family bHLH transcription factor 4 [Source:HGNC Symbol;Acc:HGNC:24149]
ENSSSCG00000037416	478.737	1.21817	0.000547502	0.00189698	CLIC5	chloride intracellular channel protein 5 [Source:RefSeq peptide;Acc:NP_001185852]
ENSSSCG00000004071	71.4044	1.21882	2.45e-09	3.37e-08
ENSSSCG00000015277	237.891	1.22051	1.89e-08	2.07e-07	SOX13	SRY-box 13 [Source:HGNC Symbol;Acc:HGNC:11192]
ENSSSCG00000032156	276.682	1.22115	3.43e-12	9.05e-11	GPR146	G protein-coupled receptor 146 [Source:HGNC Symbol;Acc:HGNC:21718]
ENSSSCG00000011245	223.522	1.22287	3.28e-19	3.87e-17	ITGA9	integrin subunit alpha 9 [Source:HGNC Symbol;Acc:HGNC:6145]
ENSSSCG00000011884	763.585	1.22429	3.58e-10	6.08e-09	HCLS1	hematopoietic cell-specific Lyn substrate 1 [Source:HGNC Symbol;Acc:HGNC:4844]
ENSSSCG00000016237	191.607	1.22447	7.39e-11	1.47e-09	DOCK10	dedicator of cytokinesis 10 [Source:HGNC Symbol;Acc:HGNC:23479]
ENSSSCG00000003773	24.026	1.22498	0.00137603	0.00425698	AK5	adenylate kinase 5 [Source:HGNC Symbol;Acc:HGNC:365]
ENSSSCG00000011610	546.721	1.22718	4.09e-08	4.12e-07	NUP210	nucleoporin 210 [Source:HGNC Symbol;Acc:HGNC:30052]
ENSSSCG00000007508	47.1459	1.2279	2.69e-05	0.000134844	ZBP1	Sus scrofa Z-DNA binding protein 1 (ZBP1), mRNA. [Source:RefSeq mRNA;Acc:NM_001123216]
ENSSSCG00000001977	296.493	1.22844	4.63e-26	1.61e-23	STXBP6	syntaxin binding protein 6 [Source:HGNC Symbol;Acc:HGNC:19666]
ENSSSCG00000039807	357.345	1.22864	9e-06	5.08e-05
ENSSSCG00000001341	4074.67	1.22904	1.22e-15	7.04e-14
ENSSSCG00000017052	532.072	1.22938	9.82e-11	1.89e-09	ADAM19	ADAM metallopeptidase domain 19 [Source:HGNC Symbol;Acc:HGNC:197]
ENSSSCG00000027790	197.956	1.23271	6.3e-16	3.89e-14
ENSSSCG00000008646	755.543	1.23318	2.66e-11	5.75e-10	RNF144A	ring finger protein 144A [Source:HGNC Symbol;Acc:HGNC:20457]
ENSSSCG00000009148	605.914	1.23409	1.74e-09	2.51e-08	LEF1	lymphoid enhancer binding factor 1 [Source:HGNC Symbol;Acc:HGNC:6551]
ENSSSCG00000010600	261.454	1.23471	4.47e-18	4.56e-16	CALHM2	calcium homeostasis modulator family member 2 [Source:HGNC Symbol;Acc:HGNC:23493]
ENSSSCG00000010494	976.528	1.23958	1.41e-16	1.02e-14	SORBS1	sorbin and SH3 domain containing 1 [Source:HGNC Symbol;Acc:HGNC:14565]
ENSSSCG00000012741	79.2876	1.241	2.05e-06	1.36e-05
ENSSSCG00000011133	291.5	1.24401	4.37e-07	3.41e-06	PFKFB3	6-phosphofructo-2-kinase/fructose-2,6-biphosphatase 3 [Source:HGNC Symbol;Acc:HGNC:8874]
ENSSSCG00000009567	431.891	1.2455	2.41e-08	2.58e-07	RASA3	RAS p21 protein activator 3 [Source:HGNC Symbol;Acc:HGNC:20331]
ENSSSCG00000027030	130.987	1.24601	1.19e-07	1.07e-06	BDKRB2	bradykinin receptor B2 [Source:HGNC Symbol;Acc:HGNC:1030]
ENSSSCG00000022318	901.279	1.24649	1.31e-14	5.9e-13	ERG	ERG, ETS transcription factor [Source:HGNC Symbol;Acc:HGNC:3446]
ENSSSCG00000034980	226.747	1.2465	2.15e-08	2.33e-07	IRF8	interferon regulatory factor 8 [Source:HGNC Symbol;Acc:HGNC:5358]
ENSSSCG00000009106	1641.35	1.24671	1.9e-14	8.36e-13	PDE5A	phosphodiesterase 5A [Source:HGNC Symbol;Acc:HGNC:8784]
ENSSSCG00000000137	366.643	1.24751	3.78e-08	3.83e-07	NCF4	neutrophil cytosolic factor 4 [Source:HGNC Symbol;Acc:HGNC:7662]
ENSSSCG00000002838	234.636	1.25087	1.77e-07	1.51e-06	ZNF423	zinc finger protein 423 [Source:HGNC Symbol;Acc:HGNC:16762]
ENSSSCG00000035446	7683.73	1.25165	1.4e-15	8.03e-14	CAVIN1	caveolae associated protein 1 [Source:HGNC Symbol;Acc:HGNC:9688]
ENSSSCG00000009281	318.118	1.2535	1.33e-05	7.23e-05	SGCG	sarcoglycan gamma [Source:HGNC Symbol;Acc:HGNC:10809]
ENSSSCG00000009519	300.802	1.25365	1.18e-09	1.76e-08	CLYBL	citrate lyase beta like [Source:HGNC Symbol;Acc:HGNC:18355]
ENSSSCG00000033637	76.6359	1.25402	0.000200879	0.000785244
ENSSSCG00000003729	795.031	1.25464	6.32e-16	3.89e-14	RNF125	ring finger protein 125 [Source:HGNC Symbol;Acc:HGNC:21150]
ENSSSCG00000001725	1539.93	1.25634	8.68e-09	1.05e-07
ENSSSCG00000009320	2013.68	1.25643	1.39e-06	9.6e-06	FLT1	fms related tyrosine kinase 1 [Source:HGNC Symbol;Acc:HGNC:3763]
ENSSSCG00000025856	396.121	1.25673	1.35e-13	5.08e-12	TMEM106A	transmembrane protein 106A [Source:HGNC Symbol;Acc:HGNC:28288]
ENSSSCG00000003655	384.634	1.25693	1.43e-23	3.53e-21
ENSSSCG00000007239	404.025	1.25694	1.21e-08	1.41e-07	CCM2L	CCM2 like scaffolding protein [Source:HGNC Symbol;Acc:HGNC:16153]
ENSSSCG00000001695	5443.1	1.25787	1.41e-07	1.24e-06	VEGFA	vascular endothelial growth factor A [Source:HGNC Symbol;Acc:HGNC:12680]
ENSSSCG00000023437	386.232	1.25791	1.51e-06	1.03e-05	ITPR1	inositol 1,4,5-trisphosphate receptor type 1 [Source:HGNC Symbol;Acc:HGNC:6180]
ENSSSCG00000023760	450.678	1.25872	3.61e-06	2.23e-05	CLEC14A	C-type lectin domain containing 14A [Source:HGNC Symbol;Acc:HGNC:19832]
ENSSSCG00000001595	389.929	1.26195	1.48e-11	3.38e-10	DAAM2	dishevelled associated activator of morphogenesis 2 [Source:HGNC Symbol;Acc:HGNC:18143]
ENSSSCG00000027466	2913.31	1.26205	4.79e-11	9.97e-10	PCOLCE	procollagen C-endopeptidase enhancer [Source:HGNC Symbol;Acc:HGNC:8738]
ENSSSCG00000029388	657.1	1.26394	6.72e-09	8.38e-08	PDE2A	phosphodiesterase 2A [Source:HGNC Symbol;Acc:HGNC:8777]
ENSSSCG00000025138	274.637	1.265	3.82e-09	5.03e-08	ZNF579	zinc finger protein 579 [Source:HGNC Symbol;Acc:HGNC:26646]
ENSSSCG00000030655	178.473	1.26509	2.16e-05	0.00011074	MAMDC2	MAM domain-containing protein 2 [Source:RefSeq peptide;Acc:NP_001231912]
ENSSSCG00000010581	66.1032	1.26577	0.000124553	0.000516754	PSD	pleckstrin and Sec7 domain containing [Source:HGNC Symbol;Acc:HGNC:9507]
ENSSSCG00000015211	211.642	1.26595	1.94e-08	2.12e-07	PKNOX2	PBX/knotted 1 homeobox 2 [Source:HGNC Symbol;Acc:HGNC:16714]
ENSSSCG00000001499	1212.72	1.26624	1.36e-36	2.77e-33	DST	dystonin [Source:HGNC Symbol;Acc:HGNC:1090]
ENSSSCG00000023243	254.167	1.26715	2.66e-17	2.29e-15	NFIA	nuclear factor I A [Source:HGNC Symbol;Acc:HGNC:7784]
ENSSSCG00000010826	116.636	1.27146	7.26e-08	6.91e-07	MARC2	mitochondrial amidoxime reducing component 2 [Source:HGNC Symbol;Acc:HGNC:26064]
ENSSSCG00000008745	164.496	1.27386	6.99e-07	5.22e-06	PROM1	prominin 1 [Source:HGNC Symbol;Acc:HGNC:9454]
ENSSSCG00000038727	18.9679	1.27438	0.0030547	0.00851094	GDNF	glial cell derived neurotrophic factor [Source:HGNC Symbol;Acc:HGNC:4232]
ENSSSCG00000001621	363.555	1.27616	3.59e-11	7.57e-10	TFEB	transcription factor EB [Source:HGNC Symbol;Acc:HGNC:11753]
ENSSSCG00000023557	139.049	1.27735	7.29e-06	4.22e-05	CCRL2	C-C motif chemokine receptor like 2 [Source:HGNC Symbol;Acc:HGNC:1612]
ENSSSCG00000017927	599.557	1.28017	3.3e-12	8.74e-11	BCL6B	B-cell CLL/lymphoma 6B [Source:HGNC Symbol;Acc:HGNC:1002]
ENSSSCG00000013494	56.4955	1.28201	0.000111533	0.000467495	MATK	megakaryocyte-associated tyrosine kinase [Source:HGNC Symbol;Acc:HGNC:6906]
ENSSSCG00000012141	92.4083	1.28213	1.72e-06	1.17e-05	CA5B	carbonic anhydrase 5B [Source:HGNC Symbol;Acc:HGNC:1378]
ENSSSCG00000016444	256.621	1.28259	5.4e-05	0.000247685	TMEM176B	transmembrane protein 176B [Source:HGNC Symbol;Acc:HGNC:29596]
ENSSSCG00000034891	941.146	1.28369	6.65e-09	8.31e-08	GCGR	glucagon receptor [Source:HGNC Symbol;Acc:HGNC:4192]
ENSSSCG00000000633	1432.73	1.28557	1.28e-07	1.14e-06	YBX3	Y-box binding protein 3 [Source:HGNC Symbol;Acc:HGNC:2428]
ENSSSCG00000007336	96.7812	1.28648	1.37e-05	7.42e-05	NNAT	neuronatin [Source:HGNC Symbol;Acc:HGNC:7860]
ENSSSCG00000016618	265.754	1.28706	4.4e-11	9.2e-10	CPED1	cadherin like and PC-esterase domain containing 1 [Source:HGNC Symbol;Acc:HGNC:26159]
ENSSSCG00000021158	1007.14	1.28821	1.07e-06	7.53e-06	MCF2L	MCF.2 cell line derived transforming sequence like [Source:HGNC Symbol;Acc:HGNC:14576]
ENSSSCG00000009023	182.411	1.28843	3.06e-10	5.31e-09	DCLK2	doublecortin like kinase 2 [Source:HGNC Symbol;Acc:HGNC:19002]
ENSSSCG00000034154	167.898	1.29035	0.000681655	0.00229654	WNK2	WNK lysine deficient protein kinase 2 [Source:HGNC Symbol;Acc:HGNC:14542]
ENSSSCG00000017728	434.852	1.29082	1.32e-08	1.51e-07	MYO1D	myosin ID [Source:HGNC Symbol;Acc:HGNC:7598]
ENSSSCG00000008765	315.911	1.29107	2.26e-09	3.16e-08
ENSSSCG00000003219	21.1328	1.29295	0.00054695	0.00189645	FAM71E1	family with sequence similarity 71 member E1 [Source:HGNC Symbol;Acc:HGNC:25107]
ENSSSCG00000006051	1706.4	1.29365	1.78e-08	1.97e-07	CTHRC1	collagen triple helix repeat containing 1 [Source:HGNC Symbol;Acc:HGNC:18831]
ENSSSCG00000023229	165.711	1.29789	1.84e-09	2.63e-08	ETV5	ETS variant 5 [Source:HGNC Symbol;Acc:HGNC:3494]
ENSSSCG00000028964	89.9793	1.30012	2.13e-05	0.000109583	PIM2	Pim-2 proto-oncogene, serine/threonine kinase [Source:HGNC Symbol;Acc:HGNC:8987]
ENSSSCG00000017199	288.954	1.30026	8.43e-10	1.31e-08	TRIM47	tripartite motif containing 47 [Source:HGNC Symbol;Acc:HGNC:19020]
ENSSSCG00000038071	1162.9	1.30178	2.79e-07	2.28e-06	RASL12	RAS like family 12 [Source:HGNC Symbol;Acc:HGNC:30289]
ENSSSCG00000011598	465.995	1.30243	2.18e-11	4.84e-10	FGD5	FYVE, RhoGEF and PH domain containing 5 [Source:HGNC Symbol;Acc:HGNC:19117]
ENSSSCG00000009720	148.993	1.30244	1.79e-05	9.36e-05	DDX60	DExD/H-box helicase 60 [Source:HGNC Symbol;Acc:HGNC:25942]
ENSSSCG00000016635	1239.26	1.30758	1.96e-10	3.49e-09	CAV2	Caveolin-2 [Source:UniProtKB/Swiss-Prot;Acc:Q2QLE2]
ENSSSCG00000021273	27.2409	1.30767	7.42e-06	4.29e-05
ENSSSCG00000030582	36.3973	1.30917	1.1e-05	6.09e-05	BATF	Sus scrofa basic leucine zipper ATF-like transcription factor (BATF), mRNA. [Source:RefSeq mRNA;Acc:NM_001244571]
ENSSSCG00000036063	415.761	1.30982	9.96e-10	1.51e-08	LPAR6	lysophosphatidic acid receptor 6 [Source:HGNC Symbol;Acc:HGNC:15520]
ENSSSCG00000005503	882.932	1.31036	2.82e-18	2.94e-16	TLR4	toll-like receptor 4 isoform 1 precursor [Source:RefSeq peptide;Acc:NP_001106510]
ENSSSCG00000001398	644.048	1.31216	6.81e-29	4.05e-26		MHC class I antigen 6 precursor [Source:RefSeq peptide;Acc:NP_001107176]
ENSSSCG00000007659	56.7855	1.31378	3.47e-06	2.17e-05	ZCWPW1	zinc finger CW-type and PWWP domain containing 1 [Source:HGNC Symbol;Acc:HGNC:23486]
ENSSSCG00000017643	367.894	1.31479	1.38e-08	1.58e-07	SEPT4	septin 4 [Source:HGNC Symbol;Acc:HGNC:9165]
ENSSSCG00000027505	74.3579	1.31746	0.000444285	0.00157453	ESYT3	extended synaptotagmin 3 [Source:HGNC Symbol;Acc:HGNC:24295]
ENSSSCG00000011443	6530.9	1.31749	4.25e-08	4.27e-07	STAB1	stabilin 1 [Source:HGNC Symbol;Acc:HGNC:18628]
ENSSSCG00000024759	307.752	1.31775	4.73e-08	4.72e-07	CX3CL1	C-X3-C motif chemokine ligand 1 [Source:HGNC Symbol;Acc:HGNC:10647]
ENSSSCG00000018032	103.748	1.31783	2.97e-05	0.000147063	TRPV2	transient receptor potential cation channel subfamily V member 2 [Source:HGNC Symbol;Acc:HGNC:18082]
ENSSSCG00000025770	385.661	1.31851	1.4e-09	2.05e-08	ST6GAL1	ST6 beta-galactoside alpha-2,6-sialyltransferase 1 [Source:HGNC Symbol;Acc:HGNC:10860]
ENSSSCG00000032594	148.769	1.31867	0.000109431	0.000459631
ENSSSCG00000014369	736.799	1.31871	2.52e-08	2.68e-07	CD14	monocyte differentiation antigen CD14 precursor [Source:RefSeq peptide;Acc:NP_001090914]
ENSSSCG00000004547	411.978	1.31875	4.87e-09	6.25e-08
ENSSSCG00000039751	177.836	1.32014	0.000232341	0.000895473	NLRC5	NLR family CARD domain containing 5 [Source:HGNC Symbol;Acc:HGNC:29933]
ENSSSCG00000026618	1547.84	1.32144	1.82e-07	1.56e-06	CAVIN2	caveolae associated protein 2 [Source:HGNC Symbol;Acc:HGNC:10690]
ENSSSCG00000004092	218.83	1.32268	2.62e-11	5.68e-10	MTHFD1L	methylenetetrahydrofolate dehydrogenase (NADP+ dependent) 1 like [Source:HGNC Symbol;Acc:HGNC:21055]
ENSSSCG00000032644	262.533	1.32443	3.46e-08	3.55e-07	HLX	H2.0 like homeobox [Source:HGNC Symbol;Acc:HGNC:4978]
ENSSSCG00000016451	36.6065	1.32476	1.25e-05	6.82e-05
ENSSSCG00000021852	132.623	1.32486	5.12e-05	0.000237502	FAM124B	family with sequence similarity 124 member B [Source:HGNC Symbol;Acc:HGNC:26224]
ENSSSCG00000028092	316.679	1.32535	4.3e-07	3.36e-06	GNG2	G protein subunit gamma 2 [Source:HGNC Symbol;Acc:HGNC:4404]
ENSSSCG00000001572	250.599	1.32552	2.34e-08	2.51e-07	FGD2	FYVE, RhoGEF and PH domain containing 2 [Source:HGNC Symbol;Acc:HGNC:3664]
ENSSSCG00000016068	292.854	1.32561	8.79e-23	1.9e-20	HECW2	HECT, C2 and WW domain containing E3 ubiquitin protein ligase 2 [Source:HGNC Symbol;Acc:HGNC:29853]
ENSSSCG00000039514	2067.68	1.32588	1.26e-24	3.58e-22	ID3	Sus scrofa inhibitor of DNA binding 3, HLH protein (ID3), mRNA. [Source:RefSeq mRNA;Acc:NM_001243602]
ENSSSCG00000004672	426.106	1.32596	1.18e-06	8.24e-06	GATM	Glycine amidinotransferase, mitochondrial [Source:UniProtKB/Swiss-Prot;Acc:P50441]
ENSSSCG00000040410	160.018	1.32706	3.38e-07	2.7e-06
ENSSSCG00000015237	1055.03	1.33058	1.64e-11	3.73e-10	FLI1	Fli-1 proto-oncogene, ETS transcription factor [Source:HGNC Symbol;Acc:HGNC:3749]
ENSSSCG00000008749	150.607	1.33132	9.07e-07	6.55e-06	SLIT2	slit guidance ligand 2 [Source:HGNC Symbol;Acc:HGNC:11086]
ENSSSCG00000023374	382.956	1.3326	0.000162594	0.000655152	SRGN	serglycin [Source:HGNC Symbol;Acc:HGNC:9361]
ENSSSCG00000030209	325.5	1.33355	1.37e-11	3.17e-10	MFNG	MFNG O-fucosylpeptide 3-beta-N-acetylglucosaminyltransferase [Source:HGNC Symbol;Acc:HGNC:7038]
ENSSSCG00000016491	65.7089	1.33497	0.000754237	0.00251025	KIAA1147	KIAA1147 [Source:HGNC Symbol;Acc:HGNC:29472]
ENSSSCG00000004755	415.564	1.33502	6.9e-09	8.58e-08	DLL4	delta-like protein 4 precursor [Source:RefSeq peptide;Acc:NP_001231347]
ENSSSCG00000008737	473.157	1.33611	2.47e-09	3.39e-08	C1QTNF7	C1q and TNF related 7 [Source:HGNC Symbol;Acc:HGNC:14342]
ENSSSCG00000028623	808.799	1.3362	1.2e-08	1.4e-07	RARRES1	retinoic acid receptor responder 1 [Source:HGNC Symbol;Acc:HGNC:9867]
ENSSSCG00000023714	351.503	1.33625	7.85e-08	7.4e-07	SLC31A2	solute carrier family 31 member 2 [Source:HGNC Symbol;Acc:HGNC:11017]
ENSSSCG00000017112	108.529	1.34309	0.000630197	0.00214905	IRX4	iroquois homeobox 4 [Source:HGNC Symbol;Acc:HGNC:6129]
ENSSSCG00000038958	117.586	1.34342	2.33e-13	8.29e-12	DNM3	dynamin 3 [Source:HGNC Symbol;Acc:HGNC:29125]
ENSSSCG00000009348	295.31	1.34772	1.83e-10	3.29e-09	STARD13	StAR related lipid transfer domain containing 13 [Source:HGNC Symbol;Acc:HGNC:19164]
ENSSSCG00000015894	240.321	1.34877	0.00110808	0.00352824	DPP4	Dipeptidyl peptidase 4 Dipeptidyl peptidase 4 membrane form Dipeptidyl peptidase 4 soluble form [Source:UniProtKB/Swiss-Prot;Acc:P22411]
ENSSSCG00000014391	1195.04	1.35164	2.98e-11	6.36e-10	ARAP3	ArfGAP with RhoGAP domain, ankyrin repeat and PH domain 3 [Source:HGNC Symbol;Acc:HGNC:24097]
ENSSSCG00000012448	882.004	1.35232	1.97e-10	3.51e-09	ITM2A	integral membrane protein 2A [Source:HGNC Symbol;Acc:HGNC:6173]
ENSSSCG00000000455	114.241	1.35482	1.13e-05	6.22e-05	LRIG3	leucine rich repeats and immunoglobulin like domains 3 [Source:HGNC Symbol;Acc:HGNC:30991]
ENSSSCG00000024480	96.8559	1.35506	1.35e-08	1.54e-07	SFMBT2	Scm like with four mbt domains 2 [Source:HGNC Symbol;Acc:HGNC:20256]
ENSSSCG00000029791	10.2195	1.35578	0.00273072	0.00772288
ENSSSCG00000010026	1168.64	1.35765	1.2e-19	1.5e-17	PIK3IP1	phosphoinositide-3-kinase interacting protein 1 [Source:HGNC Symbol;Acc:HGNC:24942]
ENSSSCG00000004962	265.793	1.36046	1.64e-13	6.02e-12	CORO2B	coronin 2B [Source:HGNC Symbol;Acc:HGNC:2256]
ENSSSCG00000012089	192.131	1.36111	2.06e-11	4.61e-10	ADARB1	adenosine deaminase, RNA specific B1 [Source:HGNC Symbol;Acc:HGNC:226]
ENSSSCG00000008340	3484.34	1.36222	7.99e-26	2.65e-23	ANTXR1	anthrax toxin receptor 1 [Source:HGNC Symbol;Acc:HGNC:21014]
ENSSSCG00000009679	29.8186	1.36512	3.3e-05	0.000161806	FZD3	frizzled class receptor 3 [Source:HGNC Symbol;Acc:HGNC:4041]
ENSSSCG00000033909	508.494	1.36559	1.79e-08	1.98e-07
ENSSSCG00000011025	698.443	1.36574	2.98e-17	2.55e-15	ZEB1	zinc finger E-box binding homeobox 1 [Source:HGNC Symbol;Acc:HGNC:11642]
ENSSSCG00000037065	687.929	1.3665	7.64e-07	5.64e-06	EMP2	epithelial membrane protein 2 [Source:HGNC Symbol;Acc:HGNC:3334]
ENSSSCG00000003584	111.627	1.36697	2.36e-09	3.26e-08	THEMIS2	thymocyte selection associated family member 2 [Source:HGNC Symbol;Acc:HGNC:16839]
ENSSSCG00000004789	3148.48	1.36816	3.29e-25	9.99e-23	THBS1	Sus scrofa thrombospondin 1 (THBS1), mRNA. [Source:RefSeq mRNA;Acc:NM_001244536]
ENSSSCG00000014430	705.091	1.36931	1.16e-22	2.37e-20	ABLIM3	actin binding LIM protein family member 3 [Source:HGNC Symbol;Acc:HGNC:29132]
ENSSSCG00000014336	483.536	1.36964	7.5e-06	4.33e-05	EGR1	early growth response 1 [Source:HGNC Symbol;Acc:HGNC:3238]
ENSSSCG00000033691	37.5219	1.37106	4.89e-06	2.93e-05	RAB26	RAB26, member RAS oncogene family [Source:HGNC Symbol;Acc:HGNC:14259]
ENSSSCG00000010757	105.333	1.37139	3.19e-06	2.01e-05	EBF3	early B-cell factor 3 [Source:HGNC Symbol;Acc:HGNC:19087]
ENSSSCG00000008162	227.841	1.37251	7.73e-09	9.5e-08	IL1R1	interleukin 1 receptor type 1 [Source:HGNC Symbol;Acc:HGNC:5993]
ENSSSCG00000005593	264.403	1.37345	0.000474409	0.00166965	OLFML2A	olfactomedin like 2A [Source:HGNC Symbol;Acc:HGNC:27270]
ENSSSCG00000022246	1123.36	1.37361	6.47e-09	8.1e-08
ENSSSCG00000012828	644.09	1.37636	2.69e-14	1.15e-12	STARD8	StAR related lipid transfer domain containing 8 [Source:HGNC Symbol;Acc:HGNC:19161]
ENSSSCG00000025593	360.491	1.37735	9.27e-16	5.53e-14		Sus scrofa transporter 2, ATP-binding cassette, sub-family B (MDR/TAP) (TAP2), mRNA. [Source:RefSeq mRNA;Acc:NM_001206441]
ENSSSCG00000039080	462.006	1.38063	2.55e-15	1.37e-13	TRIB2	tribbles pseudokinase 2 [Source:HGNC Symbol;Acc:HGNC:30809]
ENSSSCG00000035029	51.1515	1.38069	8.81e-07	6.4e-06	NOVA2	NOVA alternative splicing regulator 2 [Source:HGNC Symbol;Acc:HGNC:7887]
ENSSSCG00000038825	341.865	1.38233	6.34e-07	4.76e-06		cationic amino acid transporter 3-like [Source:RefSeq peptide;Acc:NP_001231094]
ENSSSCG00000033327	865.163	1.38353	1.37e-13	5.15e-12	PDGFB	platelet derived growth factor subunit B [Source:HGNC Symbol;Acc:HGNC:8800]
ENSSSCG00000031905	434.712	1.38472	1.61e-14	7.2e-13	KCNS3	potassium voltage-gated channel modifier subfamily S member 3 [Source:HGNC Symbol;Acc:HGNC:6302]
ENSSSCG00000029998	392.815	1.3865	4.87e-13	1.59e-11	KLF7	Kruppel like factor 7 [Source:HGNC Symbol;Acc:HGNC:6350]
ENSSSCG00000016151	82.3885	1.3882	1.43e-07	1.25e-06	MAP2	microtubule associated protein 2 [Source:HGNC Symbol;Acc:HGNC:6839]
ENSSSCG00000035595	236.624	1.38964	3.74e-12	9.8e-11	HMCN1	hemicentin 1 [Source:HGNC Symbol;Acc:HGNC:19194]
ENSSSCG00000025208	118.627	1.39163	2.25e-07	1.88e-06	RNF39	Sus scrofa ring finger protein 39 (RNF39), mRNA. [Source:RefSeq mRNA;Acc:NM_001128446]
ENSSSCG00000028338	695.413	1.39212	3.66e-08	3.73e-07	PAMR1	peptidase domain containing associated with muscle regeneration 1 [Source:HGNC Symbol;Acc:HGNC:24554]
ENSSSCG00000009844	109.224	1.39267	1.14e-06	7.98e-06	HSPB8	heat shock protein family B (small) member 8 [Source:HGNC Symbol;Acc:HGNC:30171]
ENSSSCG00000033146	2117.57	1.39287	1.98e-12	5.54e-11	CD163	CD163 molecule [Source:HGNC Symbol;Acc:HGNC:1631]
ENSSSCG00000038126	203.627	1.39396	1.29e-12	3.77e-11	MGAT3	mannosyl (beta-1,4-)-glycoprotein beta-1,4-N-acetylglucosaminyltransferase [Source:HGNC Symbol;Acc:HGNC:7046]
ENSSSCG00000009482	146.155	1.39531	2.47e-06	1.6e-05	SPRY2	sprouty RTK signaling antagonist 2 [Source:HGNC Symbol;Acc:HGNC:11270]
ENSSSCG00000002368	137.151	1.39725	7.65e-06	4.4e-05	LTBP2	latent transforming growth factor beta binding protein 2 [Source:HGNC Symbol;Acc:HGNC:6715]
ENSSSCG00000024669	460.269	1.39903	4.87e-14	2e-12
ENSSSCG00000014399	187.086	1.39904	5.9e-12	1.47e-10	ARHGAP26	Rho GTPase activating protein 26 [Source:HGNC Symbol;Acc:HGNC:17073]
ENSSSCG00000004902	19.9143	1.40066	0.000327713	0.00120542	RNF152	ring finger protein 152 [Source:HGNC Symbol;Acc:HGNC:26811]
ENSSSCG00000031640	12614.6	1.40153	2.26e-11	4.99e-10
ENSSSCG00000014994	1361.32	1.40214	3.1e-12	8.27e-11	PDGFD	platelet derived growth factor D [Source:HGNC Symbol;Acc:HGNC:30620]
ENSSSCG00000036747	235.445	1.40447	1.64e-08	1.84e-07	WAS	Wiskott-Aldrich syndrome [Source:HGNC Symbol;Acc:HGNC:12731]
ENSSSCG00000011440	1647.78	1.40527	5.94e-08	5.8e-07	SEMA3G	semaphorin 3G [Source:HGNC Symbol;Acc:HGNC:30400]
ENSSSCG00000006525	35.1662	1.40638	0.00123694	0.00387872
ENSSSCG00000017177	354.453	1.40725	4.59e-12	1.18e-10	ST6GALNAC2	ST6 N-acetylgalactosaminide alpha-2,6-sialyltransferase 2 [Source:HGNC Symbol;Acc:HGNC:10867]
ENSSSCG00000001863	103.362	1.40757	6.78e-10	1.08e-08	TMEM266	transmembrane protein 266 [Source:HGNC Symbol;Acc:HGNC:26763]
ENSSSCG00000001439	117.272	1.40818	1.13e-10	2.14e-09	GPSM3	G protein signaling modulator 3 [Source:HGNC Symbol;Acc:HGNC:13945]
ENSSSCG00000005641	421.067	1.41043	1.7e-09	2.46e-08	DNM1	dynamin 1 [Source:HGNC Symbol;Acc:HGNC:2972]
ENSSSCG00000016589	81.7693	1.41205	5.51e-07	4.21e-06	LRRC4	leucine rich repeat containing 4 [Source:HGNC Symbol;Acc:HGNC:15586]
ENSSSCG00000035355	490.125	1.41314	1.43e-13	5.31e-12	F2R	Sus scrofa coagulation factor II thrombin receptor (F2R), mRNA. [Source:RefSeq mRNA;Acc:NM_001244372]
ENSSSCG00000011400	229.708	1.4137	4.63e-05	0.000217714	SEMA3B	semaphorin 3B [Source:HGNC Symbol;Acc:HGNC:10724]
ENSSSCG00000001440	917.048	1.41522	3.12e-07	2.51e-06	NOTCH4	neurogenic locus notch homolog protein 4 precursor [Source:RefSeq peptide;Acc:NP_001116619]
ENSSSCG00000000649	528.429	1.417	4.48e-13	1.47e-11	CLEC1A	C-type lectin domain family 1 member A [Source:HGNC Symbol;Acc:HGNC:24355]
ENSSSCG00000004572	55.6613	1.41748	1.84e-08	2.02e-07
ENSSSCG00000026404	185.92	1.41909	6.44e-13	2.04e-11	SERTAD4	SERTA domain containing 4 [Source:HGNC Symbol;Acc:HGNC:25236]
ENSSSCG00000008101	1802.39	1.42144	0.000414195	0.00148066	FBLN7	fibulin 7 [Source:HGNC Symbol;Acc:HGNC:26740]
ENSSSCG00000015543	32.773	1.42244	0.000410978	0.00147	CACNA1E	calcium voltage-gated channel subunit alpha1 E [Source:HGNC Symbol;Acc:HGNC:1392]
ENSSSCG00000016851	357.111	1.42262	2.85e-12	7.7e-11	OSMR	oncostatin M receptor [Source:HGNC Symbol;Acc:HGNC:8507]
ENSSSCG00000015322	1514.32	1.42286	3.91e-13	1.31e-11	TFPI2	tissue factor pathway inhibitor 2 [Source:HGNC Symbol;Acc:HGNC:11761]
ENSSSCG00000039756	25.2953	1.42309	0.00186536	0.00555519	FOXC1	forkhead box C1 [Source:HGNC Symbol;Acc:HGNC:3800]
ENSSSCG00000014833	146.462	1.4243	2.4e-05	0.000121729	UCP2	Sus scrofa uncoupling protein 2 (UCP2), mRNA. [Source:RefSeq mRNA;Acc:NM_214289]
ENSSSCG00000007538	231.844	1.42828	3.54e-05	0.000171951	GATA5	GATA binding protein 5 [Source:HGNC Symbol;Acc:HGNC:15802]
ENSSSCG00000009331	295.531	1.43049	1.19e-06	8.29e-06	MEDAG	mesenteric estrogen dependent adipogenesis [Source:HGNC Symbol;Acc:HGNC:25926]
ENSSSCG00000002783	247.244	1.43282	9.7e-05	0.000414559	SLC9A5	solute carrier family 9 member A5 [Source:HGNC Symbol;Acc:HGNC:11078]
ENSSSCG00000022804	549.126	1.43353	1.29e-11	3e-10	RHOJ	rho-related GTP-binding protein RhoJ [Source:RefSeq peptide;Acc:NP_001161889]
ENSSSCG00000007572	267.261	1.43741	2.53e-11	5.51e-10	LFNG	LFNG O-fucosylpeptide 3-beta-N-acetylglucosaminyltransferase [Source:HGNC Symbol;Acc:HGNC:6560]
ENSSSCG00000012583	89.2821	1.43858	0.000115421	0.000481671	ACSL4	acyl-CoA synthetase long chain family member 4 [Source:HGNC Symbol;Acc:HGNC:3571]
ENSSSCG00000031118	1016.14	1.44012	5.7e-21	8.85e-19	PREX1	phosphatidylinositol-3,4,5-trisphosphate dependent Rac exchange factor 1 [Source:HGNC Symbol;Acc:HGNC:32594]
ENSSSCG00000037449	1934.16	1.44036	5.12e-13	1.66e-11	CSF1	colony stimulating factor 1 [Source:HGNC Symbol;Acc:HGNC:2432]
ENSSSCG00000014316	1480.56	1.44149	2.7e-08	2.84e-07	TGFBI	transforming growth factor beta induced [Source:HGNC Symbol;Acc:HGNC:11771]
ENSSSCG00000003344	373.962	1.44151	6.03e-16	3.76e-14	VWA1	von Willebrand factor A domain containing 1 [Source:HGNC Symbol;Acc:HGNC:30910]
ENSSSCG00000031889	531.374	1.44191	2.67e-11	5.75e-10
ENSSSCG00000001463	89.2899	1.44982	8e-16	4.81e-14	PSMB9	proteasome subunit beta 9 [Source:HGNC Symbol;Acc:HGNC:9546]
ENSSSCG00000000232	1532.81	1.45106	5.63e-14	2.28e-12	ACVRL1	activin A receptor like type 1 [Source:HGNC Symbol;Acc:HGNC:175]
ENSSSCG00000009872	2491.85	1.45181	1.78e-08	1.97e-07	PLBD2	phospholipase B domain containing 2 [Source:HGNC Symbol;Acc:HGNC:27283]
ENSSSCG00000015375	172.787	1.45298	4.07e-12	1.06e-10	ITGB8	integrin subunit beta 8 [Source:HGNC Symbol;Acc:HGNC:6163]
ENSSSCG00000023028	699.1	1.46078	1.57e-09	2.29e-08	JAM2	junctional adhesion molecule 2 [Source:HGNC Symbol;Acc:HGNC:14686]
ENSSSCG00000004039	1058.71	1.46116	3.91e-16	2.52e-14	SLC22A3	solute carrier family 22 member 3 [Source:HGNC Symbol;Acc:HGNC:10967]
ENSSSCG00000010459	20.9508	1.46145	0.00147821	0.00452503	HTR7	5-hydroxytryptamine receptor 7 [Source:HGNC Symbol;Acc:HGNC:5302]
ENSSSCG00000012768	69.9913	1.46394	7.11e-11	1.42e-09	ZFP92	ZFP92 zinc finger protein [Source:HGNC Symbol;Acc:HGNC:12865]
ENSSSCG00000000656	97.7727	1.46494	9.35e-07	6.71e-06	CLEC2B	uncharacterized protein LOC100520839 [Source:RefSeq peptide;Acc:NP_001243293]
ENSSSCG00000016628	1326.87	1.46563	6.65e-11	1.34e-09	WNT2	Wnt family member 2 [Source:HGNC Symbol;Acc:HGNC:12780]
ENSSSCG00000022208	1028.91	1.46584	2.59e-13	9.19e-12	TNFRSF1B	TNF receptor superfamily member 1B [Source:HGNC Symbol;Acc:HGNC:11917]
ENSSSCG00000003640	45.2456	1.46732	6.32e-07	4.75e-06	GRIK3	glutamate ionotropic receptor kainate type subunit 3 [Source:HGNC Symbol;Acc:HGNC:4581]
ENSSSCG00000011198	447.566	1.46854	1.02e-09	1.55e-08	RFTN1	raftlin, lipid raft linker 1 [Source:HGNC Symbol;Acc:HGNC:30278]
ENSSSCG00000035027	107.503	1.47048	8.04e-08	7.55e-07	ZDHHC14	zinc finger DHHC-type containing 14 [Source:HGNC Symbol;Acc:HGNC:20341]
ENSSSCG00000005997	1345.6	1.47161	1.85e-09	2.64e-08	COL14A1	collagen type XIV alpha 1 chain [Source:HGNC Symbol;Acc:HGNC:2191]
ENSSSCG00000008617	337.698	1.47168	3.46e-11	7.33e-10	FAM49A	family with sequence similarity 49 member A [Source:HGNC Symbol;Acc:HGNC:25373]
ENSSSCG00000024000	152.79	1.47169	2.83e-09	3.83e-08	EFCC1	EF-hand and coiled-coil domain containing 1 [Source:HGNC Symbol;Acc:HGNC:25692]
ENSSSCG00000032698	207.94	1.47207	5.62e-05	0.000255599	TPPP	tubulin polymerization promoting protein [Source:HGNC Symbol;Acc:HGNC:24164]
ENSSSCG00000008344	416.829	1.47771	1.33e-12	3.87e-11	ARHGAP25	Rho GTPase activating protein 25 [Source:HGNC Symbol;Acc:HGNC:28951]
ENSSSCG00000005512	26.6099	1.47823	0.00285265	0.00800623	C5	complement C5 [Source:HGNC Symbol;Acc:HGNC:1331]
ENSSSCG00000031925	833.721	1.47823	1.31e-10	2.42e-09	SHANK3	SH3 and multiple ankyrin repeat domains 3 [Source:HGNC Symbol;Acc:HGNC:14294]
ENSSSCG00000027372	242.25	1.48327	1.15e-13	4.42e-12	SAMD9	sterile alpha motif domain containing 9 [Source:HGNC Symbol;Acc:HGNC:1348]
ENSSSCG00000016018	255.194	1.48365	1.23e-08	1.43e-07	FRZB	frizzled-related protein [Source:HGNC Symbol;Acc:HGNC:3959]
ENSSSCG00000004291	206.161	1.48622	4.95e-09	6.32e-08	NT5E	5'-nucleotidase ecto [Source:HGNC Symbol;Acc:HGNC:8021]
ENSSSCG00000009278	15.7952	1.49242	0.000728296	0.00243528	FGF9	Fibroblast growth factor 9 [Source:UniProtKB/Swiss-Prot;Acc:Q95L12]
ENSSSCG00000010725	38.8529	1.50047	5.59e-07	4.26e-06	HMX2	H6 family homeobox 2 [Source:HGNC Symbol;Acc:HGNC:5018]
ENSSSCG00000031875	108.884	1.50389	8.14e-08	7.63e-07	ZNF469	zinc finger protein 469 [Source:HGNC Symbol;Acc:HGNC:23216]
ENSSSCG00000032328	112.019	1.50402	2.46e-05	0.000124597	MAP6D1	MAP6 domain containing 1 [Source:HGNC Symbol;Acc:HGNC:25753]
ENSSSCG00000004369	134.235	1.50479	9.4e-09	1.13e-07	PRDM1	PR/SET domain 1 [Source:HGNC Symbol;Acc:HGNC:9346]
ENSSSCG00000037813	49.6018	1.50526	1.15e-06	8.09e-06
ENSSSCG00000009605	53.5198	1.50609	6.07e-05	0.000273529	GFRA2	GDNF family receptor alpha 2 [Source:HGNC Symbol;Acc:HGNC:4244]
ENSSSCG00000002467	15.0594	1.50639	0.00190654	0.00565194	ASB2	ankyrin repeat and SOCS box containing 2 [Source:HGNC Symbol;Acc:HGNC:16012]
ENSSSCG00000014431	243.988	1.50678	7.75e-16	4.68e-14	AFAP1L1	Sus scrofa actin filament associated protein 1 like 1 (AFAP1L1), mRNA. [Source:RefSeq mRNA;Acc:NM_001244817]
ENSSSCG00000005487	295.408	1.50794	5.02e-19	5.69e-17	COL27A1	collagen type XXVII alpha 1 chain [Source:HGNC Symbol;Acc:HGNC:22986]
ENSSSCG00000025097	45.0606	1.50817	2.71e-08	2.85e-07	TMEM61	transmembrane protein 61 [Source:RefSeq peptide;Acc:NP_001230294]
ENSSSCG00000026478	95.2668	1.50922	2.65e-09	3.6e-08	PADI2	peptidyl arginine deiminase 2 [Source:HGNC Symbol;Acc:HGNC:18341]
ENSSSCG00000034948	99.7715	1.50949	1.38e-17	1.29e-15	RASSF9	Ras association domain family member 9 [Source:HGNC Symbol;Acc:HGNC:15739]
ENSSSCG00000000076	333.411	1.511	5.99e-21	9.19e-19	SGSM3	small G protein signaling modulator 3 [Source:HGNC Symbol;Acc:HGNC:25228]
ENSSSCG00000031819	828.149	1.51179	6.26e-17	5.04e-15	TP53I11	tumor protein p53 inducible protein 11 [Source:HGNC Symbol;Acc:HGNC:16842]
ENSSSCG00000038929	160.717	1.51236	8.91e-07	6.46e-06	CEMIP	cell migration inducing hyaluronan binding protein [Source:HGNC Symbol;Acc:HGNC:29213]
ENSSSCG00000015203	730.447	1.5155	1.3e-14	5.9e-13	ROBO4	roundabout guidance receptor 4 [Source:HGNC Symbol;Acc:HGNC:17985]
ENSSSCG00000027987	18.2356	1.51662	0.000891312	0.00290813	ZNF132	zinc finger protein 132 [Source:HGNC Symbol;Acc:HGNC:12916]
ENSSSCG00000017607	800.738	1.51669	4.41e-17	3.66e-15	TMEM100	transmembrane protein 100 [Source:HGNC Symbol;Acc:HGNC:25607]
ENSSSCG00000020846	1273.16	1.51753	1.86e-11	4.21e-10	SCARA3	scavenger receptor class A member 3 [Source:HGNC Symbol;Acc:HGNC:19000]
ENSSSCG00000000504	2015.88	1.51783	1.73e-09	2.5e-08	PTPRB	protein tyrosine phosphatase, receptor type B [Source:HGNC Symbol;Acc:HGNC:9665]
ENSSSCG00000021576	166.527	1.51845	7.34e-09	9.09e-08	CD83	CD83 molecule [Source:HGNC Symbol;Acc:HGNC:1703]
ENSSSCG00000027745	279.302	1.51985	7.63e-10	1.2e-08	ABCG1	ATP binding cassette subfamily G member 1 [Source:HGNC Symbol;Acc:HGNC:73]
ENSSSCG00000011226	6094.07	1.52224	7.84e-15	3.77e-13	TGFBR2	transforming growth factor beta receptor 2 [Source:HGNC Symbol;Acc:HGNC:11773]
ENSSSCG00000014047	99.9257	1.52328	2.8e-10	4.88e-09	FGFR4	fibroblast growth factor receptor 4 [Source:HGNC Symbol;Acc:HGNC:3691]
ENSSSCG00000033089	159.749	1.52368	9.54e-12	2.3e-10
ENSSSCG00000006001	244.007	1.52924	4.11e-06	2.51e-05	ENPP2	ectonucleotide pyrophosphatase/phosphodiesterase 2 [Source:HGNC Symbol;Acc:HGNC:3357]
ENSSSCG00000039408	348.911	1.53054	1.97e-12	5.53e-11	ADCY7	adenylate cyclase 7 [Source:HGNC Symbol;Acc:HGNC:238]
ENSSSCG00000027467	320.423	1.53256	5.46e-08	5.38e-07	DZIP1L	DAZ interacting zinc finger protein 1 like [Source:HGNC Symbol;Acc:HGNC:26551]
ENSSSCG00000007567	184.273	1.53547	1.89e-12	5.33e-11	CHST12	carbohydrate sulfotransferase 12 [Source:HGNC Symbol;Acc:HGNC:17423]
ENSSSCG00000023527	217.926	1.5381	1.17e-12	3.48e-11	NRROS	negative regulator of reactive oxygen species [Source:HGNC Symbol;Acc:HGNC:24613]
ENSSSCG00000005480	344.972	1.53837	2.07e-19	2.48e-17
ENSSSCG00000040188	402.588	1.54362	8.16e-21	1.22e-18	TNFSF12	TNF superfamily member 12 [Source:HGNC Symbol;Acc:HGNC:11927]
ENSSSCG00000000531	171.534	1.54782	1.48e-15	8.39e-14	BICD1	BICD cargo adaptor 1 [Source:HGNC Symbol;Acc:HGNC:1049]
ENSSSCG00000012631	314.384	1.54841	1.92e-16	1.34e-14	LONRF3	LON peptidase N-terminal domain and ring finger 3 [Source:HGNC Symbol;Acc:HGNC:21152]
ENSSSCG00000030560	670.768	1.54894	3e-24	7.93e-22
ENSSSCG00000040348	106.346	1.55021	1.03e-10	1.96e-09	LIN7A	lin-7 homolog A, crumbs cell polarity complex component [Source:HGNC Symbol;Acc:HGNC:17787]
ENSSSCG00000024065	79.457	1.55185	1.03e-11	2.46e-10	TMTC2	transmembrane and tetratricopeptide repeat containing 2 [Source:HGNC Symbol;Acc:HGNC:25440]
ENSSSCG00000017552	58.735	1.55477	6.42e-09	8.05e-08	NXPH3	neurexophilin 3 [Source:HGNC Symbol;Acc:HGNC:8077]
ENSSSCG00000006199	498.687	1.55934	4.96e-18	4.98e-16	PREX2	phosphatidylinositol-3,4,5-trisphosphate dependent Rac exchange factor 2 [Source:HGNC Symbol;Acc:HGNC:22950]
ENSSSCG00000014672	68.8446	1.56011	1.45e-07	1.27e-06
ENSSSCG00000009357	360.665	1.56175	6.22e-16	3.86e-14	SMAD9	mothers against decapentaplegic homolog 9 [Source:RefSeq peptide;Acc:NP_001182439]
ENSSSCG00000000197	149.259	1.56315	0.000365273	0.00132884	C1QL4	complement C1q like 4 [Source:HGNC Symbol;Acc:HGNC:31416]
ENSSSCG00000024417	22.2196	1.56424	0.00121293	0.00381528	ERC2	ELKS/RAB6-interacting/CAST family member 2 [Source:HGNC Symbol;Acc:HGNC:31922]
ENSSSCG00000012985	911.019	1.56533	9.51e-17	7.3e-15	LTBP3	latent transforming growth factor beta binding protein 3 [Source:HGNC Symbol;Acc:HGNC:6716]
ENSSSCG00000030217	98.8012	1.56624	2.46e-09	3.38e-08	COLGALT2	collagen beta(1-O)galactosyltransferase 2 [Source:HGNC Symbol;Acc:HGNC:16790]
ENSSSCG00000022306	23.192	1.56758	3.78e-05	0.000182488	ROPN1L	rhophilin associated tail protein 1 like [Source:HGNC Symbol;Acc:HGNC:24060]
ENSSSCG00000000136	368.197	1.57107	9.65e-19	1.07e-16	CSF2RB	colony stimulating factor 2 receptor beta common subunit [Source:HGNC Symbol;Acc:HGNC:2436]
ENSSSCG00000002669	479.725	1.57661	2.99e-09	4.02e-08	CRISPLD2	cysteine rich secretory protein LCCL domain containing 2 [Source:HGNC Symbol;Acc:HGNC:25248]
ENSSSCG00000018050	274.384	1.57929	2.23e-16	1.53e-14
ENSSSCG00000039609	387.621	1.58649	2.05e-05	0.000105871	ANKRD33B	ankyrin repeat domain 33B [Source:HGNC Symbol;Acc:HGNC:35240]
ENSSSCG00000000857	72.1984	1.58709	9.6e-07	6.85e-06	IGF1	insulin like growth factor 1 [Source:HGNC Symbol;Acc:HGNC:5464]
ENSSSCG00000021997	391.863	1.58773	9.88e-09	1.18e-07	ALS2CL	ALS2 C-terminal like [Source:HGNC Symbol;Acc:HGNC:20605]
ENSSSCG00000001052	327.005	1.5881	5.23e-18	5.22e-16	PHACTR1	phosphatase and actin regulator 1 [Source:HGNC Symbol;Acc:HGNC:20990]
ENSSSCG00000001988	251.117	1.58854	2.5e-07	2.07e-06	ADCY4	adenylate cyclase 4 [Source:HGNC Symbol;Acc:HGNC:235]
ENSSSCG00000012824	102.818	1.58918	1.51e-15	8.51e-14	GAB3	GRB2 associated binding protein 3 [Source:HGNC Symbol;Acc:HGNC:17515]
ENSSSCG00000011020	2710.08	1.58989	1.78e-24	4.88e-22	JCAD	junctional cadherin 5 associated [Source:HGNC Symbol;Acc:HGNC:29283]
ENSSSCG00000025858	5619.49	1.59058	3.71e-07	2.94e-06	ELN	elastin [Source:HGNC Symbol;Acc:HGNC:3327]
ENSSSCG00000013598	396.7	1.59202	2.01e-14	8.76e-13	KANK3	KN motif and ankyrin repeat domains 3 [Source:HGNC Symbol;Acc:HGNC:24796]
ENSSSCG00000028741	59.2716	1.59417	1.05e-07	9.61e-07
ENSSSCG00000016199	1584.36	1.59471	7.94e-14	3.15e-12	CYP27A1	Sus scrofa cytochrome P450, family 27, subfamily A, polypeptide 1 (CYP27A1), mRNA. [Source:RefSeq mRNA;Acc:NM_001243304]
ENSSSCG00000001596	257.699	1.597	7.87e-06	4.51e-05
ENSSSCG00000026098	15.6545	1.59918	0.000843139	0.00277504	CMYA5	cardiomyopathy associated 5 [Source:HGNC Symbol;Acc:HGNC:14305]
ENSSSCG00000000263	1249.08	1.59947	1.15e-17	1.09e-15	TNS2	tensin 2 [Source:HGNC Symbol;Acc:HGNC:19737]
ENSSSCG00000013114	327.094	1.60152	1.27e-16	9.45e-15	SLC15A3	solute carrier family 15 member 3 [Source:HGNC Symbol;Acc:HGNC:18068]
ENSSSCG00000005511	170.327	1.60175	6.17e-08	6.02e-07	TRAF1	TNF receptor associated factor 1 [Source:HGNC Symbol;Acc:HGNC:12031]
ENSSSCG00000003524	2969.05	1.60445	7.71e-10	1.21e-08	C1QA	complement C1q A chain [Source:HGNC Symbol;Acc:HGNC:1241]
ENSSSCG00000003738	1299.23	1.60843	1.7e-18	1.8e-16	MAPRE2	microtubule associated protein RP/EB family member 2 [Source:HGNC Symbol;Acc:HGNC:6891]
ENSSSCG00000023975	670.418	1.61789	2.43e-07	2.01e-06	C15orf52	chromosome 15 open reading frame 52 [Source:HGNC Symbol;Acc:HGNC:33488]
ENSSSCG00000017783	2442.19	1.61951	2.36e-08	2.53e-07
ENSSSCG00000012911	82.8693	1.61979	4.22e-12	1.09e-10	CARNS1	carnosine synthase 1 [Source:HGNC Symbol;Acc:HGNC:29268]
ENSSSCG00000008844	4191	1.62429	1.77e-11	4.01e-10	KDR	kinase insert domain receptor [Source:HGNC Symbol;Acc:HGNC:6307]
ENSSSCG00000007073	75.2545	1.62591	1.74e-06	1.17e-05	ISM1	isthmin 1 [Source:HGNC Symbol;Acc:HGNC:16213]
ENSSSCG00000010283	1440.79	1.62951	1.18e-09	1.76e-08	SPOCK2	SPARC/osteonectin, cwcv and kazal like domains proteoglycan 2 [Source:HGNC Symbol;Acc:HGNC:13564]
ENSSSCG00000009709	230.772	1.63359	1.16e-07	1.05e-06	MFAP3L	microfibril associated protein 3 like [Source:HGNC Symbol;Acc:HGNC:29083]
ENSSSCG00000011690	678.609	1.63734	2.92e-20	4e-18	PLSCR4	phospholipid scramblase 4 [Source:HGNC Symbol;Acc:HGNC:16497]
ENSSSCG00000035867	101.54	1.63925	1.74e-12	4.95e-11	GFOD1	glucose-fructose oxidoreductase domain containing 1 [Source:HGNC Symbol;Acc:HGNC:21096]
ENSSSCG00000012076	235.833	1.63947	1.05e-08	1.24e-07	MX2	MX dynamin like GTPase 2 [Source:HGNC Symbol;Acc:HGNC:7533]
ENSSSCG00000014249	96.7065	1.64029	3.85e-19	4.46e-17	2018-03-03	E3 ubiquitin-protein ligase MARCH3 [Source:RefSeq peptide;Acc:NP_001231760]
ENSSSCG00000012292	34.2452	1.6431	1.33e-08	1.53e-07	SYP	synaptophysin [Source:HGNC Symbol;Acc:HGNC:11506]
ENSSSCG00000016866	87.3734	1.64345	1.83e-12	5.18e-11	GHR	growth hormone receptor [Source:HGNC Symbol;Acc:HGNC:4263]
ENSSSCG00000015270	13469.6	1.64668	1.95e-12	5.46e-11	FMOD	fibromodulin [Source:HGNC Symbol;Acc:HGNC:3774]
ENSSSCG00000006917	358.29	1.64749	4.78e-10	7.92e-09
ENSSSCG00000034820	33.6324	1.65408	6.41e-07	4.8e-06	MAFA	MAF bZIP transcription factor A [Source:HGNC Symbol;Acc:HGNC:23145]
ENSSSCG00000036842	25.9514	1.65435	5.6e-07	4.26e-06
ENSSSCG00000013418	1869.38	1.65566	6.92e-20	8.81e-18	CFD	complement factor D [Source:HGNC Symbol;Acc:HGNC:2771]
ENSSSCG00000014184	1658.29	1.65578	1.76e-09	2.53e-08	PAM	peptidylglycine alpha-amidating monooxygenase [Source:HGNC Symbol;Acc:HGNC:8596]
ENSSSCG00000040742	13.2165	1.65679	0.000585942	0.002015
ENSSSCG00000016703	432.759	1.6589	2.14e-11	4.76e-10	HOXA5	homeobox protein Hox-A5 [Source:RefSeq peptide;Acc:NP_001182161]
ENSSSCG00000015085	264.015	1.65893	1.51e-11	3.45e-10	IL10RA	interleukin 10 receptor subunit alpha [Source:HGNC Symbol;Acc:HGNC:5964]
ENSSSCG00000016277	18.9797	1.66438	1.49e-05	7.96e-05	NMUR1	neuromedin U receptor 1 [Source:HGNC Symbol;Acc:HGNC:4518]
ENSSSCG00000010816	287.684	1.67127	2.47e-27	1.04e-24	TGFB2	transforming growth factor beta 2 [Source:HGNC Symbol;Acc:HGNC:11768]
ENSSSCG00000023526	292.175	1.6725	5.3e-11	1.09e-09	RAPGEF3	Rap guanine nucleotide exchange factor 3 [Source:HGNC Symbol;Acc:HGNC:16629]
ENSSSCG00000016689	91.7104	1.67452	3.17e-11	6.74e-10	TRIL	TLR4 interactor with leucine rich repeats [Source:HGNC Symbol;Acc:HGNC:22200]
ENSSSCG00000031831	1187.11	1.67637	3.51e-17	2.98e-15	CADM1	cell adhesion molecule 1 [Source:HGNC Symbol;Acc:HGNC:5951]
ENSSSCG00000006296	1160.28	1.68126	3.17e-13	1.1e-11	ATP1B1	Sodium/potassium-transporting ATPase subunit beta-1 [Source:UniProtKB/Swiss-Prot;Acc:P05027]
ENSSSCG00000001498	10.8187	1.69316	0.000503481	0.00176157	BEND6	BEN domain containing 6 [Source:HGNC Symbol;Acc:HGNC:20871]
ENSSSCG00000002830	91.22	1.69514	0.00056545	0.00195017	IRX6	iroquois homeobox 6 [Source:HGNC Symbol;Acc:HGNC:14675]
ENSSSCG00000014812	1525.8	1.69865	3.69e-20	4.96e-18	FOLR2	folate receptor beta [Source:HGNC Symbol;Acc:HGNC:3793]
ENSSSCG00000012257	743.532	1.70254	8.43e-32	8.59e-29	MAOA	monoamine oxidase A [Source:HGNC Symbol;Acc:HGNC:6833]
ENSSSCG00000016074	464.408	1.70414	5.95e-20	7.79e-18	ANKRD44	ankyrin repeat domain 44 [Source:HGNC Symbol;Acc:HGNC:25259]
ENSSSCG00000026943	92.0788	1.70482	3.63e-10	6.15e-09	MRAP2	melanocortin 2 receptor accessory protein 2 [Source:HGNC Symbol;Acc:HGNC:21232]
ENSSSCG00000024973	126.35	1.70677	5.66e-20	7.47e-18		interferon-induced guanylate-binding protein 1 [Source:RefSeq peptide;Acc:NP_001121945]
ENSSSCG00000013401	1200.34	1.70708	2.73e-12	7.41e-11	DKK3	dickkopf WNT signaling pathway inhibitor 3 [Source:HGNC Symbol;Acc:HGNC:2893]
ENSSSCG00000010872	1388.63	1.70907	6.35e-25	1.85e-22	AKT3	AKT serine/threonine kinase 3 [Source:HGNC Symbol;Acc:HGNC:393]
ENSSSCG00000021815	11.8782	1.71362	8.49e-05	0.000369053
ENSSSCG00000038073	38.1215	1.71532	2.07e-07	1.74e-06	NOD2	Sus scrofa nucleotide binding oligomerization domain containing 2 (NOD2), mRNA. [Source:RefSeq mRNA;Acc:NM_001105295]
ENSSSCG00000028076	22.9832	1.71609	0.000276639	0.00104227	ZBTB7C	zinc finger and BTB domain containing 7C [Source:HGNC Symbol;Acc:HGNC:31700]
ENSSSCG00000011496	594.219	1.71773	1.66e-16	1.18e-14	ADAMTS9	ADAM metallopeptidase with thrombospondin type 1 motif 9 [Source:HGNC Symbol;Acc:HGNC:13202]
ENSSSCG00000017508	148.832	1.72138	3.52e-09	4.69e-08	STAC2	SH3 and cysteine rich domain 2 [Source:HGNC Symbol;Acc:HGNC:23990]
ENSSSCG00000036056	23.2453	1.72652	1.69e-05	8.91e-05	DNAH17	dynein axonemal heavy chain 17 [Source:HGNC Symbol;Acc:HGNC:2946]
ENSSSCG00000014097	116.038	1.72658	9.1e-07	6.57e-06	PDE8B	phosphodiesterase 8B [Source:HGNC Symbol;Acc:HGNC:8794]
ENSSSCG00000010556	31.9392	1.72874	0.00162629	0.00493699	PAX2	paired box 2 [Source:HGNC Symbol;Acc:HGNC:8616]
ENSSSCG00000031970	68.2152	1.73527	2.55e-16	1.72e-14	RASSF5	Ras association domain family member 5 [Source:HGNC Symbol;Acc:HGNC:17609]
ENSSSCG00000039998	290.245	1.73669	2.22e-13	7.95e-12	CLIC2	chloride intracellular channel 2 [Source:HGNC Symbol;Acc:HGNC:2063]
ENSSSCG00000025621	22.8418	1.73725	0.000656378	0.0022265	CXXC4	CXXC finger protein 4 [Source:HGNC Symbol;Acc:HGNC:24593]
ENSSSCG00000000297	159.697	1.74151	1.97e-25	6.25e-23	PDE1B	phosphodiesterase 1B [Source:HGNC Symbol;Acc:HGNC:8775]
ENSSSCG00000027890	33.694	1.74548	1.63e-07	1.41e-06
ENSSSCG00000011463	182.404	1.74711	3.28e-10	5.64e-09	IL17RD	interleukin 17 receptor D [Source:HGNC Symbol;Acc:HGNC:17616]
ENSSSCG00000034722	674.455	1.7521	1.24e-10	2.32e-09	CCL14	C-C motif chemokine 14 precursor [Source:RefSeq peptide;Acc:NP_001243704]
ENSSSCG00000016701	11.2543	1.75426	0.000177653	0.000705272	HOXA7	homeobox A7 [Source:HGNC Symbol;Acc:HGNC:5108]
ENSSSCG00000008396	299.025	1.75958	4.24e-25	1.26e-22	CCDC85A	coiled-coil domain containing 85A [Source:HGNC Symbol;Acc:HGNC:29400]
ENSSSCG00000011874	27.1365	1.76339	1.15e-05	6.36e-05	PARP14	poly(ADP-ribose) polymerase family member 14 [Source:HGNC Symbol;Acc:HGNC:29232]
ENSSSCG00000036742	90.0233	1.77397	1.89e-14	8.32e-13	KLF15	Kruppel like factor 15 [Source:HGNC Symbol;Acc:HGNC:14536]
ENSSSCG00000026951	205.981	1.776	8.87e-28	4.08e-25	PSMB8	proteasome subunit beta type-8 [Source:RefSeq peptide;Acc:NP_999100]
ENSSSCG00000017540	12.3107	1.77879	0.000395475	0.00142491	HOXB5	homeobox B5 [Source:HGNC Symbol;Acc:HGNC:5116]
ENSSSCG00000035403	53.2183	1.78567	8.21e-08	7.68e-07	RFX2	regulatory factor X2 [Source:HGNC Symbol;Acc:HGNC:9983]
ENSSSCG00000015324	2420.87	1.78621	1.24e-21	2.18e-19	GNG11	G protein subunit gamma 11 [Source:HGNC Symbol;Acc:HGNC:4403]
ENSSSCG00000009092	25.0184	1.79199	2.02e-07	1.71e-06	TRPC3	transient receptor potential cation channel subfamily C member 3 [Source:HGNC Symbol;Acc:HGNC:12335]
ENSSSCG00000033191	120.213	1.79647	1.02e-10	1.94e-09	BEAN1	brain expressed associated with NEDD4 1 [Source:HGNC Symbol;Acc:HGNC:24160]
ENSSSCG00000038439	844.532	1.80017	2.55e-08	2.7e-07	PRX	periaxin [Source:HGNC Symbol;Acc:HGNC:13797]
ENSSSCG00000007477	418.964	1.8144	4.75e-12	1.21e-10	NFATC2	nuclear factor of activated T-cells 2 [Source:HGNC Symbol;Acc:HGNC:7776]
ENSSSCG00000007872	24.5546	1.81876	5.2e-05	0.000240647	XYLT1	xylosyltransferase 1 [Source:HGNC Symbol;Acc:HGNC:15516]
ENSSSCG00000003762	951.43	1.82065	1.22e-17	1.15e-15	ADGRL4	adhesion G protein-coupled receptor L4 [Source:HGNC Symbol;Acc:HGNC:20822]
ENSSSCG00000028944	254.354	1.82099	2.35e-06	1.53e-05
ENSSSCG00000008888	28.0096	1.82748	0.00172738	0.0052064	NPY1R	neuropeptide Y receptor Y1 [Source:HGNC Symbol;Acc:HGNC:7956]
ENSSSCG00000002792	92.458	1.82807	3.46e-08	3.55e-07	HSF4	heat shock transcription factor 4 [Source:HGNC Symbol;Acc:HGNC:5227]
ENSSSCG00000012003	26.3786	1.83265	3.76e-08	3.82e-07
ENSSSCG00000017533	37.1089	1.83797	3.21e-07	2.58e-06	HOXB2	homeobox B2 [Source:HGNC Symbol;Acc:HGNC:5113]
ENSSSCG00000031866	6187.04	1.84721	1.06e-15	6.19e-14	TIMP3	TIMP metallopeptidase inhibitor 3 [Source:HGNC Symbol;Acc:HGNC:11822]
ENSSSCG00000004452	351.339	1.8559	2.23e-12	6.18e-11	PRSS35	protease, serine 35 [Source:HGNC Symbol;Acc:HGNC:21387]
ENSSSCG00000032423	275.351	1.86142	1.32e-24	3.68e-22	SPOCK1	SPARC/osteonectin, cwcv and kazal like domains proteoglycan 1 [Source:HGNC Symbol;Acc:HGNC:11251]
ENSSSCG00000009083	810.22	1.86191	3.43e-16	2.21e-14	SPRY1	sprouty RTK signaling antagonist 1 [Source:HGNC Symbol;Acc:HGNC:11269]
ENSSSCG00000006919	16.3148	1.86651	9.16e-05	0.00039481
ENSSSCG00000014349	118.566	1.86873	4.32e-12	1.11e-10	TMEM173	transmembrane protein 173 [Source:HGNC Symbol;Acc:HGNC:27962]
ENSSSCG00000015202	15.0317	1.87109	0.000553627	0.00191402	ROBO3	roundabout guidance receptor 3 [Source:HGNC Symbol;Acc:HGNC:13433]
ENSSSCG00000009222	2648.14	1.8719	9.45e-10	1.45e-08	SPARCL1	SPARC like 1 [Source:HGNC Symbol;Acc:HGNC:11220]
ENSSSCG00000030843	50.8125	1.87736	1.57e-13	5.81e-12	APLN	apelin [Source:HGNC Symbol;Acc:HGNC:16665]
ENSSSCG00000008397	564.613	1.88014	2.51e-09	3.43e-08	EFEMP1	EGF containing fibulin like extracellular matrix protein 1 [Source:HGNC Symbol;Acc:HGNC:3218]
ENSSSCG00000032431	13.0131	1.88568	0.000280813	0.00105438	TMEM52B	transmembrane protein 52B [Source:HGNC Symbol;Acc:HGNC:26438]
ENSSSCG00000016626	110.543	1.89513	0.00177188	0.00532235	CFTR	cystic fibrosis transmembrane conductance regulator [Source:HGNC Symbol;Acc:HGNC:1884]
ENSSSCG00000031407	14.8989	1.89732	0.000133682	0.000550787	STKLD1	serine/threonine kinase like domain containing 1 [Source:HGNC Symbol;Acc:HGNC:28669]
ENSSSCG00000005134	20.0007	1.91207	3.74e-06	2.31e-05	P14ARF	p14ARF protein [Source:RefSeq peptide;Acc:NP_998900]
ENSSSCG00000006002	647.725	1.91279	2.99e-06	1.9e-05	NOV	nephroblastoma overexpressed [Source:HGNC Symbol;Acc:HGNC:7885]
ENSSSCG00000004822	644.649	1.91383	6.21e-69	8.86e-65	ALDH1A3	aldehyde dehydrogenase 1 family member A3 [Source:HGNC Symbol;Acc:HGNC:409]
ENSSSCG00000016859	716.592	1.92745	4.35e-10	7.27e-09	C7	Sus scrofa complement C7 (C7), mRNA. [Source:RefSeq mRNA;Acc:NM_214282]
ENSSSCG00000040725	17.3543	1.94361	6.75e-05	0.000300188	IL11	interleukin 11 [Source:HGNC Symbol;Acc:HGNC:5966]
ENSSSCG00000013514	152.554	1.94424	2.2e-10	3.89e-09	LRG1	leucine rich alpha-2-glycoprotein 1 [Source:HGNC Symbol;Acc:HGNC:29480]
ENSSSCG00000027860	187.097	1.96447	4.43e-13	1.46e-11	ERAP2	endoplasmic reticulum aminopeptidase 2 [Source:HGNC Symbol;Acc:HGNC:29499]
ENSSSCG00000036911	31.5665	1.96518	8.8e-10	1.36e-08
ENSSSCG00000039013	2765.34	1.97662	2.16e-29	1.34e-26	NOTUM	notum, palmitoleoyl-protein carboxylesterase [Source:HGNC Symbol;Acc:HGNC:27106]
ENSSSCG00000000515	707.687	1.97899	3.42e-15	1.76e-13	TRHDE	thyrotropin releasing hormone degrading enzyme [Source:HGNC Symbol;Acc:HGNC:30748]
ENSSSCG00000026559	20.0784	1.98984	5.55e-05	0.000253027	EML6	echinoderm microtubule associated protein like 6 [Source:HGNC Symbol;Acc:HGNC:35412]
ENSSSCG00000024312	605.734	2.01142	5.23e-13	1.69e-11	ID4	inhibitor of DNA binding 4, HLH protein [Source:HGNC Symbol;Acc:HGNC:5363]
ENSSSCG00000009937	9.39014	2.01443	0.00265968	0.0075489	ACACB	acetyl-CoA carboxylase 2 precursor [Source:RefSeq peptide;Acc:NP_001193328]
ENSSSCG00000004112	18.292	2.01627	2.85e-06	1.82e-05	SAMD5	sterile alpha motif domain containing 5 [Source:HGNC Symbol;Acc:HGNC:21180]
ENSSSCG00000004101	350.416	2.01806	1.51e-28	7.96e-26	LRP11	LDL receptor related protein 11 [Source:HGNC Symbol;Acc:HGNC:16936]
ENSSSCG00000040047	23.2347	2.03096	3.77e-08	3.83e-07
ENSSSCG00000025834	55.6172	2.03117	5.2e-09	6.61e-08	FNDC5	fibronectin type III domain containing 5 [Source:HGNC Symbol;Acc:HGNC:20240]
ENSSSCG00000017539	17.3607	2.03582	0.00111629	0.00355123	HOXB6	homeobox B6 [Source:HGNC Symbol;Acc:HGNC:5117]
ENSSSCG00000029323	362.251	2.03798	9.79e-38	2.33e-34	KCNE3	potassium voltage-gated channel subfamily E regulatory subunit 3 [Source:HGNC Symbol;Acc:HGNC:6243]
ENSSSCG00000005472	102.347	2.04344	2.74e-19	3.25e-17	SLC46A2	solute carrier family 46 member 2 [Source:HGNC Symbol;Acc:HGNC:16055]
ENSSSCG00000017894	555.389	2.04566	6.97e-22	1.27e-19	WSCD1	WSC domain containing 1 [Source:HGNC Symbol;Acc:HGNC:29060]
ENSSSCG00000003975	24.5241	2.04576	1.26e-07	1.12e-06	KCNQ4	potassium voltage-gated channel subfamily Q member 4 [Source:HGNC Symbol;Acc:HGNC:6298]
ENSSSCG00000004666	257.524	2.04981	5.11e-17	4.19e-15		Sus scrofa sulfide quinone oxidoreductase (SQOR), mRNA. [Source:RefSeq mRNA;Acc:NM_001244238]
ENSSSCG00000032355	17.855	2.05566	3.35e-07	2.68e-06	LY86	Sus scrofa lymphocyte antigen 86 (LY86), mRNA. [Source:RefSeq mRNA;Acc:NM_001097415]
ENSSSCG00000033760	2899.86	2.06103	3.19e-22	6.07e-20	LTBP4	latent transforming growth factor beta binding protein 4 [Source:HGNC Symbol;Acc:HGNC:6717]
ENSSSCG00000009649	184.738	2.06235	3.84e-13	1.29e-11	NEFL	Sus scrofa neurofilament light (NEFL), mRNA. [Source:RefSeq mRNA;Acc:NM_001244331]
ENSSSCG00000015617	128.722	2.07122	1.67e-18	1.78e-16	G0S2	G0/G1 switch 2 [Source:HGNC Symbol;Acc:HGNC:30229]
ENSSSCG00000017511	48.3242	2.0764	8.97e-09	1.08e-07	PLXDC1	plexin domain containing 1 [Source:HGNC Symbol;Acc:HGNC:20945]
ENSSSCG00000024591	1234.16	2.08166	1.04e-27	4.62e-25	ETV1	ETS variant 1 [Source:HGNC Symbol;Acc:HGNC:3490]
ENSSSCG00000039010	193.111	2.08483	1.36e-05	7.36e-05	WNT7A	Wnt family member 7A [Source:HGNC Symbol;Acc:HGNC:12786]
ENSSSCG00000009300	134.649	2.09112	3.51e-14	1.47e-12	WASF3	WAS protein family member 3 [Source:HGNC Symbol;Acc:HGNC:12734]
ENSSSCG00000031144	454.667	2.11013	7.53e-16	4.57e-14	RAMP3	receptor activity modifying protein 3 [Source:HGNC Symbol;Acc:HGNC:9845]
ENSSSCG00000008647	37.1019	2.11572	2.63e-06	1.69e-05	CMPK2	cytidine/uridine monophosphate kinase 2 [Source:HGNC Symbol;Acc:HGNC:27015]
ENSSSCG00000028359	72.0433	2.1158	1.04e-12	3.15e-11	BST1	bone marrow stromal cell antigen 1 [Source:HGNC Symbol;Acc:HGNC:1118]
ENSSSCG00000021862	45.509	2.13028	9.27e-08	8.6e-07	PTGER2	prostaglandin E receptor 2 [Source:HGNC Symbol;Acc:HGNC:9594]
ENSSSCG00000000893	93.8607	2.13054	9.43e-07	6.75e-06	AMDHD1	amidohydrolase domain containing 1 [Source:HGNC Symbol;Acc:HGNC:28577]
ENSSSCG00000014363	76.5227	2.15081	8.96e-11	1.75e-09	SLC4A9	solute carrier family 4 member 9 [Source:HGNC Symbol;Acc:HGNC:11035]
ENSSSCG00000034551	30.843	2.15446	2.73e-07	2.23e-06	SCX	scleraxis bHLH transcription factor [Source:HGNC Symbol;Acc:HGNC:32322]
ENSSSCG00000000657	351.025	2.16439	8.78e-28	4.08e-25
ENSSSCG00000040401	842.883	2.20092	0.00089888	0.00293014	EEF1A2	eukaryotic translation elongation factor 1 alpha 2 [Source:HGNC Symbol;Acc:HGNC:3192]
ENSSSCG00000010224	17.7986	2.20346	0.000365836	0.00133055	EGR2	early growth response 2 [Source:HGNC Symbol;Acc:HGNC:3239]
ENSSSCG00000038521	10.128	2.20633	6.77e-06	3.95e-05	CHAC1	ChaC glutathione specific gamma-glutamylcyclotransferase 1 [Source:HGNC Symbol;Acc:HGNC:28680]
ENSSSCG00000013742	553.299	2.20657	9.49e-12	2.3e-10	NFIX	nuclear factor I X [Source:HGNC Symbol;Acc:HGNC:7788]
ENSSSCG00000010592	668.713	2.21557	8.63e-14	3.41e-12	AS3MT	arsenite methyltransferase [Source:HGNC Symbol;Acc:HGNC:17452]
ENSSSCG00000002277	241.536	2.23528	2.93e-15	1.54e-13	SPTB	spectrin beta, erythrocytic [Source:HGNC Symbol;Acc:HGNC:11274]
ENSSSCG00000011129	3728	2.24528	7.18e-30	5.12e-27	ITIH5	inter-alpha-trypsin inhibitor heavy chain family member 5 [Source:HGNC Symbol;Acc:HGNC:21449]
ENSSSCG00000024431	40.1335	2.25656	1.11e-06	7.82e-06	ATG9B	autophagy related 9B [Source:HGNC Symbol;Acc:HGNC:21899]
ENSSSCG00000012561	12.8031	2.27236	2.88e-05	0.000143063	FRMPD3	FERM and PDZ domain containing 3 [Source:HGNC Symbol;Acc:HGNC:29382]
ENSSSCG00000006173	38.0235	2.27488	8.02e-11	1.58e-09	GDAP1	ganglioside induced differentiation associated protein 1 [Source:HGNC Symbol;Acc:HGNC:15968]
ENSSSCG00000021906	634.354	2.27545	4.18e-27	1.7e-24	SYT7	synaptotagmin 7 [Source:HGNC Symbol;Acc:HGNC:11514]
ENSSSCG00000005625	3042.04	2.28017	1.02e-22	2.12e-20	ENG	endoglin [Source:HGNC Symbol;Acc:HGNC:3349]
ENSSSCG00000027762	14.9243	2.28175	2.83e-06	1.8e-05	TNFRSF11B	TNF receptor superfamily member 11b [Source:HGNC Symbol;Acc:HGNC:11909]
ENSSSCG00000016009	1053.87	2.29544	4.29e-26	1.53e-23	ITGA4	integrin subunit alpha 4 [Source:HGNC Symbol;Acc:HGNC:6140]
ENSSSCG00000013474	25.7617	2.30006	4.84e-07	3.75e-06	S1PR4	sphingosine-1-phosphate receptor 4 [Source:HGNC Symbol;Acc:HGNC:3170]
ENSSSCG00000030801	20.6915	2.30523	1.12e-09	1.67e-08
ENSSSCG00000007800	12.5758	2.31533	0.00013656	0.00056054	SEPT1	septin 1 [Source:HGNC Symbol;Acc:HGNC:2879]
ENSSSCG00000013073	1151.31	2.33041	1.59e-10	2.91e-09	FADS3	fatty acid desaturase 3 [Source:HGNC Symbol;Acc:HGNC:3576]
ENSSSCG00000002450	24.6453	2.34298	4.3e-09	5.6e-08	SLC24A4	solute carrier family 24 member 4 [Source:HGNC Symbol;Acc:HGNC:10978]
ENSSSCG00000007730	15.9757	2.36556	5.33e-08	5.27e-07	CALN1	calneuron 1 [Source:HGNC Symbol;Acc:HGNC:13248]
ENSSSCG00000007437	23.8213	2.38502	5.65e-07	4.29e-06	SLC12A5	solute carrier family 12 member 5 [Source:HGNC Symbol;Acc:HGNC:13818]
ENSSSCG00000010483	42.3699	2.39349	9.1e-21	1.34e-18	PLCE1	phospholipase C epsilon 1 [Source:HGNC Symbol;Acc:HGNC:17175]
ENSSSCG00000003451	148.802	2.40743	1.55e-20	2.26e-18
ENSSSCG00000031483	79.7896	2.40989	1.61e-06	1.09e-05
ENSSSCG00000005502	13.6352	2.42807	0.00225943	0.00654703	ASTN2	astrotactin 2 [Source:HGNC Symbol;Acc:HGNC:17021]
ENSSSCG00000004643	210.924	2.43433	0.00365428	0.00994266	SLC27A2	very long-chain acyl-CoA synthetase [Source:RefSeq peptide;Acc:NP_001265706]
ENSSSCG00000035554	45.0376	2.45001	1.21e-08	1.41e-07	LHFPL3	LHFPL tetraspan subfamily member 3 [Source:HGNC Symbol;Acc:HGNC:6589]
ENSSSCG00000035794	11.2801	2.46092	8.38e-06	4.77e-05
ENSSSCG00000039940	48.841	2.47532	8.2e-05	0.000357831	NELL1	neural EGFL like 1 [Source:HGNC Symbol;Acc:HGNC:7750]
ENSSSCG00000011299	1019.32	2.50178	2.12e-30	1.78e-27	CLEC3B	C-type lectin domain family 3 member B [Source:HGNC Symbol;Acc:HGNC:11891]
ENSSSCG00000007926	87.2968	2.51837	1.37e-09	2.01e-08	SEC14L5	SEC14 like lipid binding 5 [Source:HGNC Symbol;Acc:HGNC:29032]
ENSSSCG00000034763	55.7156	2.52521	1.62e-21	2.78e-19	IRS2	insulin receptor substrate 2 [Source:HGNC Symbol;Acc:HGNC:6126]
ENSSSCG00000009668	501.05	2.53564	3.55e-12	9.33e-11	CLU	clusterin [Source:HGNC Symbol;Acc:HGNC:2095]
ENSSSCG00000001478	47.275	2.54458	1.83e-08	2.02e-07	BMP5	bone morphogenetic protein 5 [Source:RefSeq peptide;Acc:NP_001191830]
ENSSSCG00000015796	45.9291	2.55817	4.07e-10	6.83e-09	PDLIM3	PDZ and LIM domain 3 [Source:HGNC Symbol;Acc:HGNC:20767]
ENSSSCG00000033945	30.3768	2.5719	2.3e-09	3.2e-08	RGS18	regulator of G-protein signaling 18 [Source:RefSeq peptide;Acc:NP_001230822]
ENSSSCG00000002263	113.374	2.57287	3.99e-22	7.49e-20	SLCO3A1	solute carrier organic anion transporter family member 3A1 [Source:HGNC Symbol;Acc:HGNC:10952]
ENSSSCG00000008702	32.1246	2.58502	0.000127377	0.00052755	DOK7	docking protein 7 [Source:HGNC Symbol;Acc:HGNC:26594]
ENSSSCG00000008119	54.9886	2.5944	5.28e-06	3.15e-05	KCNIP3	potassium voltage-gated channel interacting protein 3 [Source:HGNC Symbol;Acc:HGNC:15523]
ENSSSCG00000028814	1116.16	2.62852	4.93e-18	4.98e-16	SOD3	superoxide dismutase 3 [Source:HGNC Symbol;Acc:HGNC:11181]
ENSSSCG00000023004	40.8644	2.63543	2.81e-22	5.41e-20	FZD9	frizzled class receptor 9 [Source:HGNC Symbol;Acc:HGNC:4047]
ENSSSCG00000017187	11.8356	2.65182	1.97e-07	1.67e-06	FOXJ1	forkhead box J1 [Source:HGNC Symbol;Acc:HGNC:3816]
ENSSSCG00000015022	218.926	2.66006	1.08e-13	4.15e-12	LAYN	Sus scrofa layilin (LAYN), mRNA. [Source:RefSeq mRNA;Acc:NM_001244894]
ENSSSCG00000006725	21.9584	2.66571	2.66e-05	0.000133712	TBX15	T-box 15 [Source:HGNC Symbol;Acc:HGNC:11594]
ENSSSCG00000028931	35.1412	2.72155	9.74e-22	1.74e-19	GDF7	growth differentiation factor 7 [Source:HGNC Symbol;Acc:HGNC:4222]
ENSSSCG00000037762	20.0747	2.73264	1.52e-05	8.12e-05	TBX1	T-box 1 [Source:HGNC Symbol;Acc:HGNC:11592]
ENSSSCG00000039057	51.0133	2.73814	5.24e-10	8.62e-09	ALKAL2	ALK and LTK ligand 2 [Source:HGNC Symbol;Acc:HGNC:27683]
ENSSSCG00000004081	22.1905	2.77718	6.12e-07	4.61e-06
ENSSSCG00000039412	37.3278	2.79213	7.09e-15	3.47e-13	DOC2B	double C2 domain beta [Source:HGNC Symbol;Acc:HGNC:2986]
ENSSSCG00000015379	20.8433	2.79326	4.09e-15	2.08e-13
ENSSSCG00000015913	13.2637	2.79672	5.93e-07	4.49e-06	SCN9A	sodium voltage-gated channel alpha subunit 9 [Source:HGNC Symbol;Acc:HGNC:10597]
ENSSSCG00000003366	27.54	2.80808	6.09e-10	9.87e-09	CHD5	chromodomain helicase DNA binding protein 5 [Source:HGNC Symbol;Acc:HGNC:16816]
ENSSSCG00000005036	43.528	2.81313	6.41e-15	3.2e-13	GPR137C	G protein-coupled receptor 137C [Source:HGNC Symbol;Acc:HGNC:25445]
ENSSSCG00000015711	15.179	2.83176	8.31e-11	1.63e-09	DPP10	dipeptidyl peptidase like 10 [Source:HGNC Symbol;Acc:HGNC:20823]
ENSSSCG00000036096	14.4282	2.85693	6.73e-08	6.48e-07
ENSSSCG00000001457	241.969	2.88445	2.32e-26	8.48e-24	SLA-DQB1	Sus scrofa SLA-DQ beta1 domain (SLA-DQB1), mRNA. [Source:RefSeq mRNA;Acc:NM_001113694]
ENSSSCG00000004165	356.085	2.9398	8.12e-34	1.05e-30	PDE7B	phosphodiesterase 7B [Source:HGNC Symbol;Acc:HGNC:8792]
ENSSSCG00000038290	58.3984	3.00431	1.28e-06	8.88e-06	RNF182	ring finger protein 182 [Source:HGNC Symbol;Acc:HGNC:28522]
ENSSSCG00000002314	263.58	3.00443	3.52e-34	5.03e-31	SMOC1	SPARC related modular calcium binding 1 [Source:HGNC Symbol;Acc:HGNC:20318]
ENSSSCG00000011208	129.028	3.04438	2.9e-15	1.53e-13	ZNF385D	zinc finger protein 385D [Source:HGNC Symbol;Acc:HGNC:26191]
ENSSSCG00000021573	34.8276	3.05229	9.37e-15	4.44e-13	KCNJ5	G protein-activated inward rectifier potassium channel 4 [Source:UniProtKB/Swiss-Prot;Acc:O02670]
ENSSSCG00000036830	17.1402	3.06935	1.03e-13	4e-12
ENSSSCG00000024179	25.0675	3.1325	6.91e-07	5.16e-06	NAGS	N-acetylglutamate synthase, mitochondrial [Source:RefSeq peptide;Acc:NP_001090989]
ENSSSCG00000008081	11.5655	3.13934	0.00344095	0.00945416	BARX1	BARX homeobox 1 [Source:HGNC Symbol;Acc:HGNC:955]
ENSSSCG00000011158	44.2296	3.16893	1.1e-11	2.59e-10	PFKP	phosphofructokinase, platelet [Source:HGNC Symbol;Acc:HGNC:8878]
ENSSSCG00000026042	22.6	3.20639	1.83e-13	6.7e-12
ENSSSCG00000035525	462.55	3.23819	5.87e-43	2.09e-39
ENSSSCG00000012376	178.185	3.3363	1.08e-14	5.05e-13	GDPD2	glycerophosphodiester phosphodiesterase domain containing 2 [Source:HGNC Symbol;Acc:HGNC:25974]
ENSSSCG00000035996	15.8956	3.39375	1.14e-08	1.34e-07
ENSSSCG00000015332	679.323	3.43258	3.28e-43	1.56e-39	PON1	paraoxonase 1 [Source:HGNC Symbol;Acc:HGNC:9204]
ENSSSCG00000006243	25.2117	3.43994	5.05e-06	3.02e-05	PENK	proenkephalin [Source:HGNC Symbol;Acc:HGNC:8831]
ENSSSCG00000003825	195.023	3.45352	1.13e-06	7.96e-06	CYP2J34	Sus scrofa cytochrome P450, family 2, subfamily J, polypeptide 34 (CYP2J34), mRNA. [Source:RefSeq mRNA;Acc:NM_001244633]
ENSSSCG00000006808	22.8091	3.55167	1.18e-13	4.51e-12	SLC16A4	solute carrier family 16 member 4 [Source:HGNC Symbol;Acc:HGNC:10925]
ENSSSCG00000009240	17.4643	3.57845	1.65e-15	9.27e-14	PLAC8	placenta specific 8 [Source:HGNC Symbol;Acc:HGNC:19254]
ENSSSCG00000005167	29.3946	4.06642	1.64e-21	2.78e-19	SLC24A2	solute carrier family 24 member 2 [Source:HGNC Symbol;Acc:HGNC:10976]
ENSSSCG00000035000	50.7027	4.31867	3.65e-17	3.08e-15
ENSSSCG00000009237	1928.62	5.35853	5.15e-13	1.67e-11	HPSE	heparanase precursor [Source:RefSeq peptide;Acc:NP_001139602]

## Sheet: H3K27ac increased Region
Supplementary Table 5. The differentially expressed gene in different H3K4me3 and/or H3K27ac altered regions.
GeneID	baseMean	log2FoldChange	pvalue	padj	gene_name	description
ENSSSCG00000009293	1052.3	0.369557	0.00027188	0.00102651
ENSSSCG00000003839	2008.45	0.418501	0.000677842	0.00228478
ENSSSCG00000011121	751.315	0.581689	0.00257596	0.00734195
ENSSSCG00000037278	54.6592	0.796698	0.0035675	0.00974369
ENSSSCG00000011713	257.912	0.948349	0.00101866	0.00327787	P2RY12	purinergic receptor P2Y12 [Source:HGNC Symbol;Acc:HGNC:18124]
ENSSSCG00000027417	489.332	1.0715	6.5e-10	1.05e-08	LDLRAD4	low density lipoprotein receptor class A domain containing 4 [Source:HGNC Symbol;Acc:HGNC:1224]
ENSSSCG00000004535	1644.71	1.07609	1.63e-10	2.97e-09	TCF4	transcription factor 4 [Source:HGNC Symbol;Acc:HGNC:11634]
ENSSSCG00000012832	2629.46	1.08843	2.11e-10	3.76e-09	MXRA5	matrix remodeling associated 5 [Source:HGNC Symbol;Acc:HGNC:7539]
ENSSSCG00000013408	326.071	1.1092	9.85e-10	1.5e-08	ADM	ADM Adrenomedullin Proadrenomedullin N-20 terminal peptide [Source:UniProtKB/Swiss-Prot;Acc:P53366]
ENSSSCG00000021487	417.713	1.11202	7.1e-08	6.79e-07	MFSD4A	major facilitator superfamily domain containing 4A [Source:HGNC Symbol;Acc:HGNC:25433]
ENSSSCG00000008624	147.944	1.24338	1.23e-12	3.64e-11	LPIN1	lipin 1 [Source:HGNC Symbol;Acc:HGNC:13345]
